# Supplementary material for: A Cambrian–Ordovician Terrestrialization of Arachnids
Source: Front Genet. 2020 Mar 11;11:182. doi: 10.3389/fgene.2020.00182 (PMC7078165; doi:10.3389/fgene.2020.00182)
Supplement: DATA SHEET S5 — Two molecular matrices, the guiding trees and the calibration file used in PhyloBayes analyses with the retrieved chronograms, and the subset of sampled timescaled trees used to generate the posterior distributions shown on the figures. The input files used for the diversification analyses are also included. [file Data_Sheet_5.ZIP › Supporting_Data_Lozano-Fernandez/Calibrations_PhyloBayes.txt]

28
Euperipatoides Dysdera 559 528.82

Euperipatoides Epiperipatus -1 100

Hanseniella Glomeris -1 426.9

Scutigera Alipes -1 416
		
Gammarus Drosophila -1 514

Scutigera Drosophila 538.8 -1

Orchesella Drosophila -1 405

Tribolium Drosophila -1 313.7

Limulus Dysdera -1 500.5

Pycnogonum Dysdera 538.8 509

Limulus Tachypleu -1 236

Iurus Dysdera 509 432.6

Iurus Hadrurus -1 112.6

Chaerilus Centruroides -1 48.54

Mastigoproctus Damon -1	319.9

TetranychusUrt VarroaJac 509 405

Rhipicephalus Amblyomma -1 98.17

Hypochthonius Dermatophagoides -1 382.7

Siro Pachylicus 509 405

Siro Metasiro -1 98.17

Protolophus Hesperonemastoma -1 298.75

Pachylicus Larifuga -1 98.17

Liphistius Dysdera -1 298.75

Microhexura Paratropis -1 240.5

Aphonopelma Paratropis -1 125

Pholcus Dysdera -1 158.1

Oecobius Neoscona -1 158.1

Neoscona Ero -1 129.41
