# Supplementary material for: A Cambrian–Ordovician Terrestrialization of Arachnids
Source: Front Genet. 2020 Mar 11;11:182. doi: 10.3389/fgene.2020.00182 (PMC7078165; doi:10.3389/fgene.2020.00182)
Supplement: DATA SHEET S5 — Two molecular matrices, the guiding trees and the calibration file used in PhyloBayes analyses with the retrieved chronograms, and the subset of sampled timescaled trees used to generate the posterior distributions shown on the figures. The input files used for the diversification analyses are also included. [file Data_Sheet_5.ZIP › Supporting_Data_Lozano-Fernandez/MatrixA_reduced_CAT+GTR+G_Posteriors_Chronogram.datedist]

((Peripatopsis:156.648	(Euperipatoides:118.686	Epiperipatus:118.686)118.686:37.9621)156.648:396.637	((((Gammarus:465.512	(Daphnia:453.366	(Orchesella:411.377	((Tribolium:310.487	Drosophila:310.487)310.487:30.5301	Blattella:341.017)341.018:70.3595)411.377:41.9893)453.366:12.1458)465.512:23.8882	Argulus:489.401)489.401:48.9638	((Hanseniella:506.481	Glomeris:506.481)506.481:10.6709	(Scutigera:421.596	Alipes:421.596)421.596:95.5561)517.152:21.2117)538.365:9.1436	((Pycnogonum:340.591	(Endeis:141.133	Anoplodactylus:141.133)141.133:199.457)340.591:196.932	((Limulus:206.493	(Tachypleu:66.8362	Carcinoscorpius:66.8362)66.8362:139.656)206.493:288.723	(((Neobisium:253.296	(Synsphyronus:222.935	(Hesperochernes:139.379	Haplochernes:139.379)139.379:83.5554)222.935:30.3605)253.296:231.703	(((Iurus:211.462	(Scorpiops:154.442	Hadrurus:154.442)154.442:57.0193)211.462:129.188	(Chaerilus:271.982	(Centruroides:124.669	Androctonus:124.669)124.669:147.313)271.982:68.667)340.649:138.053	((Mastigoproctus:424.206	((Euphrynichus:48.9272	DamonVariegatus:48.9272)48.9272:39.0519	Damon:87.9789)87.9791:336.227)424.206:28.5382	(Liphistius:341.051	(((Microhexura:221.479	((Paratropis:163.986	(Pionothele:125.438	Brachythele:125.438)125.438:38.5478)163.986:17.718	Aphonopelma:181.704)181.704:39.7748)221.479:60.3213	(Sphodros:162.747	(Megahexura:142.587	Antrodiaetus:142.587)142.587:20.1601)162.747:119.053)281.8:18.822	((Hypochilus:257.898	(Pholcus:206.462	Dysdera:206.462)206.462:51.4351)257.898:20.4717	((Uloborus:164.217	(Neoscona:132.3	(Microdipoena:121.328	Ero:121.328)121.328:10.9724)132.3:31.917)164.217:7.2757
((Peripatopsis:152.619	(Euperipatoides:102.139	Epiperipatus:102.139)102.139:50.4791)152.619:396.922	((((Gammarus:459.517	(Daphnia:444.297	(Orchesella:410.809	((Tribolium:325.587	Drosophila:325.587)325.587:31.8584	Blattella:357.445)357.445:53.3643)410.809:33.4873)444.297:15.2203)459.517:24.1241	Argulus:483.641)483.642:52.9918	((Hanseniella:504.386	Glomeris:504.386)504.386:13.5569	(Scutigera:437.174	Alipes:437.174)437.174:80.7693)517.943:18.6901)536.633:8.4935	((Pycnogonum:318.979	(Endeis:155.676	Anoplodactylus:155.676)155.676:163.303)318.979:216.516	((Limulus:218.061	(Tachypleu:75.7218	Carcinoscorpius:75.7218)75.7218:142.339)218.061:272.59	(((Neobisium:251.19	(Synsphyronus:218.934	(Hesperochernes:104.671	Haplochernes:104.671)104.671:114.263)218.934:32.2563)251.19:227.081	(((Iurus:190.171	(Scorpiops:157.184	Hadrurus:157.184)157.184:32.9877)190.171:124.151	(Chaerilus:218.962	(Centruroides:100.707	Androctonus:100.707)100.707:118.255)218.962:95.3602)314.322:157.007	((Mastigoproctus:425.288	((Euphrynichus:49.6691	DamonVariegatus:49.6691)49.6691:54.7891	Damon:104.458)104.458:320.83)425.288:27.0156	(Liphistius:353.877	(((Microhexura:187.458	((Paratropis:127.547	(Pionothele:101.017	Brachythele:101.017)101.017:26.5303)127.547:20.1258	Aphonopelma:147.673)147.673:39.7853)187.458:71.9563	(Sphodros:150.201	(Megahexura:139.014	Antrodiaetus:139.014)139.014:11.1871)150.201:109.213)259.414:30.0683	((Hypochilus:233.557	(Pholcus:199.746	Dysdera:199.746)199.746:33.8111)233.557:21.1955	((Uloborus:151.552	(Neoscona:121.749	(Microdipoena:113.298	Ero:113.298)113.298:8.4502)121.749:29.8033)151.552:5.9733
((Peripatopsis:152.957	(Euperipatoides:110.651	Epiperipatus:110.651)110.651:42.3061)152.957:397.693	((((Gammarus:469.575	(Daphnia:458.696	(Orchesella:427.2	((Tribolium:291.825	Drosophila:291.825)291.825:45.6327	Blattella:337.457)337.457:89.7427)427.2:31.4961)458.696:10.8795)469.575:19.1109	Argulus:488.686)488.687:48.5791	((Hanseniella:508.507	Glomeris:508.507)508.507:13.4112	(Scutigera:435.174	Alipes:435.174)435.174:86.7444)521.918:15.3471)537.266:9.8219	((Pycnogonum:319.438	(Endeis:123.751	Anoplodactylus:123.751)123.751:195.687)319.438:217.956	((Limulus:207.28	(Tachypleu:66.4138	Carcinoscorpius:66.4138)66.4138:140.866)207.28:284.884	(((Neobisium:260.565	(Synsphyronus:229.228	(Hesperochernes:122.223	Haplochernes:122.223)122.223:107.006)229.228:31.3368)260.565:220.583	(((Iurus:169.282	(Scorpiops:97.6731	Hadrurus:97.6731)97.6731:71.6087)169.282:165.134	(Chaerilus:286.409	(Centruroides:158.153	Androctonus:158.153)158.153:128.256)286.409:48.0075)334.416:139.569	((Mastigoproctus:426.226	((Euphrynichus:43.5484	DamonVariegatus:43.5484)43.5484:45.9587	Damon:89.507)89.5072:336.719)426.226:24.5506	(Liphistius:340.341	(((Microhexura:215.828	((Paratropis:164.458	(Pionothele:126.554	Brachythele:126.554)126.554:37.9037)164.458:13.4535	Aphonopelma:177.912)177.911:37.9165)215.828:54.8637	(Sphodros:177.621	(Megahexura:161.974	Antrodiaetus:161.974)161.974:15.6473)177.621:93.0708)270.692:20.371	((Hypochilus:228.263	(Pholcus:173.881	Dysdera:173.881)173.881:54.3816)228.263:32.3965	((Uloborus:156.278	(Neoscona:126.094	(Microdipoena:116.38	Ero:116.38)116.38:9.7138)126.094:30.1847)156.278:5.6274
((Peripatopsis:141.181	(Euperipatoides:94.1326	Epiperipatus:94.1326)94.1326:47.0488)141.181:404.211	((((Gammarus:456.534	(Daphnia:444.596	(Orchesella:393.943	((Tribolium:305.216	Drosophila:305.216)305.216:24.7198	Blattella:329.936)329.936:64.0073)393.943:50.6526)444.596:11.9375)456.534:21.5957	Argulus:478.129)478.13:53.0415	((Hanseniella:497.521	Glomeris:497.521)497.521:17.0868	(Scutigera:444.17	Alipes:444.17)444.17:70.438)514.608:16.5628)531.171:11.5462	((Pycnogonum:364.387	(Endeis:184.78	Anoplodactylus:184.78)184.78:179.607)364.387:168.53	((Limulus:211.085	(Tachypleu:73.2566	Carcinoscorpius:73.2566)73.2566:137.828)211.085:278.828	(((Neobisium:240.704	(Synsphyronus:204.815	(Hesperochernes:97.0499	Haplochernes:97.0499)97.0499:107.765)204.815:35.8886)240.704:239.202	(((Iurus:205.412	(Scorpiops:148.652	Hadrurus:148.652)148.652:56.7595)205.412:158.261	(Chaerilus:311.18	(Centruroides:162.758	Androctonus:162.758)162.758:148.423)311.18:52.4918)363.672:109.587	((Mastigoproctus:429.981	((Euphrynichus:44.6771	DamonVariegatus:44.6771)44.6771:58.1443	Damon:102.821)102.822:327.16)429.981:23.2066	(Liphistius:365.515	(((Microhexura:225.766	((Paratropis:178.578	(Pionothele:149.537	Brachythele:149.537)149.537:29.0407)178.578:17.3049	Aphonopelma:195.883)195.883:29.8831)225.766:57.9992	(Sphodros:167.777	(Megahexura:156.34	Antrodiaetus:156.34)156.34:11.4366)167.777:115.989)283.765:24.3468	((Hypochilus:255.666	(Pholcus:202.174	Dysdera:202.174)202.174:53.4914)255.666:22.208	((Uloborus:161.604	(Neoscona:130.009	(Microdipoena:119.9	Ero:119.9)119.9:10.1091)130.009:31.5945)161.604:6.2888
((Peripatopsis:166.479	(Euperipatoides:100.405	Epiperipatus:100.405)100.405:66.0739)166.479:366.586	((((Gammarus:471.461	(Daphnia:462.288	(Orchesella:422.876	((Tribolium:315.217	Drosophila:315.217)315.217:32.9267	Blattella:348.143)348.144:74.7325)422.876:39.4125)462.288:9.1726)471.461:15.2151	Argulus:486.676)486.676:35.7199	((Hanseniella:496.572	Glomeris:496.572)496.572:12.0262	(Scutigera:439.772	Alipes:439.772)439.772:68.8266)508.599:13.7973)522.396:8.4733	((Pycnogonum:315.506	(Endeis:199.202	Anoplodactylus:199.202)199.202:116.303)315.506:204.948	((Limulus:227.714	(Tachypleu:67.4876	Carcinoscorpius:67.4876)67.4876:160.226)227.714:248.71	(((Neobisium:259.805	(Synsphyronus:229.429	(Hesperochernes:110.195	Haplochernes:110.195)110.195:119.233)229.429:30.3766)259.805:205.786	(((Iurus:177.13	(Scorpiops:117.188	Hadrurus:117.188)117.188:59.941)177.13:164.353	(Chaerilus:299.021	(Centruroides:184.17	Androctonus:184.17)184.17:114.851)299.021:42.4618)341.483:118.382	((Mastigoproctus:417.015	((Euphrynichus:54.8763	DamonVariegatus:54.8763)54.8763:46.2504	Damon:101.127)101.127:315.888)417.015:22.051	(Liphistius:357.655	(((Microhexura:229.166	((Paratropis:189.478	(Pionothele:145.506	Brachythele:145.506)145.506:43.9723)189.478:12.8983	Aphonopelma:202.376)202.376:26.7891)229.166:53.1187	(Sphodros:159.116	(Megahexura:142.782	Antrodiaetus:142.782)142.782:16.3336)159.116:123.168)282.284:26.8126	((Hypochilus:257.927	(Pholcus:221.858	Dysdera:221.858)221.858:36.0683)257.927:20.4764	((Uloborus:153.544	(Neoscona:117.658	(Microdipoena:106.338	Ero:106.338)106.338:11.3203)117.658:35.8857)153.544:7.3426
((Peripatopsis:162.902	(Euperipatoides:102.843	Epiperipatus:102.843)102.843:60.0588)162.902:386.66	((((Gammarus:467.636	(Daphnia:456.231	(Orchesella:415.805	((Tribolium:296.704	Drosophila:296.704)296.704:37.0097	Blattella:333.713)333.713:82.0913)415.805:40.4267)456.231:11.4047)467.636:16.9202	Argulus:484.557)484.556:53.3874	((Hanseniella:500.397	Glomeris:500.397)500.397:15.5348	(Scutigera:413.024	Alipes:413.024)413.024:102.908)515.932:22.0122)537.944:10.0179	((Pycnogonum:337.462	(Endeis:212.234	Anoplodactylus:212.234)212.234:125.228)337.462:201.122	((Limulus:213.002	(Tachypleu:67.5279	Carcinoscorpius:67.5279)67.5279:145.475)213.002:280.242	(((Neobisium:278.299	(Synsphyronus:245.128	(Hesperochernes:128.041	Haplochernes:128.041)128.041:117.087)245.128:33.1709)278.299:206.024	(((Iurus:202.817	(Scorpiops:162.881	Hadrurus:162.881)162.881:39.9371)202.817:139.783	(Chaerilus:284.713	(Centruroides:109.378	Androctonus:109.378)109.378:175.335)284.713:57.8875)342.6:136.341	((Mastigoproctus:424.859	((Euphrynichus:44.0864	DamonVariegatus:44.0864)44.0864:58.9636	Damon:103.049)103.05:321.809)424.859:32.16	(Liphistius:356.387	(((Microhexura:224.271	((Paratropis:151.458	(Pionothele:108.358	Brachythele:108.358)108.358:43.1001)151.458:27.3523	Aphonopelma:178.811)178.81:45.4597)224.271:63.5095	(Sphodros:159.181	(Megahexura:146.344	Antrodiaetus:146.344)146.344:12.8376)159.181:128.599)287.78:23.5319	((Hypochilus:268.986	(Pholcus:226.935	Dysdera:226.935)226.935:42.0516)268.986:16.9417	((Uloborus:167.068	(Neoscona:118.572	(Microdipoena:107.638	Ero:107.638)107.638:10.9339)118.572:48.4963)167.068:6.2377
((Peripatopsis:145.391	(Euperipatoides:101.689	Epiperipatus:101.689)101.689:43.7007)145.391:405.16	((((Gammarus:479.04	(Daphnia:467.005	(Orchesella:421.728	((Tribolium:308.041	Drosophila:308.041)308.041:35.7209	Blattella:343.762)343.762:77.9662)421.728:45.2768)467.005:12.0353)479.04:10.8921	Argulus:489.933)489.933:46.819	((Hanseniella:509.892	Glomeris:509.892)509.892:10.2357	(Scutigera:439.846	Alipes:439.846)439.846:80.2813)520.128:16.6237)536.752:12.3341	((Pycnogonum:333.494	(Endeis:147.61	Anoplodactylus:147.61)147.61:185.884)333.494:205.476	((Limulus:220.627	(Tachypleu:68.3514	Carcinoscorpius:68.3514)68.3514:152.276)220.627:276.188	(((Neobisium:294.38	(Synsphyronus:256.441	(Hesperochernes:143.859	Haplochernes:143.859)143.859:112.582)256.441:37.9383)294.38:192.901	(((Iurus:235.083	(Scorpiops:157.706	Hadrurus:157.706)157.706:77.3766)235.083:156.36	(Chaerilus:344.365	(Centruroides:147.898	Androctonus:147.898)147.898:196.467)344.365:47.0772)391.442:91.3435	((Mastigoproctus:445.045	((Euphrynichus:45.142	DamonVariegatus:45.142)45.142:54.9245	Damon:100.066)100.067:344.978)445.045:20.9539	(Liphistius:364.879	(((Microhexura:197.464	((Paratropis:151.554	(Pionothele:125.601	Brachythele:125.601)125.601:25.953)151.554:16.9871	Aphonopelma:168.541)168.542:28.9226)197.464:76.3751	(Sphodros:153.202	(Megahexura:139.171	Antrodiaetus:139.171)139.171:14.0312)153.202:120.637)273.839:27.3213	((Hypochilus:251.494	(Pholcus:216.957	Dysdera:216.957)216.957:34.5362)251.494:22.5209	((Uloborus:148.516	(Neoscona:111.937	(Microdipoena:101.743	Ero:101.743)101.743:10.1942)111.937:36.578)148.516:9.9936
((Peripatopsis:149.429	(Euperipatoides:100.596	Epiperipatus:100.596)100.596:48.8328)149.429:399.148	((((Gammarus:479.916	(Daphnia:465.788	(Orchesella:432.464	((Tribolium:338.837	Drosophila:338.837)338.837:37.2684	Blattella:376.106)376.106:56.3586)432.464:33.3236)465.788:14.1285)479.916:13.9214	Argulus:493.838)493.838:43.7246	((Hanseniella:513.553	Glomeris:513.553)513.553:8.7285	(Scutigera:449.904	Alipes:449.904)449.904:72.3765)522.281:15.2817)537.563:9.7231	((Pycnogonum:302.766	(Endeis:145.805	Anoplodactylus:145.805)145.805:156.962)302.766:234.762	((Limulus:238.111	(Tachypleu:79.8788	Carcinoscorpius:79.8788)79.8788:158.232)238.111:259.172	(((Neobisium:289.1	(Synsphyronus:256.886	(Hesperochernes:133.851	Haplochernes:133.851)133.851:123.036)256.886:32.2135)289.1:199.319	(((Iurus:243.998	(Scorpiops:133.1	Hadrurus:133.1)133.1:110.897)243.998:160.778	(Chaerilus:361.825	(Centruroides:132.422	Androctonus:132.422)132.422:229.404)361.825:42.9502)404.776:79.6094	((Mastigoproctus:440.735	((Euphrynichus:50.6237	DamonVariegatus:50.6237)50.6237:51.3571	Damon:101.981)101.981:338.754)440.735:23.689	(Liphistius:358.179	(((Microhexura:223.452	((Paratropis:180.61	(Pionothele:139.704	Brachythele:139.704)139.704:40.906)180.61:12.3528	Aphonopelma:192.963)192.963:30.4899)223.452:57.4886	(Sphodros:158.764	(Megahexura:143.827	Antrodiaetus:143.827)143.827:14.9372)158.764:122.177)280.941:24.9104	((Hypochilus:260.341	(Pholcus:219.589	Dysdera:219.589)219.589:40.7524)260.341:17.4258	((Uloborus:164.034	(Neoscona:131.288	(Microdipoena:118.266	Ero:118.266)118.266:13.0223)131.288:32.7457)164.034:6.6913
((Peripatopsis:148.99	(Euperipatoides:92.7544	Epiperipatus:92.7544)92.7544:56.236)148.99:400.522	((((Gammarus:470.668	(Daphnia:450.23	(Orchesella:408.889	((Tribolium:332.046	Drosophila:332.046)332.046:24.3783	Blattella:356.425)356.424:52.4649)408.889:41.34)450.23:20.4386)470.668:18.0261	Argulus:488.695)488.694:48.8516	((Hanseniella:509.681	Glomeris:509.681)509.681:11.5962	(Scutigera:452.704	Alipes:452.704)452.704:68.5731)521.277:16.2688)537.546:11.2481	((Pycnogonum:285.388	(Endeis:95.3174	Anoplodactylus:95.3174)95.3174:190.071)285.388:253.596	((Limulus:220.848	(Tachypleu:73.5814	Carcinoscorpius:73.5814)73.5814:147.267)220.848:272.54	(((Neobisium:281.213	(Synsphyronus:245.823	(Hesperochernes:131.153	Haplochernes:131.153)131.153:114.671)245.823:35.3894)281.213:203.457	(((Iurus:279.35	(Scorpiops:160.368	Hadrurus:160.368)160.368:118.982)279.35:112.934	(Chaerilus:355.605	(Centruroides:122.739	Androctonus:122.739)122.739:232.867)355.605:36.6788)392.284:87.5555	((Mastigoproctus:436.502	((Euphrynichus:45.4637	DamonVariegatus:45.4637)45.4637:53.036	Damon:98.4996)98.4998:338.002)436.502:23.5194	(Liphistius:358.057	(((Microhexura:236.421	((Paratropis:187.512	(Pionothele:159.983	Brachythele:159.983)159.983:27.5281)187.512:15.5028	Aphonopelma:203.015)203.015:33.4062)236.421:53.8313	(Sphodros:174.519	(Megahexura:138.051	Antrodiaetus:138.051)138.051:36.4678)174.519:115.733)290.252:20.8965	((Hypochilus:265.534	(Pholcus:224.53	Dysdera:224.53)224.53:41.004)265.534:20.5276	((Uloborus:174.143	(Neoscona:138.937	(Microdipoena:129.387	Ero:129.387)129.387:9.5489)138.937:35.2066)174.143:6.6021
((Peripatopsis:149.362	(Euperipatoides:100.877	Epiperipatus:100.877)100.877:48.4845)149.362:398.159	((((Gammarus:465.523	(Daphnia:442.55	(Orchesella:396.55	((Tribolium:309.704	Drosophila:309.704)309.704:28.3319	Blattella:338.036)338.036:58.5135)396.55:46)442.55:22.9732)465.523:16.5857	Argulus:482.109)482.109:53.2561	((Hanseniella:503.319	Glomeris:503.319)503.319:14.3476	(Scutigera:443.838	Alipes:443.838)443.838:73.8282)517.667:17.6984)535.365:11.7012	((Pycnogonum:227.934	(Endeis:82.3816	Anoplodactylus:82.3816)82.3816:145.552)227.934:307.477	((Limulus:231.785	(Tachypleu:80.053	Carcinoscorpius:80.053)80.053:151.732)231.785:259.806	(((Neobisium:267.156	(Synsphyronus:229.825	(Hesperochernes:107.478	Haplochernes:107.478)107.478:122.347)229.825:37.3305)267.156:212.868	(((Iurus:263.55	(Scorpiops:192.032	Hadrurus:192.032)192.032:71.5177)263.55:118.75	(Chaerilus:327.102	(Centruroides:140.541	Androctonus:140.541)140.541:186.561)327.102:55.1988)382.3:93.6956	((Mastigoproctus:434.746	((Euphrynichus:46.9172	DamonVariegatus:46.9172)46.9172:55.3877	Damon:102.305)102.305:332.441)434.746:23.2746	(Liphistius:364.22	(((Microhexura:243.197	((Paratropis:156.233	(Pionothele:112.626	Brachythele:112.626)112.626:43.6073)156.233:24.8008	Aphonopelma:181.034)181.034:62.1633)243.197:54.2499	(Sphodros:193.517	(Megahexura:177.542	Antrodiaetus:177.542)177.542:15.9749)193.517:103.93)297.447:17.906	((Hypochilus:269.252	(Pholcus:227.562	Dysdera:227.562)227.562:41.6897)269.252:20.412	((Uloborus:167.304	(Neoscona:129.605	(Microdipoena:120.172	Ero:120.172)120.172:9.433)129.605:37.6981)167.304:8.0025
((Peripatopsis:134.993	(Euperipatoides:102.915	Epiperipatus:102.915)102.915:32.0781)134.993:412.993	((((Gammarus:474.174	(Daphnia:462.587	(Orchesella:430.325	((Tribolium:314.847	Drosophila:314.847)314.847:43.7631	Blattella:358.61)358.61:71.7143)430.325:32.2624)462.587:11.5871)474.174:9.9216	Argulus:484.096)484.096:53.2021	((Hanseniella:509.037	Glomeris:509.037)509.037:12.7008	(Scutigera:451.966	Alipes:451.966)451.966:69.7712)521.738:15.5605)537.298:10.6703	((Pycnogonum:278.148	(Endeis:145.403	Anoplodactylus:145.403)145.403:132.745)278.148:258.693	((Limulus:199.785	(Tachypleu:64.8481	Carcinoscorpius:64.8481)64.8481:134.938)199.785:287.573	(((Neobisium:283.356	(Synsphyronus:247.934	(Hesperochernes:136.782	Haplochernes:136.782)136.782:111.152)247.934:35.4216)283.356:194.553	(((Iurus:235.755	(Scorpiops:165.76	Hadrurus:165.76)165.76:69.9942)235.755:129.818	(Chaerilus:281.49	(Centruroides:82.7645	Androctonus:82.7645)82.7645:198.726)281.49:84.0818)365.572:107.188	((Mastigoproctus:425.977	((Euphrynichus:44.2495	DamonVariegatus:44.2495)44.2495:54.0103	Damon:98.2599)98.2599:327.717)425.977:28.05	(Liphistius:348.81	(((Microhexura:222.934	((Paratropis:183.291	(Pionothele:164.198	Brachythele:164.198)164.198:19.0923)183.291:12.0539	Aphonopelma:195.345)195.345:27.5895)222.934:61.0335	(Sphodros:153.134	(Megahexura:133.16	Antrodiaetus:133.16)133.16:19.9743)153.134:130.833)283.968:19.7294	((Hypochilus:259.971	(Pholcus:212.094	Dysdera:212.094)212.094:47.8779)259.971:20.7321	((Uloborus:173.737	(Neoscona:133.617	(Microdipoena:123.859	Ero:123.859)123.859:9.7586)133.617:40.1199)173.737:9.1192
((Peripatopsis:128.397	(Euperipatoides:101.179	Epiperipatus:101.179)101.179:27.2178)128.397:417.319	((((Gammarus:479.833	(Daphnia:467.994	(Orchesella:434.952	((Tribolium:350.15	Drosophila:350.15)350.15:35.1619	Blattella:385.312)385.312:49.6404)434.952:33.0416)467.994:11.8391)479.833:13.1668	Argulus:493)493:44.1349	((Hanseniella:509.151	Glomeris:509.151)509.151:12.5493	(Scutigera:441.738	Alipes:441.738)441.738:79.9621)521.7:15.4349)537.135:8.525	((Pycnogonum:249.119	(Endeis:125.396	Anoplodactylus:125.396)125.396:123.724)249.119:287.427	((Limulus:202.395	(Tachypleu:57.5615	Carcinoscorpius:57.5615)57.5615:144.833)202.395:282.164	(((Neobisium:235.95	(Synsphyronus:199.884	(Hesperochernes:115.444	Haplochernes:115.444)115.444:84.4397)199.884:36.0666)235.95:238.649	(((Iurus:171.008	(Scorpiops:126.387	Hadrurus:126.387)126.387:44.6213)171.008:177.714	(Chaerilus:266.044	(Centruroides:127.273	Androctonus:127.273)127.273:138.772)266.044:82.6781)348.722:120.724	((Mastigoproctus:418.895	((Euphrynichus:48.4106	DamonVariegatus:48.4106)48.4106:45.7103	Damon:94.1212)94.121:324.774)418.895:28.0669	(Liphistius:345.258	(((Microhexura:231.822	((Paratropis:178.262	(Pionothele:128.098	Brachythele:128.098)128.098:50.1643)178.262:20.7148	Aphonopelma:198.977)198.977:32.844)231.822:45.0641	(Sphodros:170.857	(Megahexura:156.449	Antrodiaetus:156.449)156.449:14.407)170.857:106.029)276.886:19.331	((Hypochilus:251.894	(Pholcus:206.248	Dysdera:206.248)206.248:45.6459)251.894:20.0203	((Uloborus:163.61	(Neoscona:131.106	(Microdipoena:122.234	Ero:122.234)122.234:8.8714)131.106:32.5045)163.61:6.8748
((Peripatopsis:121.949	(Euperipatoides:96.0215	Epiperipatus:96.0215)96.0215:25.9273)121.949:427.125	((((Gammarus:483.859	(Daphnia:471.187	(Orchesella:436.221	((Tribolium:326.921	Drosophila:326.921)326.921:51.1292	Blattella:378.051)378.051:58.1705)436.221:34.9656)471.187:12.6723)483.859:8.1032	Argulus:491.963)491.963:45.1243	((Hanseniella:497.605	Glomeris:497.605)497.605:20.4121	(Scutigera:409.396	Alipes:409.396)409.396:108.621)518.017:19.0698)537.087:11.7987	((Pycnogonum:302.052	(Endeis:168.375	Anoplodactylus:168.375)168.375:133.677)302.052:236.055	((Limulus:194.433	(Tachypleu:66.2589	Carcinoscorpius:66.2589)66.2589:128.174)194.433:296.959	(((Neobisium:231.215	(Synsphyronus:191.62	(Hesperochernes:66.5373	Haplochernes:66.5373)66.5373:125.082)191.62:39.595)231.215:247.027	(((Iurus:168.07	(Scorpiops:109.436	Hadrurus:109.436)109.436:58.6339)168.07:166.669	(Chaerilus:248.492	(Centruroides:105.025	Androctonus:105.025)105.025:143.468)248.492:86.2468)334.739:138.572	((Mastigoproctus:423.528	((Euphrynichus:46.4762	DamonVariegatus:46.4762)46.4762:51.1911	Damon:97.667)97.6673:325.861)423.528:26.9425	(Liphistius:349.925	(((Microhexura:228.355	((Paratropis:163.809	(Pionothele:123.037	Brachythele:123.037)123.037:40.772)163.809:27.4896	Aphonopelma:191.298)191.298:37.0567)228.355:56.8231	(Sphodros:193.506	(Megahexura:177.43	Antrodiaetus:177.43)177.43:16.0754)193.506:91.6722)285.178:20.3162	((Hypochilus:248.483	(Pholcus:193.434	Dysdera:193.434)193.434:55.0496)248.483:23.9709	((Uloborus:161.334	(Neoscona:130.273	(Microdipoena:119.284	Ero:119.284)119.284:10.9887)130.273:31.0616)161.334:4.5079
((Peripatopsis:128.794	(Euperipatoides:100.998	Epiperipatus:100.998)100.998:27.7962)128.794:414.218	((((Gammarus:481.288	(Daphnia:464.601	(Orchesella:428.363	((Tribolium:335.239	Drosophila:335.239)335.239:42.462	Blattella:377.701)377.701:50.6626)428.363:36.2373)464.601:16.6871)481.288:6.4709	Argulus:487.759)487.759:47.147	((Hanseniella:502.265	Glomeris:502.265)502.265:16.1852	(Scutigera:412.3	Alipes:412.3)412.3:106.15)518.45:16.4558)534.906:7.936	((Pycnogonum:333.047	(Endeis:173.108	Anoplodactylus:173.108)173.108:159.939)333.047:198.704	((Limulus:173.457	(Tachypleu:57.3697	Carcinoscorpius:57.3697)57.3697:116.087)173.457:314.478	(((Neobisium:218.244	(Synsphyronus:174.998	(Hesperochernes:74.8194	Haplochernes:74.8194)74.8194:100.178)174.998:43.2461)218.244:253.035	(((Iurus:151.744	(Scorpiops:111.109	Hadrurus:111.109)111.109:40.6348)151.744:181.368	(Chaerilus:245.724	(Centruroides:102.886	Androctonus:102.886)102.886:142.838)245.724:87.388)333.112:133.206	((Mastigoproctus:418.452	((Euphrynichus:41.4067	DamonVariegatus:41.4067)41.4067:40.7485	Damon:82.1555)82.1552:336.296)418.452:24.8642	(Liphistius:332.82	(((Microhexura:216.167	((Paratropis:153.586	(Pionothele:113.18	Brachythele:113.18)113.18:40.4054)153.586:25.0446	Aphonopelma:178.631)178.631:37.5363)216.167:57.5288	(Sphodros:176.859	(Megahexura:161.663	Antrodiaetus:161.663)161.663:15.1964)176.859:96.8364)273.696:16.4393	((Hypochilus:244.468	(Pholcus:207.416	Dysdera:207.416)207.416:37.0522)244.468:22.7369	((Uloborus:158.402	(Neoscona:133.168	(Microdipoena:124.648	Ero:124.648)124.648:8.5199)133.168:25.2336)158.402:5.6432
((Peripatopsis:145.278	(Euperipatoides:104.431	Epiperipatus:104.431)104.431:40.8477)145.278:404.608	((((Gammarus:488.737	(Daphnia:475.921	(Orchesella:429.719	((Tribolium:343.493	Drosophila:343.493)343.493:30.6618	Blattella:374.155)374.155:55.5638)429.719:46.2017)475.921:12.8168)488.737:9.4025	Argulus:498.14)498.14:43.1714	((Hanseniella:514.205	Glomeris:514.205)514.205:13.4361	(Scutigera:454.245	Alipes:454.245)454.245:73.3961)527.641:13.6703)541.311:7.7756	((Pycnogonum:344.377	(Endeis:185.508	Anoplodactylus:185.508)185.508:158.869)344.377:194.431	((Limulus:185	(Tachypleu:62.0228	Carcinoscorpius:62.0228)62.0228:122.977)185:310.477	(((Neobisium:187.737	(Synsphyronus:163.577	(Hesperochernes:90.3387	Haplochernes:90.3387)90.3387:73.2383)163.577:24.1601)187.737:291.332	(((Iurus:162.147	(Scorpiops:118.653	Hadrurus:118.653)118.653:43.494)162.147:182.505	(Chaerilus:264.987	(Centruroides:116.298	Androctonus:116.298)116.298:148.689)264.987:79.6643)344.652:127.496	((Mastigoproctus:426.462	((Euphrynichus:39.685	DamonVariegatus:39.685)39.685:45.625	Damon:85.31)85.3101:341.151)426.462:23.7738	(Liphistius:339.82	(((Microhexura:235.867	((Paratropis:187.432	(Pionothele:141.073	Brachythele:141.073)141.073:46.3579)187.432:24.6818	Aphonopelma:212.113)212.114:23.7541)235.867:40.4949	(Sphodros:185.518	(Megahexura:166.902	Antrodiaetus:166.902)166.902:18.6153)185.518:90.8451)276.362:17.8272	((Hypochilus:246.864	(Pholcus:189.963	Dysdera:189.963)189.963:56.9012)246.864:22.4185	((Uloborus:163.837	(Neoscona:122.677	(Microdipoena:104.525	Ero:104.525)104.525:18.152)122.677:41.1595)163.837:7.4158
((Peripatopsis:152.436	(Euperipatoides:115.335	Epiperipatus:115.335)115.335:37.1016)152.436:390.067	((((Gammarus:479.517	(Daphnia:468.299	(Orchesella:432.249	((Tribolium:355.065	Drosophila:355.065)355.065:30.7893	Blattella:385.854)385.854:46.3943)432.249:36.0508)468.299:11.2178)479.517:9.5958	Argulus:489.113)489.113:45.8128	((Hanseniella:498.137	Glomeris:498.137)498.137:17.3175	(Scutigera:402.712	Alipes:402.712)402.712:112.744)515.455:19.4711)534.926:7.0741	((Pycnogonum:313.524	(Endeis:126.871	Anoplodactylus:126.871)126.871:186.653)313.524:218.122	((Limulus:195.347	(Tachypleu:53.6372	Carcinoscorpius:53.6372)53.6372:141.711)195.347:293.368	(((Neobisium:199.721	(Synsphyronus:170.08	(Hesperochernes:79.2576	Haplochernes:79.2576)79.2576:90.8222)170.08:29.6408)199.721:275.344	(((Iurus:170.093	(Scorpiops:95.2702	Hadrurus:95.2702)95.2702:74.8232)170.093:169.161	(Chaerilus:271.3	(Centruroides:106.194	Androctonus:106.194)106.194:165.106)271.3:67.9551)339.255:128.257	((Mastigoproctus:403.745	((Euphrynichus:43.3581	DamonVariegatus:43.3581)43.3581:46.2234	Damon:89.5815)89.5815:314.164)403.745:31.2821	(Liphistius:313.19	(((Microhexura:225.576	((Paratropis:170.357	(Pionothele:119.513	Brachythele:119.513)119.513:50.8438)170.357:28.617	Aphonopelma:198.974)198.974:26.6023)225.576:34.439	(Sphodros:171.075	(Megahexura:139.886	Antrodiaetus:139.886)139.886:31.1886)171.075:88.9408)260.015:14.2462	((Hypochilus:242.412	(Pholcus:200.866	Dysdera:200.866)200.866:41.5458)242.412:14.6096	((Uloborus:162.609	(Neoscona:124.339	(Microdipoena:110.626	Ero:110.626)110.626:13.7123)124.339:38.27)162.609:8.7638
((Peripatopsis:144.011	(Euperipatoides:112.103	Epiperipatus:112.103)112.103:31.9077)144.011:402.922	((((Gammarus:486.121	(Daphnia:473.48	(Orchesella:443.693	((Tribolium:379.404	Drosophila:379.404)379.404:28.3753	Blattella:407.778)407.779:35.9144)443.693:29.7867)473.48:12.6405)486.121:11.0984	Argulus:497.219)497.219:41.1692	((Hanseniella:509.101	Glomeris:509.101)509.101:10.3145	(Scutigera:442.595	Alipes:442.595)442.595:76.8205)519.416:18.9726)538.388:7.7446	((Pycnogonum:325.372	(Endeis:178.796	Anoplodactylus:178.796)178.796:146.576)325.372:209.85	((Limulus:202.641	(Tachypleu:66.8499	Carcinoscorpius:66.8499)66.8499:135.79)202.641:285.233	(((Neobisium:180.814	(Synsphyronus:147.57	(Hesperochernes:62.3919	Haplochernes:62.3919)62.3919:85.1777)147.57:33.2442)180.814:295.652	(((Iurus:204.077	(Scorpiops:158.74	Hadrurus:158.74)158.74:45.3361)204.077:142.671	(Chaerilus:280.601	(Centruroides:95.635	Androctonus:95.635)95.635:184.966)280.601:66.1466)346.748:124.353	((Mastigoproctus:412.55	((Euphrynichus:40.7357	DamonVariegatus:40.7357)40.7357:47.3077	Damon:88.0436)88.0435:324.507)412.55:30.523	(Liphistius:323.558	(((Microhexura:233.489	((Paratropis:186.652	(Pionothele:142.803	Brachythele:142.803)142.803:43.8488)186.652:18.4879	Aphonopelma:205.14)205.14:28.349)233.489:43.8988	(Sphodros:193.62	(Megahexura:170.272	Antrodiaetus:170.272)170.272:23.3478)193.62:83.7677)277.388:14.7797	((Hypochilus:250.158	(Pholcus:217.918	Dysdera:217.918)217.918:32.2402)250.158:21.6193	((Uloborus:174.447	(Neoscona:135.755	(Microdipoena:120.85	Ero:120.85)120.85:14.9046)135.755:38.6921)174.447:4.6926
((Peripatopsis:148.269	(Euperipatoides:118.048	Epiperipatus:118.048)118.048:30.2207)148.269:393.17	((((Gammarus:477.53	(Daphnia:470.865	(Orchesella:440.166	((Tribolium:366.962	Drosophila:366.962)366.962:41.0667	Blattella:408.029)408.029:32.1363)440.166:30.6989)470.865:6.6652)477.53:12.5891	Argulus:490.119)490.119:41.9179	((Hanseniella:499.82	Glomeris:499.82)499.82:10.5535	(Scutigera:406.106	Alipes:406.106)406.106:104.267)510.373:21.6637)532.037:8.8918	((Pycnogonum:325.682	(Endeis:191.876	Anoplodactylus:191.876)191.876:133.806)325.682:206.611	((Limulus:187.52	(Tachypleu:61.4625	Carcinoscorpius:61.4625)61.4625:126.057)187.52:298.416	(((Neobisium:167.911	(Synsphyronus:135.179	(Hesperochernes:68.8044	Haplochernes:68.8044)68.8044:66.3739)135.179:32.7317)167.911:304.401	(((Iurus:254.832	(Scorpiops:189.675	Hadrurus:189.675)189.675:65.1562)254.832:104.832	(Chaerilus:311.066	(Centruroides:132.726	Androctonus:132.726)132.726:178.34)311.066:48.598)359.664:105.532	((Mastigoproctus:408.411	((Euphrynichus:38.9246	DamonVariegatus:38.9246)38.9246:50.9176	Damon:89.8425)89.8423:318.569)408.411:29.6435	(Liphistius:322.036	(((Microhexura:230.327	((Paratropis:184.724	(Pionothele:128.213	Brachythele:128.213)128.213:56.5116)184.724:19.6794	Aphonopelma:204.404)204.403:25.9235)230.327:39.8896	(Sphodros:193.523	(Megahexura:178.89	Antrodiaetus:178.89)178.89:14.6335)193.523:76.6937)270.217:13.5842	((Hypochilus:251.556	(Pholcus:215.932	Dysdera:215.932)215.932:35.6238)251.556:15.4969	((Uloborus:176.856	(Neoscona:148.135	(Microdipoena:137.86	Ero:137.86)137.86:10.2747)148.135:28.721)176.856:5.6349
((Peripatopsis:143.979	(Euperipatoides:120.037	Epiperipatus:120.037)120.037:23.9416)143.979:403.29	((((Gammarus:481.689	(Daphnia:473.401	(Orchesella:438.682	((Tribolium:365.487	Drosophila:365.487)365.487:26.7018	Blattella:392.189)392.189:46.4921)438.682:34.7198)473.401:8.2877)481.689:14.5835	Argulus:496.272)496.272:41.4243	((Hanseniella:514.807	Glomeris:514.807)514.807:9.5707	(Scutigera:437.047	Alipes:437.047)437.047:87.3309)524.377:13.3192)537.696:9.1981	((Pycnogonum:323.571	(Endeis:126.038	Anoplodactylus:126.038)126.038:197.533)323.571:213.477	((Limulus:189.051	(Tachypleu:50.6794	Carcinoscorpius:50.6794)50.6794:138.372)189.051:299.715	(((Neobisium:181.634	(Synsphyronus:142.332	(Hesperochernes:65.0445	Haplochernes:65.0445)65.0445:77.2875)142.332:39.3022)181.634:291.977	(((Iurus:241.89	(Scorpiops:164.253	Hadrurus:164.253)164.253:77.6366)241.89:114.814	(Chaerilus:300.599	(Centruroides:126.937	Androctonus:126.937)126.937:173.663)300.599:56.1043)356.704:110.425	((Mastigoproctus:424.162	((Euphrynichus:39.2669	DamonVariegatus:39.2669)39.2669:47.1128	Damon:86.3798)86.3797:337.782)424.162:25.3667	(Liphistius:350.873	(((Microhexura:211.002	((Paratropis:158.507	(Pionothele:132.767	Brachythele:132.767)132.767:25.7393)158.507:14.1911	Aphonopelma:172.698)172.698:38.3038)211.002:65.3028	(Sphodros:185.31	(Megahexura:176.386	Antrodiaetus:176.386)176.386:8.924)185.31:90.9944)276.305:21.8057	((Hypochilus:256.167	(Pholcus:225.507	Dysdera:225.507)225.507:30.66)256.167:16.5057	((Uloborus:174.787	(Neoscona:137.779	(Microdipoena:128.677	Ero:128.677)128.677:9.1015)137.779:37.0083)174.787:6.2457
((Peripatopsis:162.127	(Euperipatoides:113.282	Epiperipatus:113.282)113.282:48.8451)162.127:376.625	((((Gammarus:475.485	(Daphnia:467.714	(Orchesella:433.512	((Tribolium:342.726	Drosophila:342.726)342.726:37.6862	Blattella:380.412)380.412:53.0997)433.512:34.2017)467.714:7.7713)475.485:12.3602	Argulus:487.846)487.845:41.0895	((Hanseniella:502.718	Glomeris:502.718)502.718:11.699	(Scutigera:422.435	Alipes:422.435)422.435:91.9823)514.417:14.5179)528.935:9.4932	((Pycnogonum:338.455	(Endeis:178.668	Anoplodactylus:178.668)178.668:159.787)338.455:190.363	((Limulus:206.755	(Tachypleu:60.8683	Carcinoscorpius:60.8683)60.8683:145.887)206.755:282.224	(((Neobisium:159.741	(Synsphyronus:128.331	(Hesperochernes:64.0738	Haplochernes:64.0738)64.0738:64.257)128.331:31.4105)159.741:312.021	(((Iurus:218.95	(Scorpiops:178.536	Hadrurus:178.536)178.536:40.4144)218.95:123.15	(Chaerilus:267.302	(Centruroides:112.308	Androctonus:112.308)112.308:154.994)267.302:74.7977)342.101:122.76	((Mastigoproctus:416.863	((Euphrynichus:37.9031	DamonVariegatus:37.9031)37.9031:50.2795	Damon:88.1825)88.1827:328.68)416.863:28.8507	(Liphistius:342.584	(((Microhexura:224.99	((Paratropis:158.279	(Pionothele:134.174	Brachythele:134.174)134.174:24.1048)158.279:25.5377	Aphonopelma:183.817)183.817:41.173)224.99:59.224	(Sphodros:188.172	(Megahexura:176.641	Antrodiaetus:176.641)176.641:11.5308)188.172:96.0424)284.214:18.6969	((Hypochilus:263.127	(Pholcus:216.331	Dysdera:216.331)216.331:46.7961)263.127:15.991	((Uloborus:175.001	(Neoscona:135.723	(Microdipoena:128.031	Ero:128.031)128.031:7.6916)135.723:39.2792)175.001:5.0375
((Peripatopsis:159.142	(Euperipatoides:108.247	Epiperipatus:108.247)108.247:50.8952)159.142:385.397	((((Gammarus:467.294	(Daphnia:459.688	(Orchesella:425.005	((Tribolium:352.151	Drosophila:352.151)352.151:25.3728	Blattella:377.524)377.524:47.4809)425.005:34.6833)459.688:7.6056)467.294:17.0537	Argulus:484.348)484.348:48.5316	((Hanseniella:499.319	Glomeris:499.319)499.319:12.9372	(Scutigera:428.454	Alipes:428.454)428.454:83.8023)512.256:20.6229)532.879:10.5028	((Pycnogonum:278.742	(Endeis:102.717	Anoplodactylus:102.717)102.717:176.024)278.742:252.163	((Limulus:204.702	(Tachypleu:69.286	Carcinoscorpius:69.286)69.286:135.416)204.702:279.074	(((Neobisium:160.157	(Synsphyronus:122.951	(Hesperochernes:59.2425	Haplochernes:59.2425)59.2425:63.7083)122.951:37.2058)160.157:307.166	(((Iurus:234.688	(Scorpiops:173.9	Hadrurus:173.9)173.9:60.7885)234.688:128.263	(Chaerilus:312.211	(Centruroides:119.808	Androctonus:119.808)119.808:192.404)312.211:50.7401)362.951:97.1136	((Mastigoproctus:425.191	((Euphrynichus:48.9199	DamonVariegatus:48.9199)48.9199:55.5173	Damon:104.438)104.437:320.754)425.191:19.5034	(Liphistius:365.68	(((Microhexura:233.541	((Paratropis:201.207	(Pionothele:165	Brachythele:165)165:36.2069)201.207:10.2884	Aphonopelma:211.495)211.496:22.0456)233.541:54.8209	(Sphodros:134.706	(Megahexura:103.779	Antrodiaetus:103.779)103.779:30.9272)134.706:153.655)288.362:25.9853	((Hypochilus:265.205	(Pholcus:230.108	Dysdera:230.108)230.108:35.0958)265.205:18.7734	((Uloborus:178.911	(Neoscona:132.082	(Microdipoena:117.189	Ero:117.189)117.189:14.893)132.082:46.8297)178.911:7.4904
((Peripatopsis:143.16	(Euperipatoides:101.515	Epiperipatus:101.515)101.515:41.6449)143.16:402.391	((((Gammarus:476.808	(Daphnia:466.795	(Orchesella:426.631	((Tribolium:301.685	Drosophila:301.685)301.685:60.7236	Blattella:362.409)362.408:64.2222)426.631:40.1642)466.795:10.0127)476.808:14.559	Argulus:491.367)491.367:43.1438	((Hanseniella:491.848	Glomeris:491.848)491.848:18.1455	(Scutigera:421.568	Alipes:421.568)421.568:88.4256)509.993:24.5172)534.511:10.6168	((Pycnogonum:297.005	(Endeis:132.149	Anoplodactylus:132.149)132.149:164.856)297.005:239.254	((Limulus:207.71	(Tachypleu:74.6455	Carcinoscorpius:74.6455)74.6455:133.065)207.71:277.725	(((Neobisium:172.184	(Synsphyronus:132.611	(Hesperochernes:63.8992	Haplochernes:63.8992)63.8992:68.7116)132.611:39.5723)172.184:300.976	(((Iurus:221.713	(Scorpiops:170.031	Hadrurus:170.031)170.031:51.682)221.713:125.36	(Chaerilus:282.605	(Centruroides:135.703	Androctonus:135.703)135.703:146.902)282.605:64.4677)347.073:120.691	((Mastigoproctus:419.497	((Euphrynichus:48.2594	DamonVariegatus:48.2594)48.2594:53.9859	Damon:102.246)102.245:317.252)419.497:26.0733	(Liphistius:343.763	(((Microhexura:218.23	((Paratropis:125.559	(Pionothele:93.4501	Brachythele:93.4501)93.4501:32.1089)125.559:32.5561	Aphonopelma:158.115)158.115:60.1148)218.23:59.0444	(Sphodros:159.814	(Megahexura:135.856	Antrodiaetus:135.856)135.856:23.9587)159.814:117.459)277.274:21.0268	((Hypochilus:257.763	(Pholcus:224.698	Dysdera:224.698)224.698:33.0657)257.763:15.5945	((Uloborus:170.024	(Neoscona:136.473	(Microdipoena:125.056	Ero:125.056)125.056:11.4176)136.473:33.5502)170.024:6.752
((Peripatopsis:164.563	(Euperipatoides:111.418	Epiperipatus:111.418)111.418:53.1441)164.563:382.735	((((Gammarus:469.373	(Daphnia:456.836	(Orchesella:403.405	((Tribolium:306.483	Drosophila:306.483)306.483:37.468	Blattella:343.95)343.95:59.4546)403.405:53.4307)456.836:12.5368)469.373:16.7774	Argulus:486.15)486.15:51.1818	((Hanseniella:507.814	Glomeris:507.814)507.814:9.4	(Scutigera:447.485	Alipes:447.485)447.485:69.729)517.214:20.1181)537.332:9.7859	((Pycnogonum:301.928	(Endeis:121.393	Anoplodactylus:121.393)121.393:180.535)301.928:236.339	((Limulus:204.859	(Tachypleu:75.0438	Carcinoscorpius:75.0438)75.0438:129.815)204.859:287.777	(((Neobisium:176.707	(Synsphyronus:142.111	(Hesperochernes:61.9355	Haplochernes:61.9355)61.9355:80.1753)142.111:34.5961)176.707:302.038	(((Iurus:218.65	(Scorpiops:164.485	Hadrurus:164.485)164.485:54.1644)218.65:124.476	(Chaerilus:267.876	(Centruroides:91.4239	Androctonus:91.4239)91.4239:176.452)267.876:75.2501)343.126:130.255	((Mastigoproctus:427.841	((Euphrynichus:44.6176	DamonVariegatus:44.6176)44.6176:53.4031	Damon:98.0205)98.0207:329.82)427.841:24.2613	(Liphistius:347.056	(((Microhexura:226.537	((Paratropis:168.424	(Pionothele:112.028	Brachythele:112.028)112.028:56.3963)168.424:20.3381	Aphonopelma:188.762)188.762:37.7751)226.537:52.8851	(Sphodros:187.761	(Megahexura:174.507	Antrodiaetus:174.507)174.507:13.2535)187.761:91.662)279.423:19.6243	((Hypochilus:249.192	(Pholcus:212.121	Dysdera:212.121)212.121:37.072)249.192:19.9537	((Uloborus:169.068	(Neoscona:125.993	(Microdipoena:114.204	Ero:114.204)114.204:11.7895)125.993:43.0747)169.068:5.2216
((Peripatopsis:141.267	(Euperipatoides:99.7655	Epiperipatus:99.7655)99.7655:41.5016)141.267:404.783	((((Gammarus:470.438	(Daphnia:458.177	(Orchesella:399.635	((Tribolium:306.09	Drosophila:306.09)306.09:38.8762	Blattella:344.966)344.966:54.6688)399.635:58.5425)458.177:12.2611)470.438:17.7189	Argulus:488.158)488.157:45.9582	((Hanseniella:499.5	Glomeris:499.5)499.5:15.1194	(Scutigera:419.15	Alipes:419.15)419.15:95.4697)514.62:19.4961)534.116:11.8397	((Pycnogonum:287.851	(Endeis:126.025	Anoplodactylus:126.025)126.025:161.826)287.851:249.793	((Limulus:210.044	(Tachypleu:64.8898	Carcinoscorpius:64.8898)64.8898:145.154)210.044:286.32	(((Neobisium:209.631	(Synsphyronus:163.049	(Hesperochernes:78.9479	Haplochernes:78.9479)78.9479:84.1015)163.049:46.5813)209.631:274.076	(((Iurus:198.965	(Scorpiops:136.446	Hadrurus:136.446)136.446:62.5189)198.965:160.117	(Chaerilus:286.27	(Centruroides:116.451	Androctonus:116.451)116.451:169.819)286.27:72.8113)359.082:119.975	((Mastigoproctus:429.839	((Euphrynichus:43.358	DamonVariegatus:43.358)43.358:49.0553	Damon:92.4135)92.4133:337.425)429.839:29.203	(Liphistius:350.111	(((Microhexura:247.815	((Paratropis:197.377	(Pionothele:133.233	Brachythele:133.233)133.233:64.1439)197.377:23.7227	Aphonopelma:221.1)221.1:26.7153)247.815:42.366	(Sphodros:190.961	(Megahexura:172.092	Antrodiaetus:172.092)172.092:18.8689)190.961:99.22)290.182:16.7932	((Hypochilus:265.245	(Pholcus:220.519	Dysdera:220.519)220.519:44.7261)265.245:21.9478	((Uloborus:177.244	(Neoscona:139.482	(Microdipoena:130.74	Ero:130.74)130.74:8.7419)139.482:37.7618)177.244:5.1302
((Peripatopsis:167.613	(Euperipatoides:98.0168	Epiperipatus:98.0168)98.0168:69.5965)167.613:377.976	((((Gammarus:465.137	(Daphnia:456.412	(Orchesella:410.032	((Tribolium:315.366	Drosophila:315.366)315.366:40.4228	Blattella:355.788)355.788:54.2437)410.032:46.3795)456.412:8.7247)465.137:16.3685	Argulus:481.505)481.505:50.7404	((Hanseniella:491.296	Glomeris:491.296)491.296:15.1273	(Scutigera:416.277	Alipes:416.277)416.277:90.1467)506.423:25.822)532.246:13.0178	((Pycnogonum:327.488	(Endeis:164.267	Anoplodactylus:164.267)164.267:163.221)327.488:209.078	((Limulus:225.756	(Tachypleu:78.7657	Carcinoscorpius:78.7657)78.7657:146.991)225.756:267.402	(((Neobisium:211.736	(Synsphyronus:167.954	(Hesperochernes:82.2405	Haplochernes:82.2405)82.2405:85.7138)167.954:43.7825)211.736:269.93	(((Iurus:163.05	(Scorpiops:103.469	Hadrurus:103.469)103.469:59.5806)163.05:182.786	(Chaerilus:265.417	(Centruroides:91.6291	Androctonus:91.6291)91.6291:173.788)265.417:80.4194)345.836:129.309	((Mastigoproctus:432.196	((Euphrynichus:48.4147	DamonVariegatus:48.4147)48.4147:53.3562	Damon:101.771)101.771:330.425)432.196:23.3678	(Liphistius:347.132	(((Microhexura:218.977	((Paratropis:165.15	(Pionothele:121.207	Brachythele:121.207)121.207:43.943)165.15:18.574	Aphonopelma:183.724)183.724:35.2526)218.977:54.3159	(Sphodros:158.137	(Megahexura:127.826	Antrodiaetus:127.826)127.826:30.311)158.137:115.156)273.293:21.7619	((Hypochilus:252.694	(Pholcus:197.663	Dysdera:197.663)197.663:55.0303)252.694:21.341	((Uloborus:163.537	(Neoscona:126.709	(Microdipoena:110.197	Ero:110.197)110.197:16.512)126.709:36.8281)163.537:5.9365
((Peripatopsis:152.373	(Euperipatoides:106.293	Epiperipatus:106.293)106.293:46.0808)152.373:391.697	((((Gammarus:468.365	(Daphnia:457.919	(Orchesella:411.991	((Tribolium:330.839	Drosophila:330.839)330.839:30.8919	Blattella:361.731)361.731:50.2603)411.991:45.928)457.919:10.4457)468.365:17.9505	Argulus:486.316)486.316:46.5744	((Hanseniella:502.518	Glomeris:502.518)502.518:9.7669	(Scutigera:429.057	Alipes:429.057)429.057:83.2274)512.285:20.6055)532.89:10.3175	((Pycnogonum:315.842	(Endeis:128.578	Anoplodactylus:128.578)128.578:187.263)315.842:221.04	((Limulus:225.898	(Tachypleu:76.3808	Carcinoscorpius:76.3808)76.3808:149.518)225.898:270.148	(((Neobisium:221.578	(Synsphyronus:187.288	(Hesperochernes:94.4026	Haplochernes:94.4026)94.4026:92.8852)187.288:34.2901)221.578:263.983	(((Iurus:164.547	(Scorpiops:125.506	Hadrurus:125.506)125.506:39.0412)164.547:161.728	(Chaerilus:254.972	(Centruroides:131.677	Androctonus:131.677)131.677:123.296)254.972:71.3025)326.275:153.744	((Mastigoproctus:427.828	((Euphrynichus:44.9555	DamonVariegatus:44.9555)44.9555:49.7141	Damon:94.6698)94.6697:333.158)427.828:30.3375	(Liphistius:344.423	(((Microhexura:215.498	((Paratropis:130.867	(Pionothele:95.8112	Brachythele:95.8112)95.8112:35.0557)130.867:32.229	Aphonopelma:163.096)163.096:52.4018)215.498:60.7856	(Sphodros:163.689	(Megahexura:151.518	Antrodiaetus:151.518)151.518:12.1718)163.689:112.594)276.284:20.8421	((Hypochilus:255.162	(Pholcus:213.264	Dysdera:213.264)213.264:41.8975)255.162:18.0939	((Uloborus:170.172	(Neoscona:130.604	(Microdipoena:117.203	Ero:117.203)117.203:13.401)130.604:39.5678)170.172:5.739
((Peripatopsis:134.675	(Euperipatoides:94.0683	Epiperipatus:94.0683)94.0683:40.6065)134.675:413.394	((((Gammarus:453.197	(Daphnia:436.402	(Orchesella:389.784	((Tribolium:316.097	Drosophila:316.097)316.097:36.4125	Blattella:352.509)352.509:37.2752)389.784:46.6175)436.402:16.7944)453.197:30.7284	Argulus:483.925)483.925:54.5616	((Hanseniella:513.457	Glomeris:513.457)513.457:5.5244	(Scutigera:430.736	Alipes:430.736)430.736:88.2462)518.982:19.5045)538.487:8.8681	((Pycnogonum:360.131	(Endeis:186.69	Anoplodactylus:186.69)186.69:173.441)360.131:178.649	((Limulus:205.013	(Tachypleu:63.1633	Carcinoscorpius:63.1633)63.1633:141.85)205.013:291.863	(((Neobisium:219.624	(Synsphyronus:171.136	(Hesperochernes:72.2124	Haplochernes:72.2124)72.2124:98.9237)171.136:48.4877)219.624:266.155	(((Iurus:163.171	(Scorpiops:113.179	Hadrurus:113.179)113.179:49.9924)163.171:152.286	(Chaerilus:258.374	(Centruroides:133.834	Androctonus:133.834)133.834:124.54)258.374:57.083)315.457:163.821	((Mastigoproctus:424.326	((Euphrynichus:44.0561	DamonVariegatus:44.0561)44.0561:57.7012	Damon:101.757)101.757:322.569)424.326:28.9571	(Liphistius:333.125	(((Microhexura:201.305	((Paratropis:105.863	(Pionothele:72.7912	Brachythele:72.7912)72.7912:33.0725)105.863:29.9533	Aphonopelma:135.817)135.817:65.4882)201.305:68.3485	(Sphodros:140.017	(Megahexura:110.907	Antrodiaetus:110.907)110.907:29.1104)140.017:129.637)269.654:19.2695	((Hypochilus:244.882	(Pholcus:184.012	Dysdera:184.012)184.012:60.869)244.882:18.8337	((Uloborus:167.123	(Neoscona:132.532	(Microdipoena:122.758	Ero:122.758)122.758:9.7745)132.532:34.5899)167.123:4.5996
((Peripatopsis:151.069	(Euperipatoides:96.1021	Epiperipatus:96.1021)96.1021:54.9666)151.069:389.803	((((Gammarus:465.577	(Daphnia:458.682	(Orchesella:413.466	((Tribolium:320.218	Drosophila:320.218)320.218:39.0284	Blattella:359.247)359.247:54.2191)413.466:45.2166)458.682:6.8942)465.577:19.7504	Argulus:485.327)485.327:45.1448	((Hanseniella:501.863	Glomeris:501.863)501.863:5.6954	(Scutigera:415.398	Alipes:415.398)415.398:92.1608)507.559:22.9132)530.472:9.1413	((Pycnogonum:348.682	(Endeis:166.11	Anoplodactylus:166.11)166.11:182.571)348.682:182.007	((Limulus:213.158	(Tachypleu:75.0892	Carcinoscorpius:75.0892)75.0892:138.068)213.158:274.737	(((Neobisium:219.888	(Synsphyronus:183.103	(Hesperochernes:90.4332	Haplochernes:90.4332)90.4332:92.6708)183.103:36.7844)219.888:256.431	(((Iurus:192.534	(Scorpiops:153.788	Hadrurus:153.788)153.788:38.7453)192.534:127.498	(Chaerilus:268.724	(Centruroides:125.775	Androctonus:125.775)125.775:142.949)268.724:51.3067)320.031:150.377	((Mastigoproctus:426.203	((Euphrynichus:43.8024	DamonVariegatus:43.8024)43.8024:59.7587	Damon:103.561)103.561:322.642)426.203:21.0833	(Liphistius:346.569	(((Microhexura:230.382	((Paratropis:176.569	(Pionothele:129.495	Brachythele:129.495)129.495:47.0737)176.569:23.0665	Aphonopelma:199.635)199.635:30.7474)230.382:47.3027	(Sphodros:171.181	(Megahexura:151.548	Antrodiaetus:151.548)151.548:19.6323)171.181:106.504)277.685:22.813	((Hypochilus:255.808	(Pholcus:205.297	Dysdera:205.297)205.297:50.5113)255.808:20.0746	((Uloborus:158.377	(Neoscona:126.306	(Microdipoena:116.802	Ero:116.802)116.802:9.5052)126.306:32.0705)158.377:6.4312
((Peripatopsis:165.601	(Euperipatoides:101.421	Epiperipatus:101.421)101.421:64.1796)165.601:377.852	((((Gammarus:472.86	(Daphnia:467.674	(Orchesella:428.326	((Tribolium:336.331	Drosophila:336.331)336.331:40.1924	Blattella:376.524)376.524:51.8025)428.326:39.3479)467.674:5.1854)472.86:15.9646	Argulus:488.824)488.824:44.2585	((Hanseniella:505.271	Glomeris:505.271)505.271:5.4715	(Scutigera:421.639	Alipes:421.639)421.639:89.1034)510.742:22.3407)533.083:9.3805	((Pycnogonum:326.122	(Endeis:168.822	Anoplodactylus:168.822)168.822:157.299)326.122:208.532	((Limulus:231.31	(Tachypleu:57.5011	Carcinoscorpius:57.5011)57.5011:173.809)231.31:254.034	(((Neobisium:238.812	(Synsphyronus:202.65	(Hesperochernes:102.614	Haplochernes:102.614)102.614:100.036)202.65:36.1623)238.812:234.226	(((Iurus:152.866	(Scorpiops:101.994	Hadrurus:101.994)101.994:50.872)152.866:164.183	(Chaerilus:239.54	(Centruroides:110.308	Androctonus:110.308)110.308:129.232)239.54:77.5078)317.048:150.511	((Mastigoproctus:421.6	((Euphrynichus:53.1381	DamonVariegatus:53.1381)53.1381:50.6431	Damon:103.781)103.781:317.818)421.6:26.129	(Liphistius:369.246	(((Microhexura:226.172	((Paratropis:179.179	(Pionothele:152.882	Brachythele:152.882)152.882:26.2975)179.179:15.9595	Aphonopelma:195.139)195.139:31.0326)226.172:65.7262	(Sphodros:137.394	(Megahexura:111.873	Antrodiaetus:111.873)111.873:25.5207)137.394:154.505)291.898:25.4977	((Hypochilus:261.883	(Pholcus:204.612	Dysdera:204.612)204.612:57.2707)261.883:24.0242	((Uloborus:160.047	(Neoscona:128.534	(Microdipoena:119.766	Ero:119.766)119.766:8.7674)128.534:31.5135)160.047:6.1427
((Peripatopsis:164.644	(Euperipatoides:111.549	Epiperipatus:111.549)111.549:53.0949)164.644:377.596	((((Gammarus:469.289	(Daphnia:462.254	(Orchesella:416.688	((Tribolium:340.737	Drosophila:340.737)340.737:24.9786	Blattella:365.716)365.715:50.9729)416.688:45.5656)462.254:7.0354)469.289:14.6833	Argulus:483.973)483.973:45.6482	((Hanseniella:506.848	Glomeris:506.848)506.848:5.9066	(Scutigera:441.941	Alipes:441.941)441.941:70.8134)512.755:16.8666)529.621:10.4367	((Pycnogonum:312.887	(Endeis:172.773	Anoplodactylus:172.773)172.773:140.113)312.887:217.375	((Limulus:215.836	(Tachypleu:71.5823	Carcinoscorpius:71.5823)71.5823:144.253)215.836:267.56	(((Neobisium:210.636	(Synsphyronus:179.27	(Hesperochernes:81.81	Haplochernes:81.81)81.81:97.4596)179.27:31.3663)210.636:259.499	(((Iurus:241.471	(Scorpiops:172.658	Hadrurus:172.658)172.658:68.8125)241.471:104.036	(Chaerilus:305.485	(Centruroides:133.991	Androctonus:133.991)133.991:171.494)305.485:40.0218)345.507:117.077	((Mastigoproctus:417.366	((Euphrynichus:50.6683	DamonVariegatus:50.6683)50.6683:57.6738	Damon:108.342)108.342:309.024)417.366:22.5927	(Liphistius:357.62	(((Microhexura:206.702	((Paratropis:165.151	(Pionothele:142.939	Brachythele:142.939)142.939:22.2131)165.151:15.1477	Aphonopelma:180.299)180.299:26.4029)206.702:70.5482	(Sphodros:151.195	(Megahexura:130.919	Antrodiaetus:130.919)130.919:20.2753)151.195:126.056)277.25:28.8966	((Hypochilus:249.09	(Pholcus:213.508	Dysdera:213.508)213.508:35.5822)249.09:22.434	((Uloborus:163.392	(Neoscona:133.123	(Microdipoena:121.629	Ero:121.629)121.629:11.4944)133.123:30.2683)163.392:4.4466
((Peripatopsis:160.611	(Euperipatoides:104.041	Epiperipatus:104.041)104.041:56.5698)160.611:388.531	((((Gammarus:474.212	(Daphnia:466.758	(Orchesella:426.186	((Tribolium:338.971	Drosophila:338.971)338.971:38.2587	Blattella:377.229)377.229:48.9573)426.186:40.5718)466.758:7.454)474.212:16.5738	Argulus:490.786)490.786:44.8109	((Hanseniella:510.934	Glomeris:510.934)510.934:7.3972	(Scutigera:438.201	Alipes:438.201)438.201:80.1308)518.332:17.2652)535.597:11.1607	((Pycnogonum:286.607	(Endeis:126.629	Anoplodactylus:126.629)126.629:159.978)286.607:251.667	((Limulus:187.138	(Tachypleu:66.1315	Carcinoscorpius:66.1315)66.1315:121.007)187.138:299.066	(((Neobisium:238.016	(Synsphyronus:200.752	(Hesperochernes:94.8274	Haplochernes:94.8274)94.8274:105.925)200.752:37.264)238.016:235.883	(((Iurus:166.882	(Scorpiops:96.1833	Hadrurus:96.1833)96.1833:70.6987)166.882:171.444	(Chaerilus:256.958	(Centruroides:106.367	Androctonus:106.367)106.367:150.591)256.958:81.3674)338.326:128.339	((Mastigoproctus:424.157	((Euphrynichus:40.4309	DamonVariegatus:40.4309)40.4309:56.0778	Damon:96.5089)96.5087:327.648)424.157:22.102	(Liphistius:354.019	(((Microhexura:202.475	((Paratropis:128.629	(Pionothele:94.6182	Brachythele:94.6182)94.6182:34.0106)128.629:31.6931	Aphonopelma:160.322)160.322:42.1528)202.475:82.3213	(Sphodros:124.123	(Megahexura:110.033	Antrodiaetus:110.033)110.033:14.09)124.123:160.674)284.796:26.0804	((Hypochilus:264.311	(Pholcus:224.316	Dysdera:224.316)224.316:39.995)264.311:21.1816	((Uloborus:165.064	(Neoscona:135.637	(Microdipoena:125.39	Ero:125.39)125.39:10.2477)135.637:29.4269)165.064:7.0553
((Peripatopsis:155.529	(Euperipatoides:108.721	Epiperipatus:108.721)108.721:46.8077)155.529:394.313	((((Gammarus:471.595	(Daphnia:463.198	(Orchesella:415.258	((Tribolium:304.121	Drosophila:304.121)304.121:48.7042	Blattella:352.825)352.825:62.4329)415.258:47.9399)463.198:8.3972)471.595:12.9218	Argulus:484.517)484.517:50.6453	((Hanseniella:503.649	Glomeris:503.649)503.649:8.1539	(Scutigera:413.466	Alipes:413.466)413.466:98.337)511.803:23.3593)535.162:11.4088	((Pycnogonum:268.956	(Endeis:108.953	Anoplodactylus:108.953)108.953:160.003)268.956:267.466	((Limulus:197.76	(Tachypleu:62.2085	Carcinoscorpius:62.2085)62.2085:135.552)197.76:288.145	(((Neobisium:226.408	(Synsphyronus:197.874	(Hesperochernes:108.773	Haplochernes:108.773)108.773:89.1013)197.874:28.5333)226.408:246.408	(((Iurus:222.891	(Scorpiops:164.935	Hadrurus:164.935)164.935:57.9555)222.891:126.091	(Chaerilus:271.98	(Centruroides:92.9711	Androctonus:92.9711)92.9711:179.009)271.98:77.002)348.982:117.358	((Mastigoproctus:411.673	((Euphrynichus:50.9093	DamonVariegatus:50.9093)50.9093:47.5999	Damon:98.5091)98.5093:313.164)411.673:28.9069	(Liphistius:333.063	(((Microhexura:191.414	((Paratropis:136.681	(Pionothele:120.207	Brachythele:120.207)120.207:16.4738)136.681:17.482	Aphonopelma:154.163)154.163:37.2514)191.414:65.2283	(Sphodros:155.843	(Megahexura:141.367	Antrodiaetus:141.367)141.367:14.4754)155.843:100.8)256.643:28.5711	((Hypochilus:237.942	(Pholcus:198.617	Dysdera:198.617)198.617:39.325)237.942:17.6295	((Uloborus:164.038	(Neoscona:132.647	(Microdipoena:118.913	Ero:118.913)118.913:13.7335)132.647:31.3911)164.038:3.9918
((Peripatopsis:162.924	(Euperipatoides:103.74	Epiperipatus:103.74)103.74:59.1837)162.924:391.319	((((Gammarus:468.858	(Daphnia:460.585	(Orchesella:420.914	((Tribolium:313.407	Drosophila:313.407)313.407:52.4002	Blattella:365.807)365.807:55.1065)420.914:39.6717)460.585:8.2731)468.858:13.9331	Argulus:482.792)482.792:51.3108	((Hanseniella:507.959	Glomeris:507.959)507.959:7.5374	(Scutigera:418.786	Alipes:418.786)418.786:96.7093)515.496:18.6066)534.102:14.0925	((Pycnogonum:275.271	(Endeis:121.395	Anoplodactylus:121.395)121.395:153.876)275.271:260.841	((Limulus:211.282	(Tachypleu:70.1494	Carcinoscorpius:70.1494)70.1494:141.133)211.282:271.531	(((Neobisium:265.405	(Synsphyronus:233.037	(Hesperochernes:117.697	Haplochernes:117.697)117.697:115.341)233.037:32.3675)265.405:207.477	(((Iurus:240.881	(Scorpiops:169.29	Hadrurus:169.29)169.29:71.5904)240.881:140.255	(Chaerilus:333.471	(Centruroides:162.832	Androctonus:162.832)162.832:170.64)333.471:47.6643)381.136:85.1439	((Mastigoproctus:425.997	((Euphrynichus:45.9786	DamonVariegatus:45.9786)45.9786:45.4741	Damon:91.4528)91.4528:334.544)425.997:24.1709	(Liphistius:358.001	(((Microhexura:181.507	((Paratropis:146.616	(Pionothele:118.862	Brachythele:118.862)118.862:27.7535)146.616:12.8704	Aphonopelma:159.486)159.487:22.0206)181.507:86.6509	(Sphodros:125.269	(Megahexura:109.756	Antrodiaetus:109.756)109.756:15.5124)125.269:142.889)268.158:33.3524	((Hypochilus:257.539	(Pholcus:199.23	Dysdera:199.23)199.23:58.3091)257.539:17.1141	((Uloborus:161.802	(Neoscona:126.68	(Microdipoena:113.371	Ero:113.371)113.371:13.3088)126.68:35.1216)161.802:10.2859
((Peripatopsis:152.337	(Euperipatoides:103.158	Epiperipatus:103.158)103.158:49.1783)152.337:400.192	((((Gammarus:469.279	(Daphnia:460.397	(Orchesella:413.111	((Tribolium:304.518	Drosophila:304.518)304.518:47.306	Blattella:351.824)351.824:61.287)413.111:47.2857)460.397:8.882)469.279:13.1691	Argulus:482.448)482.448:51.8081	((Hanseniella:501.832	Glomeris:501.832)501.832:11.0896	(Scutigera:436.714	Alipes:436.714)436.714:76.2075)512.921:21.3348)534.256:11.3821	((Pycnogonum:298.278	(Endeis:126.227	Anoplodactylus:126.227)126.227:172.052)298.278:235.199	((Limulus:232.057	(Tachypleu:88.6737	Carcinoscorpius:88.6737)88.6737:143.383)232.057:255.304	(((Neobisium:254.826	(Synsphyronus:217.603	(Hesperochernes:111.277	Haplochernes:111.277)111.277:106.326)217.603:37.2227)254.826:222.608	(((Iurus:168.729	(Scorpiops:105.38	Hadrurus:105.38)105.38:63.3485)168.729:192.067	(Chaerilus:321.585	(Centruroides:142.826	Androctonus:142.826)142.826:178.759)321.585:39.2109)360.796:110.538	((Mastigoproctus:422.038	((Euphrynichus:48.6285	DamonVariegatus:48.6285)48.6285:58.7255	Damon:107.354)107.354:314.683)422.038:29.5874	(Liphistius:352.244	(((Microhexura:201.975	((Paratropis:157.84	(Pionothele:128.812	Brachythele:128.812)128.812:29.0281)157.84:12.9928	Aphonopelma:170.833)170.833:31.1415)201.975:68.2594	(Sphodros:138.009	(Megahexura:124.401	Antrodiaetus:124.401)124.401:13.6074)138.009:132.225)270.234:29.4392	((Hypochilus:258.284	(Pholcus:222.265	Dysdera:222.265)222.265:36.0187)258.284:14.0406	((Uloborus:170.215	(Neoscona:135.465	(Microdipoena:121.549	Ero:121.549)121.549:13.9164)135.465:34.7505)170.215:5.9044
((Peripatopsis:147.791	(Euperipatoides:95.8326	Epiperipatus:95.8326)95.8326:51.9585)147.791:401.343	((((Gammarus:459.212	(Daphnia:449.321	(Orchesella:402.486	((Tribolium:310.589	Drosophila:310.589)310.589:42.7059	Blattella:353.294)353.294:49.1915)402.486:46.8354)449.321:9.891)459.212:16.0022	Argulus:475.214)475.214:54.1511	((Hanseniella:490.901	Glomeris:490.901)490.901:13.135	(Scutigera:414.882	Alipes:414.882)414.882:89.1535)504.036:25.3301)529.366:13.7223	((Pycnogonum:313.317	(Endeis:144.41	Anoplodactylus:144.41)144.41:168.907)313.317:216.812	((Limulus:218.337	(Tachypleu:70.9805	Carcinoscorpius:70.9805)70.9805:147.356)218.337:268.735	(((Neobisium:239.696	(Synsphyronus:213.675	(Hesperochernes:113.178	Haplochernes:113.178)113.178:100.496)213.675:26.0209)239.696:235.519	(((Iurus:240.973	(Scorpiops:135.353	Hadrurus:135.353)135.353:105.62)240.973:131.984	(Chaerilus:329.743	(Centruroides:154.136	Androctonus:154.136)154.136:175.607)329.743:43.2135)372.957:96.9534	((Mastigoproctus:417.084	((Euphrynichus:49.4966	DamonVariegatus:49.4966)49.4966:49.5462	Damon:99.0429)99.0428:318.041)417.084:32.153	(Liphistius:351.705	(((Microhexura:192.66	((Paratropis:152.963	(Pionothele:129.529	Brachythele:129.529)129.529:23.4336)152.963:11.6215	Aphonopelma:164.585)164.584:28.075)192.66:81.1169	(Sphodros:143.764	(Megahexura:132.53	Antrodiaetus:132.53)132.53:11.2351)143.764:130.012)273.777:26.6926	((Hypochilus:251.724	(Pholcus:212.066	Dysdera:212.066)212.066:39.6579)251.724:21.6182	((Uloborus:158.7	(Neoscona:122.942	(Microdipoena:112.272	Ero:112.272)112.272:10.6698)122.942:35.7581)158.7:7.2464
((Peripatopsis:161.78	(Euperipatoides:104.173	Epiperipatus:104.173)104.173:57.6063)161.78:391.717	((((Gammarus:465.64	(Daphnia:456.152	(Orchesella:422.387	((Tribolium:344.266	Drosophila:344.266)344.266:43.9284	Blattella:388.195)388.195:34.1924)422.387:33.7651)456.152:9.4882)465.64:21.4571	Argulus:487.098)487.098:47.3703	((Hanseniella:506.272	Glomeris:506.272)506.272:8.906	(Scutigera:438.317	Alipes:438.317)438.317:76.8613)515.178:19.2897)534.468:11.95	((Pycnogonum:310.466	(Endeis:160.188	Anoplodactylus:160.188)160.188:150.279)310.466:225.154	((Limulus:203.562	(Tachypleu:78.3962	Carcinoscorpius:78.3962)78.3962:125.166)203.562:284.493	(((Neobisium:248.641	(Synsphyronus:218.121	(Hesperochernes:112.625	Haplochernes:112.625)112.625:105.496)218.121:30.5199)248.641:227.614	(((Iurus:219.106	(Scorpiops:163.676	Hadrurus:163.676)163.676:55.4305)219.106:139.363	(Chaerilus:306.715	(Centruroides:149.317	Androctonus:149.317)149.317:157.398)306.715:51.7543)358.469:113.495	((Mastigoproctus:424.9	((Euphrynichus:37.7713	DamonVariegatus:37.7713)37.7713:41.7752	Damon:79.5463)79.5466:345.353)424.9:27.7058	(Liphistius:351.789	(((Microhexura:229.657	((Paratropis:185.876	(Pionothele:159.273	Brachythele:159.273)159.273:26.6034)185.876:13.1742	Aphonopelma:199.051)199.051:30.6058)229.657:48.7961	(Sphodros:160.338	(Megahexura:136.61	Antrodiaetus:136.61)136.61:23.7277)160.338:118.115)278.453:18.417	((Hypochilus:239.502	(Pholcus:186.067	Dysdera:186.067)186.067:53.4352)239.502:24.394	((Uloborus:160.016	(Neoscona:128.937	(Microdipoena:120.356	Ero:120.356)120.356:8.5804)128.937:31.0789)160.016:4.2345
((Peripatopsis:162.267	(Euperipatoides:118.359	Epiperipatus:118.359)118.359:43.907)162.267:388.952	((((Gammarus:463.722	(Daphnia:449.296	(Orchesella:404.64	((Tribolium:310.76	Drosophila:310.76)310.76:34.7328	Blattella:345.493)345.493:59.1469)404.64:44.6557)449.296:14.4263)463.722:22.9297	Argulus:486.652)486.652:50.7897	((Hanseniella:513.15	Glomeris:513.15)513.15:7.4253	(Scutigera:445.954	Alipes:445.954)445.954:74.6218)520.576:16.8661)537.442:9.0646	((Pycnogonum:327.045	(Endeis:131.049	Anoplodactylus:131.049)131.049:195.996)327.045:207.748	((Limulus:229.573	(Tachypleu:78.1253	Carcinoscorpius:78.1253)78.1253:151.448)229.573:264.247	(((Neobisium:228.595	(Synsphyronus:199.33	(Hesperochernes:97.3948	Haplochernes:97.3948)97.3948:101.935)199.33:29.2649)228.595:253.257	(((Iurus:190.234	(Scorpiops:113.35	Hadrurus:113.35)113.35:76.8834)190.234:179.329	(Chaerilus:295.614	(Centruroides:118.801	Androctonus:118.801)118.801:176.813)295.614:73.9487)369.562:106.788	((Mastigoproctus:436.479	((Euphrynichus:53.311	DamonVariegatus:53.311)53.311:56.2359	Damon:109.547)109.547:326.933)436.479:21.8719	(Liphistius:364.181	(((Microhexura:234.993	((Paratropis:186.908	(Pionothele:162.229	Brachythele:162.229)162.229:24.679)186.908:15.9175	Aphonopelma:202.826)202.826:32.1672)234.993:59.3111	(Sphodros:189.441	(Megahexura:173.681	Antrodiaetus:173.681)173.681:15.7595)189.441:104.864)294.305:23.5189	((Hypochilus:268.959	(Pholcus:227	Dysdera:227)227:41.96)268.959:22.1325	((Uloborus:168.206	(Neoscona:131.852	(Microdipoena:120.093	Ero:120.093)120.093:11.7593)131.852:36.3538)168.206:7.1803
((Peripatopsis:146.843	(Euperipatoides:106.614	Epiperipatus:106.614)106.614:40.2284)146.843:404.992	((((Gammarus:470.116	(Daphnia:455.577	(Orchesella:412.203	((Tribolium:306.098	Drosophila:306.098)306.098:40.1792	Blattella:346.277)346.277:65.926)412.203:43.3745)455.577:14.5387)470.116:18.2666	Argulus:488.383)488.383:47.2867	((Hanseniella:516.324	Glomeris:516.324)516.324:6.0397	(Scutigera:450.999	Alipes:450.999)450.999:71.3655)522.364:13.3054)535.67:10.5217	((Pycnogonum:309.913	(Endeis:127.805	Anoplodactylus:127.805)127.805:182.108)309.913:223.915	((Limulus:205.927	(Tachypleu:68.5434	Carcinoscorpius:68.5434)68.5434:137.384)205.927:284.492	(((Neobisium:208.709	(Synsphyronus:172.485	(Hesperochernes:75.8011	Haplochernes:75.8011)75.8011:96.6836)172.485:36.2243)208.709:271.578	(((Iurus:251.202	(Scorpiops:185.841	Hadrurus:185.841)185.841:65.3615)251.202:139.821	(Chaerilus:304.394	(Centruroides:90.0914	Androctonus:90.0914)90.0914:214.302)304.394:86.6292)391.024:84.7629	((Mastigoproctus:433.033	((Euphrynichus:44.1007	DamonVariegatus:44.1007)44.1007:45.6711	Damon:89.7719)89.7718:343.261)433.033:26.2799	(Liphistius:361.034	(((Microhexura:227.983	((Paratropis:170.228	(Pionothele:130.886	Brachythele:130.886)130.886:39.3425)170.228:19.3102	Aphonopelma:189.539)189.539:38.444)227.983:58.2108	(Sphodros:174.234	(Megahexura:158.606	Antrodiaetus:158.606)158.606:15.6278)174.234:111.96)286.194:20.9975	((Hypochilus:255.47	(Pholcus:196.123	Dysdera:196.123)196.123:59.3465)255.47:25.9974	((Uloborus:172.319	(Neoscona:128.397	(Microdipoena:109.975	Ero:109.975)109.975:18.4216)128.397:43.9224)172.319:5.7041
((Peripatopsis:151.614	(Euperipatoides:98.7419	Epiperipatus:98.7419)98.7419:52.8727)151.614:395.823	((((Gammarus:471.839	(Daphnia:455.913	(Orchesella:407.198	((Tribolium:310.597	Drosophila:310.597)310.597:33.5051	Blattella:344.102)344.102:63.096)407.198:48.7157)455.913:15.9253)471.839:15.7907	Argulus:487.63)487.63:48.7379	((Hanseniella:498.331	Glomeris:498.331)498.331:16.3879	(Scutigera:412.729	Alipes:412.729)412.729:101.99)514.718:21.6492)536.368:7.2055	((Pycnogonum:299.093	(Endeis:146.389	Anoplodactylus:146.389)146.389:152.704)299.093:233.922	((Limulus:202.164	(Tachypleu:70.3676	Carcinoscorpius:70.3676)70.3676:131.796)202.164:285.533	(((Neobisium:182.918	(Synsphyronus:141.405	(Hesperochernes:56.9976	Haplochernes:56.9976)56.9976:84.4072)141.405:41.5134)182.918:292.078	(((Iurus:190.676	(Scorpiops:126.044	Hadrurus:126.044)126.044:64.6327)190.676:154.043	(Chaerilus:282.719	(Centruroides:98.974	Androctonus:98.974)98.974:183.745)282.719:62.0006)344.719:123.561	((Mastigoproctus:423.845	((Euphrynichus:50.6579	DamonVariegatus:50.6579)50.6579:53.5042	Damon:104.162)104.162:319.682)423.845:24.3236	(Liphistius:343.115	(((Microhexura:231.477	((Paratropis:177.983	(Pionothele:141.004	Brachythele:141.004)141.004:36.9792)177.983:26.0478	Aphonopelma:204.031)204.031:27.4463)231.477:43.0924	(Sphodros:186.621	(Megahexura:169.31	Antrodiaetus:169.31)169.31:17.3104)186.621:87.9491)274.57:19.9205	((Hypochilus:243.712	(Pholcus:196.409	Dysdera:196.409)196.409:47.3026)243.712:23.3064	((Uloborus:157.936	(Neoscona:128.883	(Microdipoena:121.222	Ero:121.222)121.222:7.6604)128.883:29.0535)157.936:6.5448
((Peripatopsis:160.387	(Euperipatoides:104.331	Epiperipatus:104.331)104.331:56.0561)160.387:389.178	((((Gammarus:483.784	(Daphnia:469.062	(Orchesella:424.73	((Tribolium:322.615	Drosophila:322.615)322.615:39.6011	Blattella:362.216)362.216:62.5135)424.73:44.3319)469.062:14.7227)483.784:13.9491	Argulus:497.734)497.733:39.4648	((Hanseniella:509.226	Glomeris:509.226)509.226:10.1472	(Scutigera:441.882	Alipes:441.882)441.882:77.4914)519.373:17.8253)537.198:6.9374	((Pycnogonum:337.133	(Endeis:162.731	Anoplodactylus:162.731)162.731:174.402)337.133:197.308	((Limulus:217.449	(Tachypleu:78.3937	Carcinoscorpius:78.3937)78.3937:139.056)217.449:271.2	(((Neobisium:158.053	(Synsphyronus:125.138	(Hesperochernes:54.2743	Haplochernes:54.2743)54.2743:70.8631)125.138:32.9158)158.053:319.408	(((Iurus:167.927	(Scorpiops:104.745	Hadrurus:104.745)104.745:63.1818)167.927:169.33	(Chaerilus:296.897	(Centruroides:153.268	Androctonus:153.268)153.268:143.629)296.897:40.3595)337.257:131.921	((Mastigoproctus:418.172	((Euphrynichus:50.0753	DamonVariegatus:50.0753)50.0753:54.939	Damon:105.014)105.014:313.158)418.172:25.2786	(Liphistius:345.951	(((Microhexura:236.78	((Paratropis:162.135	(Pionothele:108.852	Brachythele:108.852)108.852:53.2832)162.135:37.9621	Aphonopelma:200.097)200.097:36.6825)236.78:39.2529	(Sphodros:162.664	(Megahexura:127.401	Antrodiaetus:127.401)127.401:35.2626)162.664:113.369)276.032:18.2248	((Hypochilus:248.924	(Pholcus:208.004	Dysdera:208.004)208.004:40.9196)248.924:19.0258	((Uloborus:150.814	(Neoscona:120.691	(Microdipoena:112.378	Ero:112.378)112.378:8.3127)120.691:30.1234)150.814:7.9492
((Peripatopsis:143.824	(Euperipatoides:100.24	Epiperipatus:100.24)100.24:43.5835)143.824:408.687	((((Gammarus:471.112	(Daphnia:454.736	(Orchesella:409.086	((Tribolium:315.414	Drosophila:315.414)315.414:32.6389	Blattella:348.053)348.053:61.0336)409.086:45.6498)454.736:16.3758)471.112:14.2278	Argulus:485.34)485.34:49.5234	((Hanseniella:501.134	Glomeris:501.134)501.134:13.9627	(Scutigera:417.207	Alipes:417.207)417.207:97.89)515.097:19.7664)534.864:10.8365	((Pycnogonum:335.118	(Endeis:160.884	Anoplodactylus:160.884)160.884:174.234)335.118:199.62	((Limulus:209.201	(Tachypleu:65.4184	Carcinoscorpius:65.4184)65.4184:143.782)209.201:278.573	(((Neobisium:163.703	(Synsphyronus:136.118	(Hesperochernes:70.2506	Haplochernes:70.2506)70.2506:65.8675)136.118:27.5857)163.703:312.372	(((Iurus:203.758	(Scorpiops:148.119	Hadrurus:148.119)148.119:55.6384)203.758:125.455	(Chaerilus:283.209	(Centruroides:101.385	Androctonus:101.385)101.385:181.823)283.209:46.0036)329.212:140.016	((Mastigoproctus:420.686	((Euphrynichus:49.3091	DamonVariegatus:49.3091)49.3091:54.7782	Damon:104.088)104.087:316.599)420.686:24.4395	(Liphistius:345.661	(((Microhexura:226.995	((Paratropis:161.653	(Pionothele:124.081	Brachythele:124.081)124.081:37.5719)161.653:29.9767	Aphonopelma:191.63)191.63:35.3655)226.995:53.6451	(Sphodros:167.767	(Megahexura:151.524	Antrodiaetus:151.524)151.524:16.2429)167.767:112.874)280.64:20.0611	((Hypochilus:259.582	(Pholcus:225.442	Dysdera:225.442)225.442:34.1393)259.582:19.0561	((Uloborus:155.831	(Neoscona:119.038	(Microdipoena:112.013	Ero:112.013)112.013:7.0259)119.038:36.7928)155.831:9.5981
((Peripatopsis:158.602	(Euperipatoides:107.574	Epiperipatus:107.574)107.574:51.0279)158.602:385.935	((((Gammarus:465.351	(Daphnia:450.057	(Orchesella:407.931	((Tribolium:305.852	Drosophila:305.852)305.852:31.2254	Blattella:337.077)337.077:70.854)407.931:42.125)450.057:15.2949)465.351:14.2816	Argulus:479.633)479.633:47.3256	((Hanseniella:502.088	Glomeris:502.088)502.088:6.2464	(Scutigera:422.423	Alipes:422.423)422.423:85.9116)508.335:18.6241)526.959:11.4718	((Pycnogonum:315.461	(Endeis:159.283	Anoplodactylus:159.283)159.283:156.178)315.461:214.006	((Limulus:203.378	(Tachypleu:50.809	Carcinoscorpius:50.809)50.809:152.569)203.378:279.016	(((Neobisium:162.087	(Synsphyronus:130.42	(Hesperochernes:62.2923	Haplochernes:62.2923)62.2923:68.1275)130.42:31.667)162.087:306.725	(((Iurus:232.962	(Scorpiops:144.468	Hadrurus:144.468)144.468:88.4937)232.962:132.971	(Chaerilus:325.811	(Centruroides:125.138	Androctonus:125.138)125.138:200.673)325.811:40.1224)365.933:97.0571	((Mastigoproctus:406.969	((Euphrynichus:44.734	DamonVariegatus:44.734)44.734:51.5289	Damon:96.2632)96.263:310.706)406.969:31.5637	(Liphistius:329.873	(((Microhexura:217.452	((Paratropis:168.19	(Pionothele:139.711	Brachythele:139.711)139.711:28.4791)168.19:23.5299	Aphonopelma:191.72)191.72:25.7314)217.452:51.5135	(Sphodros:167.469	(Megahexura:150.751	Antrodiaetus:150.751)150.751:16.7178)167.469:101.497)268.966:19.3897	((Hypochilus:243.728	(Pholcus:191.099	Dysdera:191.099)191.099:52.6282)243.728:20.1549	((Uloborus:164.165	(Neoscona:132.955	(Microdipoena:121.853	Ero:121.853)121.853:11.1025)132.955:31.2091)164.165:6.569
((Peripatopsis:166.813	(Euperipatoides:120.922	Epiperipatus:120.922)120.922:45.8909)166.813:387.943	((((Gammarus:479.749	(Daphnia:464.913	(Orchesella:429.617	((Tribolium:332	Drosophila:332)332:36.3997	Blattella:368.399)368.399:61.2178)429.617:35.2951)464.913:14.8363)479.749:13.591	Argulus:493.34)493.34:44.4177	((Hanseniella:505.036	Glomeris:505.036)505.036:11.276	(Scutigera:389.003	Alipes:389.003)389.003:127.31)516.313:21.445)537.758:10.2136	((Pycnogonum:313.445	(Endeis:177.777	Anoplodactylus:177.777)177.777:135.668)313.445:224.987	((Limulus:221.912	(Tachypleu:74.2385	Carcinoscorpius:74.2385)74.2385:147.673)221.912:273.313	(((Neobisium:176.843	(Synsphyronus:146.249	(Hesperochernes:72.5498	Haplochernes:72.5498)72.5498:73.6993)146.249:30.5937)176.843:307.092	(((Iurus:196.518	(Scorpiops:154.632	Hadrurus:154.632)154.632:41.8862)196.518:134.115	(Chaerilus:277.551	(Centruroides:154.629	Androctonus:154.629)154.629:122.922)277.551:53.0822)330.633:146.518	((Mastigoproctus:427.078	((Euphrynichus:46.3804	DamonVariegatus:46.3804)46.3804:47.744	Damon:94.1243)94.1245:332.953)427.078:27.0249	(Liphistius:346.346	(((Microhexura:202.041	((Paratropis:156.474	(Pionothele:139.021	Brachythele:139.021)139.021:17.4528)156.474:12.9549	Aphonopelma:169.429)169.429:32.6119)202.041:72.1282	(Sphodros:156.196	(Megahexura:144.123	Antrodiaetus:144.123)144.123:12.0732)156.196:117.973)274.169:24.4689	((Hypochilus:260.7	(Pholcus:212.574	Dysdera:212.574)212.574:48.1265)260.7:16.655	((Uloborus:172.866	(Neoscona:138.191	(Microdipoena:125.272	Ero:125.272)125.272:12.9189)138.191:34.6741)172.866:6.3585
((Peripatopsis:141.596	(Euperipatoides:98.1512	Epiperipatus:98.1512)98.1512:43.4449)141.596:416.718	((((Gammarus:478.249	(Daphnia:456.455	(Orchesella:411.959	((Tribolium:331.603	Drosophila:331.603)331.603:26.8578	Blattella:358.461)358.461:53.4976)411.959:44.4962)456.455:21.7932)478.249:14.035	Argulus:492.284)492.284:45.4338	((Hanseniella:509.94	Glomeris:509.94)509.94:7.4705	(Scutigera:414.837	Alipes:414.837)414.837:102.574)517.41:20.3067)537.718:11.7457	((Pycnogonum:347.216	(Endeis:205.506	Anoplodactylus:205.506)205.506:141.71)347.216:192.171	((Limulus:192.164	(Tachypleu:62.2755	Carcinoscorpius:62.2755)62.2755:129.889)192.164:304.08	(((Neobisium:173.432	(Synsphyronus:136.542	(Hesperochernes:65.7806	Haplochernes:65.7806)65.7806:70.7608)136.542:36.8903)173.432:308.743	(((Iurus:196.264	(Scorpiops:139.727	Hadrurus:139.727)139.727:56.5372)196.264:149.022	(Chaerilus:292.216	(Centruroides:127.783	Androctonus:127.783)127.783:164.434)292.216:53.0702)345.286:131.646	((Mastigoproctus:429.836	((Euphrynichus:47.0748	DamonVariegatus:47.0748)47.0748:38.1464	Damon:85.2212)85.2213:344.615)429.836:27.5663	(Liphistius:346.16	(((Microhexura:211.999	((Paratropis:134.862	(Pionothele:101.308	Brachythele:101.308)101.308:33.5534)134.862:36.1722	Aphonopelma:171.034)171.034:40.9657)211.999:47.494	(Sphodros:152.787	(Megahexura:139.736	Antrodiaetus:139.736)139.736:13.0512)152.787:106.707)259.493:24.3849	((Hypochilus:243.827	(Pholcus:203.463	Dysdera:203.463)203.463:40.3636)243.827:18.4228	((Uloborus:172.328	(Neoscona:143.111	(Microdipoena:133.515	Ero:133.515)133.515:9.5956)143.111:29.2177)172.328:5.2472
((Peripatopsis:155.176	(Euperipatoides:104.931	Epiperipatus:104.931)104.931:50.2445)155.176:395.837	((((Gammarus:483.871	(Daphnia:469.39	(Orchesella:423.91	((Tribolium:338.163	Drosophila:338.163)338.163:33.2273	Blattella:371.39)371.39:52.5195)423.91:45.4799)469.39:14.4812)483.871:7.0439	Argulus:490.915)490.915:43.6291	((Hanseniella:505.481	Glomeris:505.481)505.481:7.4183	(Scutigera:380.679	Alipes:380.679)380.679:132.22)512.899:21.6451)534.544:9.5536	((Pycnogonum:343.909	(Endeis:133.677	Anoplodactylus:133.677)133.677:210.232)343.909:191.894	((Limulus:217.242	(Tachypleu:71.9237	Carcinoscorpius:71.9237)71.9237:145.318)217.242:276.041	(((Neobisium:168.513	(Synsphyronus:133.368	(Hesperochernes:62.352	Haplochernes:62.352)62.352:71.0167)133.368:35.1452)168.513:314.064	(((Iurus:163.99	(Scorpiops:105.69	Hadrurus:105.69)105.69:58.2988)163.99:176.471	(Chaerilus:278.724	(Centruroides:128.967	Androctonus:128.967)128.967:149.756)278.724:61.7371)340.461:137.496	((Mastigoproctus:429.459	((Euphrynichus:41.4477	DamonVariegatus:41.4477)41.4477:50.1799	Damon:91.6279)91.6277:337.832)429.459:26.0899	(Liphistius:345.844	(((Microhexura:224.02	((Paratropis:177.363	(Pionothele:127.837	Brachythele:127.837)127.837:49.5259)177.363:23.8868	Aphonopelma:201.25)201.25:22.7697)224.02:48.6686	(Sphodros:147.605	(Megahexura:132.239	Antrodiaetus:132.239)132.239:15.3662)147.605:125.084)272.688:23.1542	((Hypochilus:255.663	(Pholcus:217.717	Dysdera:217.717)217.717:37.9455)255.663:18.2378	((Uloborus:173.692	(Neoscona:135.208	(Microdipoena:121.855	Ero:121.855)121.855:13.3535)135.208:38.4836)173.692:5.619
((Peripatopsis:176.484	(Euperipatoides:125.399	Epiperipatus:125.399)125.399:51.0853)176.484:372.012	((((Gammarus:475.961	(Daphnia:462.593	(Orchesella:422.523	((Tribolium:339.245	Drosophila:339.245)339.245:31.8144	Blattella:371.06)371.06:51.4637)422.523:40.0697)462.593:13.3672)475.961:8.7507	Argulus:484.711)484.711:43.7344	((Hanseniella:504.077	Glomeris:504.077)504.077:7.3861	(Scutigera:420.586	Alipes:420.586)420.586:90.877)511.463:16.9826)528.446:10.6795	((Pycnogonum:318.377	(Endeis:139.862	Anoplodactylus:139.862)139.862:178.516)318.377:210.177	((Limulus:213.237	(Tachypleu:66.9159	Carcinoscorpius:66.9159)66.9159:146.321)213.237:272.958	(((Neobisium:183.658	(Synsphyronus:146.185	(Hesperochernes:65.7015	Haplochernes:65.7015)65.7015:80.483)146.185:37.4731)183.658:292.317	(((Iurus:176.615	(Scorpiops:128.336	Hadrurus:128.336)128.336:48.2791)176.615:173.798	(Chaerilus:308.702	(Centruroides:124.543	Androctonus:124.543)124.543:184.159)308.702:41.7098)350.413:120.813	((Mastigoproctus:421.014	((Euphrynichus:40.6393	DamonVariegatus:40.6393)40.6393:47.5756	Damon:88.2151)88.2149:332.8)421.014:29.7862	(Liphistius:335.755	(((Microhexura:207.094	((Paratropis:157.711	(Pionothele:126.958	Brachythele:126.958)126.958:30.7529)157.711:13.3299	Aphonopelma:171.041)171.041:36.0536)207.094:55.9685	(Sphodros:179.036	(Megahexura:168.884	Antrodiaetus:168.884)168.884:10.152)179.036:84.0262)263.062:21.2815	((Hypochilus:245.238	(Pholcus:197.687	Dysdera:197.687)197.687:47.551)245.238:15.4114	((Uloborus:164.31	(Neoscona:123.26	(Microdipoena:111.147	Ero:111.147)111.147:12.1138)123.26:41.0491)164.31:7.1352
((Peripatopsis:153.205	(Euperipatoides:101.929	Epiperipatus:101.929)101.929:51.276)153.205:392.297	((((Gammarus:470.903	(Daphnia:452.517	(Orchesella:418.334	((Tribolium:342.187	Drosophila:342.187)342.187:34.5638	Blattella:376.751)376.751:41.5833)418.334:34.182)452.517:18.3864)470.903:11.2043	Argulus:482.108)482.107:43.5632	((Hanseniella:504.759	Glomeris:504.759)504.759:5.1503	(Scutigera:442.997	Alipes:442.997)442.997:66.9123)509.909:15.761)525.671:10.8051	((Pycnogonum:342.23	(Endeis:178.304	Anoplodactylus:178.304)178.304:163.925)342.23:184.961	((Limulus:212.066	(Tachypleu:65.2704	Carcinoscorpius:65.2704)65.2704:146.795)212.066:272.107	(((Neobisium:213.278	(Synsphyronus:188.649	(Hesperochernes:116.665	Haplochernes:116.665)116.665:71.9844)188.649:24.6289)213.278:258.017	(((Iurus:178.39	(Scorpiops:119.452	Hadrurus:119.452)119.452:58.9382)178.39:171.918	(Chaerilus:301.27	(Centruroides:179.794	Androctonus:179.794)179.794:121.476)301.27:49.0375)350.308:116.752	((Mastigoproctus:429.527	((Euphrynichus:64.3834	DamonVariegatus:64.3834)64.3834:46.4825	Damon:110.866)110.866:318.661)429.527:21.7051	(Liphistius:367.944	(((Microhexura:214.162	((Paratropis:182.802	(Pionothele:153.96	Brachythele:153.96)153.96:28.8417)182.802:9.8169	Aphonopelma:192.618)192.619:21.5438)214.162:55.6853	(Sphodros:155.047	(Megahexura:144.677	Antrodiaetus:144.677)144.677:10.3704)155.047:114.8)269.848:30.3554	((Hypochilus:244.297	(Pholcus:186.353	Dysdera:186.353)186.353:57.9432)244.297:20.1639	((Uloborus:162.185	(Neoscona:131.307	(Microdipoena:119.567	Ero:119.567)119.567:11.7397)131.307:30.8774)162.185:4.7957
((Peripatopsis:149.301	(Euperipatoides:105.391	Epiperipatus:105.391)105.391:43.9095)149.301:402.619	((((Gammarus:467.493	(Daphnia:453.017	(Orchesella:421.147	((Tribolium:353.021	Drosophila:353.021)353.021:27.9213	Blattella:380.942)380.942:40.2054)421.147:31.8692)453.017:14.4764)467.493:15.0244	Argulus:482.518)482.518:52.1927	((Hanseniella:511.077	Glomeris:511.077)511.077:6.7063	(Scutigera:441.878	Alipes:441.878)441.878:75.905)517.783:16.9274)534.711:10.5126	((Pycnogonum:355.971	(Endeis:192.611	Anoplodactylus:192.611)192.611:163.359)355.971:181.693	((Limulus:203.13	(Tachypleu:67.741	Carcinoscorpius:67.741)67.741:135.389)203.13:289.819	(((Neobisium:214.553	(Synsphyronus:190.532	(Hesperochernes:118.264	Haplochernes:118.264)118.264:72.2678)190.532:24.0206)214.553:264.236	(((Iurus:186.113	(Scorpiops:152.7	Hadrurus:152.7)152.7:33.4129)186.113:127.995	(Chaerilus:259.108	(Centruroides:134.39	Androctonus:134.39)134.39:124.718)259.108:54.9996)314.108:159.115	((Mastigoproctus:427.17	((Euphrynichus:44.3632	DamonVariegatus:44.3632)44.3632:40.2192	Damon:84.5822)84.5824:342.587)427.17:23.1039	(Liphistius:357.093	(((Microhexura:214.537	((Paratropis:166.417	(Pionothele:108.628	Brachythele:108.628)108.628:57.7887)166.417:22.2215	Aphonopelma:188.638)188.638:25.8992)214.537:62.7544	(Sphodros:143.051	(Megahexura:132.446	Antrodiaetus:132.446)132.446:10.6043)143.051:134.241)277.292:26.6258	((Hypochilus:246.3	(Pholcus:208.84	Dysdera:208.84)208.84:37.4596)246.3:23.492	((Uloborus:148.333	(Neoscona:115.95	(Microdipoena:105.878	Ero:105.878)105.878:10.0719)115.95:32.3829)148.333:5.094
((Peripatopsis:152.113	(Euperipatoides:107.887	Epiperipatus:107.887)107.887:44.2253)152.113:399.142	((((Gammarus:475.264	(Daphnia:463.004	(Orchesella:431.04	((Tribolium:330.515	Drosophila:330.515)330.515:44.5	Blattella:375.015)375.015:56.0245)431.04:31.9639)463.004:12.2599)475.264:8.9337	Argulus:484.197)484.198:43.8046	((Hanseniella:501.141	Glomeris:501.141)501.141:12.19	(Scutigera:439.355	Alipes:439.355)439.355:73.9762)513.331:14.6712)528.002:14.333	((Pycnogonum:328.966	(Endeis:167.76	Anoplodactylus:167.76)167.76:161.207)328.966:204.497	((Limulus:206.194	(Tachypleu:68.8578	Carcinoscorpius:68.8578)68.8578:137.336)206.194:282.986	(((Neobisium:218.711	(Synsphyronus:191.628	(Hesperochernes:113.112	Haplochernes:113.112)113.112:78.5158)191.628:27.0827)218.711:258.138	(((Iurus:217.704	(Scorpiops:152.668	Hadrurus:152.668)152.668:65.0354)217.704:135.982	(Chaerilus:286.564	(Centruroides:126.923	Androctonus:126.923)126.923:159.641)286.564:67.1224)353.686:117.499	((Mastigoproctus:430.789	((Euphrynichus:47.8667	DamonVariegatus:47.8667)47.8667:47.2346	Damon:95.1014)95.1014:335.688)430.789:23.5632	(Liphistius:359.276	(((Microhexura:195.232	((Paratropis:136.751	(Pionothele:116.907	Brachythele:116.907)116.907:19.8443)136.751:10.2052	Aphonopelma:146.957)146.957:48.2754)195.232:90.6202	(Sphodros:173.71	(Megahexura:162.473	Antrodiaetus:162.473)162.473:11.2368)173.71:112.143)285.853:23.3652	((Hypochilus:261.36	(Pholcus:197.574	Dysdera:197.574)197.574:63.7868)261.36:20.0755	((Uloborus:148.199	(Neoscona:117.797	(Microdipoena:107.775	Ero:107.775)107.775:10.0219)117.797:30.4013)148.199:8.5283
((Peripatopsis:152.177	(Euperipatoides:112.905	Epiperipatus:112.905)112.905:39.2715)152.177:397.514	((((Gammarus:473.666	(Daphnia:457.599	(Orchesella:421.088	((Tribolium:315.744	Drosophila:315.744)315.744:33.635	Blattella:349.379)349.379:71.7088)421.088:36.5111)457.599:16.0675)473.666:12.8816	Argulus:486.548)486.548:43.9839	((Hanseniella:499.129	Glomeris:499.129)499.129:13.2543	(Scutigera:411.519	Alipes:411.519)411.519:100.864)512.384:18.1483)530.532:11.5392	((Pycnogonum:310.399	(Endeis:130.512	Anoplodactylus:130.512)130.512:179.888)310.399:223.815	((Limulus:194.803	(Tachypleu:58.0402	Carcinoscorpius:58.0402)58.0402:136.763)194.803:294.228	(((Neobisium:237.608	(Synsphyronus:200.962	(Hesperochernes:78.9306	Haplochernes:78.9306)78.9306:122.031)200.962:36.6453)237.608:238.367	(((Iurus:191.82	(Scorpiops:149.716	Hadrurus:149.716)149.716:42.1034)191.82:165.713	(Chaerilus:293.246	(Centruroides:144.109	Androctonus:144.109)144.109:149.138)293.246:64.2858)357.532:114.983	((Mastigoproctus:431.316	((Euphrynichus:49.7161	DamonVariegatus:49.7161)49.7161:46.7148	Damon:96.4311)96.431:334.885)431.316:20.8796	(Liphistius:345.902	(((Microhexura:206.834	((Paratropis:153.329	(Pionothele:115.762	Brachythele:115.762)115.762:37.5667)153.329:23.5847	Aphonopelma:176.913)176.913:29.9207)206.834:67.983	(Sphodros:163.599	(Megahexura:152.851	Antrodiaetus:152.851)152.851:10.7478)163.599:111.218)274.817:24.5149	((Hypochilus:255.97	(Pholcus:217.131	Dysdera:217.131)217.131:38.839)255.97:18.6016	((Uloborus:164.927	(Neoscona:131.763	(Microdipoena:119.617	Ero:119.617)119.617:12.1465)131.763:33.1633)164.927:5.7663
((Peripatopsis:140.645	(Euperipatoides:105.865	Epiperipatus:105.865)105.865:34.7793)140.645:413.72	((((Gammarus:461.709	(Daphnia:446.876	(Orchesella:410.43	((Tribolium:316.387	Drosophila:316.387)316.387:31.8513	Blattella:348.238)348.238:62.1914)410.43:36.4466)446.876:14.8335)461.709:17.0114	Argulus:478.721)478.721:57.7931	((Hanseniella:487.925	Glomeris:487.925)487.925:19.1311	(Scutigera:401.704	Alipes:401.704)401.704:105.352)507.056:29.4583)536.514:12.2225	((Pycnogonum:311.898	(Endeis:156.436	Anoplodactylus:156.436)156.436:155.463)311.898:225.424	((Limulus:217.158	(Tachypleu:71.0867	Carcinoscorpius:71.0867)71.0867:146.071)217.158:276.435	(((Neobisium:228.293	(Synsphyronus:195.328	(Hesperochernes:112.36	Haplochernes:112.36)112.36:82.9684)195.328:32.9648)228.293:252.94	(((Iurus:194.006	(Scorpiops:153.362	Hadrurus:153.362)153.362:40.6435)194.006:139.439	(Chaerilus:268.761	(Centruroides:109.448	Androctonus:109.448)109.448:159.313)268.761:64.6838)333.445:143.803	((Mastigoproctus:426.536	((Euphrynichus:44.7416	DamonVariegatus:44.7416)44.7416:51.782	Damon:96.5238)96.5237:330.012)426.536:26.655	(Liphistius:334.912	(((Microhexura:198.086	((Paratropis:152.249	(Pionothele:137.048	Brachythele:137.048)137.048:15.2013)152.249:9.7304	Aphonopelma:161.979)161.98:36.1064)198.086:69.081	(Sphodros:152.562	(Megahexura:134.719	Antrodiaetus:134.719)134.719:17.8434)152.562:114.605)267.167:23.614	((Hypochilus:253.43	(Pholcus:207.401	Dysdera:207.401)207.401:46.0287)253.43:13.953	((Uloborus:153.215	(Neoscona:119.663	(Microdipoena:108.961	Ero:108.961)108.961:10.7028)119.663:33.5511)153.215:7.8811
((Peripatopsis:157.31	(Euperipatoides:121.681	Epiperipatus:121.681)121.681:35.6292)157.31:398.119	((((Gammarus:462.145	(Daphnia:447.886	(Orchesella:412.367	((Tribolium:306.026	Drosophila:306.026)306.026:34.8134	Blattella:340.84)340.84:71.5271)412.367:35.5186)447.886:14.2594)462.145:15.6585	Argulus:477.804)477.803:60.0741	((Hanseniella:494.103	Glomeris:494.103)494.103:20.0017	(Scutigera:407.927	Alipes:407.927)407.927:106.178)514.105:23.7727)537.878:12.0609	((Pycnogonum:341.747	(Endeis:156.152	Anoplodactylus:156.152)156.152:185.595)341.747:197.595	((Limulus:211.323	(Tachypleu:65.6312	Carcinoscorpius:65.6312)65.6312:145.692)211.323:284.067	(((Neobisium:252.764	(Synsphyronus:222.936	(Hesperochernes:121.25	Haplochernes:121.25)121.25:101.685)222.936:29.8284)252.764:229.764	(((Iurus:239.105	(Scorpiops:157.453	Hadrurus:157.453)157.453:81.6526)239.105:123.789	(Chaerilus:303.885	(Centruroides:125.419	Androctonus:125.419)125.419:178.466)303.885:59.0083)362.894:114.816	((Mastigoproctus:419.641	((Euphrynichus:49.1183	DamonVariegatus:49.1183)49.1183:46.6443	Damon:95.7627)95.7627:323.878)419.641:30.2689	(Liphistius:341.022	(((Microhexura:195.951	((Paratropis:144.241	(Pionothele:124.538	Brachythele:124.538)124.538:19.7027)144.241:11.6912	Aphonopelma:155.933)155.933:40.0182)195.951:69.1332	(Sphodros:151.293	(Megahexura:138.536	Antrodiaetus:138.536)138.536:12.7575)151.293:113.79)265.084:27.034	((Hypochilus:243.597	(Pholcus:196.422	Dysdera:196.422)196.422:47.1742)243.597:21.7242	((Uloborus:153.764	(Neoscona:120.079	(Microdipoena:111.864	Ero:111.864)111.864:8.215)120.079:33.6853)153.764:6.8636
((Peripatopsis:155.529	(Euperipatoides:106.587	Epiperipatus:106.587)106.587:48.9423)155.529:387.562	((((Gammarus:448.393	(Daphnia:429.87	(Orchesella:395.161	((Tribolium:289.698	Drosophila:289.698)289.698:39.1022	Blattella:328.801)328.8:66.3602)395.161:34.709)429.87:18.5227)448.393:16.6802	Argulus:465.073)465.074:60.7534	((Hanseniella:498.678	Glomeris:498.678)498.678:11.6194	(Scutigera:442.31	Alipes:442.31)442.31:67.9873)510.298:15.5291)525.827:10.3408	((Pycnogonum:288.44	(Endeis:138.572	Anoplodactylus:138.572)138.572:149.869)288.44:238.589	((Limulus:188.402	(Tachypleu:52.8769	Carcinoscorpius:52.8769)52.8769:135.525)188.402:295.253	(((Neobisium:225.51	(Synsphyronus:199.169	(Hesperochernes:121.613	Haplochernes:121.613)121.613:77.5566)199.169:26.3408)225.51:243.895	(((Iurus:193.554	(Scorpiops:159.394	Hadrurus:159.394)159.394:34.1596)193.554:131.737	(Chaerilus:258.248	(Centruroides:125.47	Androctonus:125.47)125.47:132.778)258.248:67.0434)325.291:137.189	((Mastigoproctus:413.03	((Euphrynichus:43.8261	DamonVariegatus:43.8261)43.8261:48.555	Damon:92.3814)92.3812:320.649)413.03:25.4792	(Liphistius:327.788	(((Microhexura:189.906	((Paratropis:124.108	(Pionothele:90.4175	Brachythele:90.4175)90.4175:33.6901)124.108:28.5023	Aphonopelma:152.61)152.61:37.2959)189.906:66.2136	(Sphodros:125.615	(Megahexura:110.954	Antrodiaetus:110.954)110.954:14.6604)125.615:130.505)256.12:28.5151	((Hypochilus:238.953	(Pholcus:202.3	Dysdera:202.3)202.3:36.6529)238.953:16.454	((Uloborus:161.489	(Neoscona:131.229	(Microdipoena:120.312	Ero:120.312)120.312:10.9157)131.229:30.2601)161.489:6.7567
((Peripatopsis:145.691	(Euperipatoides:97.5947	Epiperipatus:97.5947)97.5947:48.0961)145.691:402.188	((((Gammarus:460.487	(Daphnia:435.259	(Orchesella:388.649	((Tribolium:290.618	Drosophila:290.618)290.618:37.1825	Blattella:327.801)327.801:60.8479)388.649:46.6089)435.259:25.2284)460.487:20.4429	Argulus:480.93)480.93:50.3338	((Hanseniella:498.204	Glomeris:498.204)498.204:12.6483	(Scutigera:404.694	Alipes:404.694)404.694:106.158)510.852:20.4114)531.264:8.124	((Pycnogonum:327.32	(Endeis:124.368	Anoplodactylus:124.368)124.368:202.952)327.32:203.343	((Limulus:181.707	(Tachypleu:57.5722	Carcinoscorpius:57.5722)57.5722:124.135)181.707:305.315	(((Neobisium:212.013	(Synsphyronus:178.973	(Hesperochernes:101.082	Haplochernes:101.082)101.082:77.8908)178.973:33.0396)212.013:263.32	(((Iurus:181.495	(Scorpiops:129.21	Hadrurus:129.21)129.21:52.285)181.495:143.199	(Chaerilus:253.091	(Centruroides:121.057	Androctonus:121.057)121.057:132.034)253.091:71.6028)324.694:144.506	((Mastigoproctus:406.293	((Euphrynichus:39.9233	DamonVariegatus:39.9233)39.9233:43.3067	Damon:83.2299)83.2301:323.063)406.293:36.3039	(Liphistius:328.632	(((Microhexura:210.767	((Paratropis:165.988	(Pionothele:127.436	Brachythele:127.436)127.436:38.5521)165.988:21.2349	Aphonopelma:187.223)187.222:23.5446)210.767:52.8564	(Sphodros:126.831	(Megahexura:104.857	Antrodiaetus:104.857)104.857:21.9736)126.831:136.793)263.624:20.7382	((Hypochilus:239.398	(Pholcus:197.578	Dysdera:197.578)197.578:41.8203)239.398:19.4051	((Uloborus:160.109	(Neoscona:130.399	(Microdipoena:121.721	Ero:121.721)121.721:8.6788)130.399:29.7091)160.109:5.4331
((Peripatopsis:148.165	(Euperipatoides:101.538	Epiperipatus:101.538)101.538:46.6269)148.165:405.346	((((Gammarus:463.381	(Daphnia:444.608	(Orchesella:407.115	((Tribolium:308.724	Drosophila:308.724)308.724:33.706	Blattella:342.43)342.43:64.6844)407.115:37.493)444.608:18.7737)463.381:14.7186	Argulus:478.1)478.1:54.5448	((Hanseniella:490.776	Glomeris:490.776)490.776:17.9168	(Scutigera:434.322	Alipes:434.322)434.322:74.3708)508.692:23.9521)532.645:12.8595	((Pycnogonum:277.141	(Endeis:118.622	Anoplodactylus:118.622)118.622:158.518)277.141:257.881	((Limulus:205.357	(Tachypleu:57.771	Carcinoscorpius:57.771)57.771:147.587)205.357:289.183	(((Neobisium:237.643	(Synsphyronus:207.536	(Hesperochernes:119.152	Haplochernes:119.152)119.152:88.3846)207.536:30.1069)237.643:247.591	(((Iurus:157.122	(Scorpiops:87.1918	Hadrurus:87.1918)87.1918:69.93)157.122:200.244	(Chaerilus:298.64	(Centruroides:119.215	Androctonus:119.215)119.215:179.424)298.64:58.7264)357.366:123.019	((Mastigoproctus:439.255	((Euphrynichus:45.2195	DamonVariegatus:45.2195)45.2195:49.4815	Damon:94.7007)94.701:344.555)439.255:22.6181	(Liphistius:365.222	(((Microhexura:220.141	((Paratropis:168.637	(Pionothele:133.366	Brachythele:133.366)133.366:35.2703)168.637:16.8005	Aphonopelma:185.437)185.437:34.7035)220.141:58.717	(Sphodros:177.163	(Megahexura:156.078	Antrodiaetus:156.078)156.078:21.0846)177.163:101.695)278.858:23.2213	((Hypochilus:246.324	(Pholcus:199.602	Dysdera:199.602)199.602:46.722)246.324:24.2145	((Uloborus:157.287	(Neoscona:119.725	(Microdipoena:111.246	Ero:111.246)111.246:8.4791)119.725:37.5623)157.287:6.0463
((Peripatopsis:172.477	(Euperipatoides:101.161	Epiperipatus:101.161)101.161:71.3157)172.477:384.451	((((Gammarus:475.997	(Daphnia:462.986	(Orchesella:422.883	((Tribolium:318.497	Drosophila:318.497)318.497:36.3014	Blattella:354.799)354.798:68.0844)422.883:40.103)462.986:13.0114)475.997:10.1177	Argulus:486.116)486.115:49.9832	((Hanseniella:477.325	Glomeris:477.325)477.325:20.8165	(Scutigera:385.51	Alipes:385.51)385.51:112.631)498.141:37.9577)536.098:11.8916	((Pycnogonum:318.87	(Endeis:147.295	Anoplodactylus:147.295)147.295:171.574)318.87:219.332	((Limulus:247.265	(Tachypleu:92.5558	Carcinoscorpius:92.5558)92.5558:154.709)247.265:252.415	(((Neobisium:249.95	(Synsphyronus:215.599	(Hesperochernes:113.761	Haplochernes:113.761)113.761:101.838)215.599:34.3515)249.95:237.625	(((Iurus:201.67	(Scorpiops:135.879	Hadrurus:135.879)135.879:65.791)201.67:169.884	(Chaerilus:322.135	(Centruroides:153.3	Androctonus:153.3)153.3:168.835)322.135:49.4186)371.554:111.613	((Mastigoproctus:426.762	((Euphrynichus:56.9392	DamonVariegatus:56.9392)56.9392:53.2034	Damon:110.143)110.143:316.619)426.762:34.0748	(Liphistius:346.152	(((Microhexura:228.414	((Paratropis:193.592	(Pionothele:141.882	Brachythele:141.882)141.882:51.7102)193.592:13.795	Aphonopelma:207.387)207.387:21.0267)228.414:51.1317	(Sphodros:125.567	(Megahexura:106.709	Antrodiaetus:106.709)106.709:18.8586)125.567:153.978)279.546:24.1985	((Hypochilus:255.141	(Pholcus:204.97	Dysdera:204.97)204.97:50.1715)255.141:22.4568	((Uloborus:168.463	(Neoscona:133.656	(Microdipoena:124.23	Ero:124.23)124.23:9.4257)133.656:34.8073)168.463:6.3933
((Peripatopsis:169.685	(Euperipatoides:110.624	Epiperipatus:110.624)110.624:59.0602)169.685:381.904	((((Gammarus:467.97	(Daphnia:454.423	(Orchesella:422.234	((Tribolium:339.936	Drosophila:339.936)339.936:35.3814	Blattella:375.318)375.317:46.9163)422.234:32.1889)454.423:13.547)467.97:13.2613	Argulus:481.232)481.232:54.0328	((Hanseniella:491.291	Glomeris:491.291)491.291:16.8514	(Scutigera:420.266	Alipes:420.266)420.266:87.8758)508.142:27.122)535.264:9.2979	((Pycnogonum:347.849	(Endeis:135.507	Anoplodactylus:135.507)135.507:212.342)347.849:187.821	((Limulus:209.571	(Tachypleu:65.6611	Carcinoscorpius:65.6611)65.6611:143.91)209.571:285.218	(((Neobisium:273.606	(Synsphyronus:239.102	(Hesperochernes:122.88	Haplochernes:122.88)122.88:116.221)239.102:34.5051)273.606:211.31	(((Iurus:167.953	(Scorpiops:129.42	Hadrurus:129.42)129.42:38.5328)167.953:195.318	(Chaerilus:252.932	(Centruroides:108.336	Androctonus:108.336)108.336:144.597)252.932:110.339)363.271:118.782	((Mastigoproctus:440.048	((Euphrynichus:46.8759	DamonVariegatus:46.8759)46.8759:54.6211	Damon:101.497)101.497:338.55)440.048:24.1962	(Liphistius:376.126	(((Microhexura:217.849	((Paratropis:171.834	(Pionothele:136.29	Brachythele:136.29)136.29:35.5432)171.834:22.0204	Aphonopelma:193.854)193.854:23.9948)217.849:56.0916	(Sphodros:130.348	(Megahexura:117.556	Antrodiaetus:117.556)117.556:12.7914)130.348:143.593)273.941:35.1701	((Hypochilus:259.805	(Pholcus:200.833	Dysdera:200.833)200.833:58.972)259.805:16.453	((Uloborus:174.429	(Neoscona:137.39	(Microdipoena:128.322	Ero:128.322)128.322:9.0679)137.39:37.0398)174.429:5.0015
((Peripatopsis:174.057	(Euperipatoides:111.014	Epiperipatus:111.014)111.014:63.0434)174.057:372.868	((((Gammarus:479.464	(Daphnia:461.031	(Orchesella:427.265	((Tribolium:326.459	Drosophila:326.459)326.459:40.7442	Blattella:367.204)367.204:60.0611)427.265:33.7663)461.031:18.4333)479.464:10.9921	Argulus:490.457)490.457:40.3186	((Hanseniella:497.008	Glomeris:497.008)497.008:14.1469	(Scutigera:422.844	Alipes:422.844)422.844:88.3103)511.155:19.6209)530.775:10.567	((Pycnogonum:331.175	(Endeis:131.521	Anoplodactylus:131.521)131.521:199.654)331.175:200.812	((Limulus:238.331	(Tachypleu:65.0518	Carcinoscorpius:65.0518)65.0518:173.28)238.331:254.621	(((Neobisium:244.777	(Synsphyronus:213.912	(Hesperochernes:117.539	Haplochernes:117.539)117.539:96.3731)213.912:30.8652)244.777:237.748	(((Iurus:161.377	(Scorpiops:119.719	Hadrurus:119.719)119.719:41.6579)161.377:167.271	(Chaerilus:244.601	(Centruroides:126.957	Androctonus:126.957)126.957:117.645)244.601:84.047)328.648:150.185	((Mastigoproctus:432.113	((Euphrynichus:53.7405	DamonVariegatus:53.7405)53.7405:58.7758	Damon:112.517)112.516:319.597)432.113:26.4871	(Liphistius:352.892	(((Microhexura:206.594	((Paratropis:166.902	(Pionothele:136.877	Brachythele:136.877)136.877:30.0249)166.902:12.8221	Aphonopelma:179.724)179.724:26.8701)206.594:61.9376	(Sphodros:131.925	(Megahexura:121.212	Antrodiaetus:121.212)121.212:10.7131)131.925:136.607)268.532:31.3674	((Hypochilus:245.133	(Pholcus:196.237	Dysdera:196.237)196.237:48.8961)245.133:17.4779	((Uloborus:164.931	(Neoscona:135.274	(Microdipoena:125.98	Ero:125.98)125.98:9.2938)135.274:29.6579)164.931:4.6355
((Peripatopsis:171.565	(Euperipatoides:108.781	Epiperipatus:108.781)108.781:62.784)171.565:384.056	((((Gammarus:470.923	(Daphnia:451.027	(Orchesella:417.937	((Tribolium:303.993	Drosophila:303.993)303.993:34.6378	Blattella:338.632)338.631:79.3054)417.937:33.0906)451.027:19.8955)470.923:14.4475	Argulus:485.37)485.371:52.7535	((Hanseniella:507.289	Glomeris:507.289)507.289:12.7249	(Scutigera:439.787	Alipes:439.787)439.787:80.2272)520.014:18.1101)538.124:10.5467	((Pycnogonum:329.058	(Endeis:130.354	Anoplodactylus:130.354)130.354:198.703)329.058:209.811	((Limulus:218.763	(Tachypleu:64.8437	Carcinoscorpius:64.8437)64.8437:153.92)218.763:278.352	(((Neobisium:199.389	(Synsphyronus:170.574	(Hesperochernes:77.683	Haplochernes:77.683)77.683:92.8909)170.574:28.8157)199.389:284.716	(((Iurus:165.888	(Scorpiops:122.849	Hadrurus:122.849)122.849:43.0389)165.888:141.826	(Chaerilus:251.427	(Centruroides:123.158	Androctonus:123.158)123.158:128.269)251.427:56.2877)307.714:171.076	((Mastigoproctus:429.089	((Euphrynichus:53.8642	DamonVariegatus:53.8642)53.8642:56.4877	Damon:110.352)110.352:318.738)429.089:27.7604	(Liphistius:360.621	(((Microhexura:206.482	((Paratropis:142.008	(Pionothele:113.248	Brachythele:113.248)113.248:28.7599)142.008:18.2109	Aphonopelma:160.219)160.219:46.2629)206.482:78.3714	(Sphodros:152.679	(Megahexura:134.839	Antrodiaetus:134.839)134.839:17.8399)152.679:132.174)284.853:26.512	((Hypochilus:259.816	(Pholcus:184.763	Dysdera:184.763)184.763:75.0532)259.816:24.732	((Uloborus:168.895	(Neoscona:129.867	(Microdipoena:115.394	Ero:115.394)115.394:14.4738)129.867:39.0279)168.895:8.5542
((Peripatopsis:153.934	(Euperipatoides:101.557	Epiperipatus:101.557)101.557:52.3769)153.934:404.843	((((Gammarus:465.485	(Daphnia:446.192	(Orchesella:411.892	((Tribolium:291.015	Drosophila:291.015)291.015:42.4025	Blattella:333.418)333.417:78.4752)411.892:34.2993)446.192:19.2924)465.485:15.2062	Argulus:480.691)480.691:55.5807	((Hanseniella:501.493	Glomeris:501.493)501.493:13.5525	(Scutigera:420.5	Alipes:420.5)420.5:94.5456)515.046:21.2256)536.272:11.3696	((Pycnogonum:342.017	(Endeis:141.958	Anoplodactylus:141.958)141.958:200.058)342.017:194.915	((Limulus:220.108	(Tachypleu:62.5349	Carcinoscorpius:62.5349)62.5349:157.572)220.108:275.622	(((Neobisium:211.076	(Synsphyronus:177.159	(Hesperochernes:92.382	Haplochernes:92.382)92.382:84.777)177.159:33.9168)211.076:271.904	(((Iurus:208.175	(Scorpiops:160.133	Hadrurus:160.133)160.133:48.0414)208.175:153.543	(Chaerilus:290.163	(Centruroides:133.345	Androctonus:133.345)133.345:156.819)290.163:71.5541)361.717:117.402	((Mastigoproctus:437.309	((Euphrynichus:47.7272	DamonVariegatus:47.7272)47.7272:53.3014	Damon:101.028)101.029:336.281)437.309:24.1702	(Liphistius:362.973	(((Microhexura:226.219	((Paratropis:188.678	(Pionothele:164.354	Brachythele:164.354)164.354:24.3243)188.678:12.36	Aphonopelma:201.038)201.038:25.1808)226.219:64.5951	(Sphodros:138.064	(Megahexura:117.787	Antrodiaetus:117.787)117.787:20.2766)138.064:152.751)290.814:25.2762	((Hypochilus:270.328	(Pholcus:224.684	Dysdera:224.684)224.684:45.6443)270.328:20.5929	((Uloborus:176.96	(Neoscona:136.885	(Microdipoena:121.478	Ero:121.478)121.478:15.407)136.885:40.0743)176.96:7.2849
((Peripatopsis:180.069	(Euperipatoides:114.143	Epiperipatus:114.143)114.143:65.9264)180.069:378.582	((((Gammarus:476.073	(Daphnia:451.768	(Orchesella:402.99	((Tribolium:298.572	Drosophila:298.572)298.572:28.4623	Blattella:327.034)327.034:75.9558)402.99:48.7776)451.768:24.3053)476.073:12.8583	Argulus:488.931)488.931:46.9217	((Hanseniella:504.49	Glomeris:504.49)504.49:9.3255	(Scutigera:433.902	Alipes:433.902)433.902:79.9127)513.816:22.0372)535.853:11.8588	((Pycnogonum:344.932	(Endeis:168.426	Anoplodactylus:168.426)168.426:176.506)344.932:191.953	((Limulus:193.497	(Tachypleu:61.8583	Carcinoscorpius:61.8583)61.8583:131.638)193.497:296.291	(((Neobisium:275.291	(Synsphyronus:246.179	(Hesperochernes:134.195	Haplochernes:134.195)134.195:111.984)246.179:29.1121)275.291:200.982	(((Iurus:164.167	(Scorpiops:109.278	Hadrurus:109.278)109.278:54.8891)164.167:191.868	(Chaerilus:291.538	(Centruroides:135.504	Androctonus:135.504)135.504:156.034)291.538:64.4973)356.035:116.517	((Mastigoproctus:432.225	((Euphrynichus:49.1817	DamonVariegatus:49.1817)49.1817:49.3784	Damon:98.56)98.5602:333.665)432.225:22.4969	(Liphistius:366.164	(((Microhexura:233.298	((Paratropis:189.673	(Pionothele:138.486	Brachythele:138.486)138.486:51.1871)189.673:15.1469	Aphonopelma:204.819)204.82:28.4789)233.298:61.8247	(Sphodros:183.569	(Megahexura:166.362	Antrodiaetus:166.362)166.362:17.2074)183.569:111.554)295.123:21.4837	((Hypochilus:263.401	(Pholcus:216.643	Dysdera:216.643)216.643:46.7572)263.401:22.6257	((Uloborus:165.567	(Neoscona:125.388	(Microdipoena:108.591	Ero:108.591)108.591:16.7974)125.388:40.1782)165.567:4.9811
((Peripatopsis:161.654	(Euperipatoides:85.2771	Epiperipatus:85.2771)85.2771:76.3764)161.654:394.495	((((Gammarus:486.787	(Daphnia:473.6	(Orchesella:438.818	((Tribolium:312.711	Drosophila:312.711)312.711:44.4116	Blattella:357.123)357.123:81.6955)438.818:34.7815)473.6:13.1869)486.787:8.2908	Argulus:495.078)495.077:42.0946	((Hanseniella:498.298	Glomeris:498.298)498.298:18.073	(Scutigera:425.05	Alipes:425.05)425.05:91.3202)516.371:20.8014)537.172:9.2642	((Pycnogonum:330.349	(Endeis:185.213	Anoplodactylus:185.213)185.213:145.137)330.349:205.817	((Limulus:207.268	(Tachypleu:67.0393	Carcinoscorpius:67.0393)67.0393:140.229)207.268:284.688	(((Neobisium:258.684	(Synsphyronus:231.858	(Hesperochernes:106.209	Haplochernes:106.209)106.209:125.649)231.858:26.8258)258.684:219.607	(((Iurus:210.954	(Scorpiops:177.48	Hadrurus:177.48)177.48:33.4736)210.954:118.184	(Chaerilus:277.474	(Centruroides:128.185	Androctonus:128.185)128.185:149.29)277.474:51.6631)329.138:145.628	((Mastigoproctus:429.573	((Euphrynichus:39.3938	DamonVariegatus:39.3938)39.3938:63.06	Damon:102.454)102.454:327.12)429.573:24.8778	(Liphistius:352.241	(((Microhexura:239.55	((Paratropis:205.447	(Pionothele:164.387	Brachythele:164.387)164.387:41.0604)205.447:11.1559	Aphonopelma:216.603)216.603:22.9467)239.55:44.5829	(Sphodros:192.666	(Megahexura:174.23	Antrodiaetus:174.23)174.23:18.4361)192.666:91.467)284.133:18.7046	((Hypochilus:237.71	(Pholcus:192.659	Dysdera:192.659)192.659:45.0502)237.71:32.858	((Uloborus:153.948	(Neoscona:115.213	(Microdipoena:101.537	Ero:101.537)101.537:13.676)115.213:38.7345)153.948:5.3155
((Peripatopsis:170.069	(Euperipatoides:105.433	Epiperipatus:105.433)105.433:64.6358)170.069:387.391	((((Gammarus:472.379	(Daphnia:449.049	(Orchesella:397.876	((Tribolium:294.23	Drosophila:294.23)294.23:44.905	Blattella:339.135)339.135:58.7412)397.876:51.1723)449.049:23.3307)472.379:13.4686	Argulus:485.848)485.848:52.1678	((Hanseniella:510.047	Glomeris:510.047)510.047:11.6182	(Scutigera:424.599	Alipes:424.599)424.599:97.0654)521.665:16.351)538.016:8.9318	((Pycnogonum:352.188	(Endeis:172.831	Anoplodactylus:172.831)172.831:179.357)352.188:185.677	((Limulus:214.626	(Tachypleu:61.5892	Carcinoscorpius:61.5892)61.5892:153.037)214.626:280.49	(((Neobisium:256.424	(Synsphyronus:228.648	(Hesperochernes:101.901	Haplochernes:101.901)101.901:126.747)228.648:27.7762)256.424:223.86	(((Iurus:227.56	(Scorpiops:176.621	Hadrurus:176.621)176.621:50.9385)227.56:147.876	(Chaerilus:293.321	(Centruroides:112.8	Androctonus:112.8)112.8:180.521)293.321:82.1149)375.435:101.692	((Mastigoproctus:421.207	((Euphrynichus:50.684	DamonVariegatus:50.684)50.684:47.6709	Damon:98.3548)98.355:322.852)421.207:31.807	(Liphistius:339.172	(((Microhexura:234.004	((Paratropis:171.6	(Pionothele:131.118	Brachythele:131.118)131.118:40.4813)171.6:29.201	Aphonopelma:200.801)200.801:33.2036)234.004:51.5151	(Sphodros:200.482	(Megahexura:190.166	Antrodiaetus:190.166)190.166:10.3157)200.482:85.0377)285.519:17.8534	((Hypochilus:262.587	(Pholcus:226.352	Dysdera:226.352)226.352:36.2346)262.587:15.8725	((Uloborus:168.805	(Neoscona:128.262	(Microdipoena:117.227	Ero:117.227)117.227:11.0351)128.262:40.5434)168.805:7.995
((Peripatopsis:159.849	(Euperipatoides:106.333	Epiperipatus:106.333)106.333:53.5155)159.849:393.99	((((Gammarus:462.833	(Daphnia:449.127	(Orchesella:408.692	((Tribolium:302.881	Drosophila:302.881)302.881:44.3746	Blattella:347.256)347.256:61.4356)408.692:40.4358)449.127:13.7057)462.833:10.3734	Argulus:473.207)473.207:57.3827	((Hanseniella:502.067	Glomeris:502.067)502.067:9.7144	(Scutigera:435.379	Alipes:435.379)435.379:76.4015)511.781:18.8084)530.589:13.4272	((Pycnogonum:335.736	(Endeis:165.864	Anoplodactylus:165.864)165.864:169.872)335.736:195.264	((Limulus:215.518	(Tachypleu:64.2741	Carcinoscorpius:64.2741)64.2741:151.243)215.518:269.349	(((Neobisium:258.512	(Synsphyronus:228.634	(Hesperochernes:112.227	Haplochernes:112.227)112.227:116.406)228.634:29.8778)258.512:213.083	(((Iurus:222.223	(Scorpiops:168.403	Hadrurus:168.403)168.403:53.8207)222.223:139.101	(Chaerilus:253.279	(Centruroides:53.1747	Androctonus:53.1747)53.1747:200.104)253.279:108.045)361.324:107.354	((Mastigoproctus:431.396	((Euphrynichus:53.1839	DamonVariegatus:53.1839)53.1839:39.5027	Damon:92.6866)92.6867:338.71)431.396:18.5694	(Liphistius:366.772	(((Microhexura:221.422	((Paratropis:171.508	(Pionothele:107.723	Brachythele:107.723)107.723:63.7856)171.508:15.2032	Aphonopelma:186.711)186.712:34.7107)221.422:61.2828	(Sphodros:178.325	(Megahexura:168.878	Antrodiaetus:168.878)168.878:9.4468)178.325:104.38)282.705:24.8348	((Hypochilus:254.854	(Pholcus:200.162	Dysdera:200.162)200.162:54.6919)254.854:18.3229	((Uloborus:164.559	(Neoscona:134.044	(Microdipoena:122.789	Ero:122.789)122.789:11.2542)134.044:30.5155)164.559:5.9446
((Peripatopsis:163.433	(Euperipatoides:97.9984	Epiperipatus:97.9984)97.9984:65.435)163.433:387.882	((((Gammarus:465.761	(Daphnia:455.725	(Orchesella:402.324	((Tribolium:306.854	Drosophila:306.854)306.854:31.128	Blattella:337.982)337.982:64.3423)402.324:53.4003)455.725:10.0369)465.761:11.469	Argulus:477.23)477.23:54.9642	((Hanseniella:503.029	Glomeris:503.029)503.029:12.5327	(Scutigera:431.566	Alipes:431.566)431.566:83.9961)515.562:16.6327)532.195:11.1474	((Pycnogonum:305.664	(Endeis:168.147	Anoplodactylus:168.147)168.147:137.517)305.664:223.385	((Limulus:202.522	(Tachypleu:60.3155	Carcinoscorpius:60.3155)60.3155:142.207)202.522:278.802	(((Neobisium:228.31	(Synsphyronus:192.416	(Hesperochernes:103.777	Haplochernes:103.777)103.777:88.6387)192.416:35.8942)228.31:240.895	(((Iurus:250.795	(Scorpiops:197.984	Hadrurus:197.984)197.984:52.8114)250.795:112.175	(Chaerilus:305.481	(Centruroides:104.04	Androctonus:104.04)104.04:201.441)305.481:57.4894)362.97:102.668	((Mastigoproctus:422.974	((Euphrynichus:51.8055	DamonVariegatus:51.8055)51.8055:49.902	Damon:101.708)101.707:321.267)422.974:21.3925	(Liphistius:349.768	(((Microhexura:229.211	((Paratropis:190.576	(Pionothele:166.549	Brachythele:166.549)166.549:24.0266)190.576:16.1399	Aphonopelma:206.715)206.716:22.4958)229.211:55.4959	(Sphodros:178.048	(Megahexura:163.026	Antrodiaetus:163.026)163.026:15.0216)178.048:106.66)284.707:21.5273	((Hypochilus:260.876	(Pholcus:201.518	Dysdera:201.518)201.518:59.3578)260.876:20.1803	((Uloborus:163.971	(Neoscona:130.918	(Microdipoena:120.73	Ero:120.73)120.73:10.1882)130.918:33.0526)163.971:5.6909
((Peripatopsis:156.588	(Euperipatoides:100.305	Epiperipatus:100.305)100.305:56.2826)156.588:402.459	((((Gammarus:471.609	(Daphnia:459.006	(Orchesella:413.695	((Tribolium:284.731	Drosophila:284.731)284.731:65.0685	Blattella:349.801)349.8:63.8945)413.695:45.311)459.006:12.6022)471.609:10.923	Argulus:482.531)482.532:55.5374	((Hanseniella:494.854	Glomeris:494.854)494.854:22.1828	(Scutigera:436.891	Alipes:436.891)436.891:80.1455)517.037:21.0324)538.069:12.9173	((Pycnogonum:301.794	(Endeis:159.934	Anoplodactylus:159.934)159.934:141.86)301.794:234.687	((Limulus:223.825	(Tachypleu:78.2235	Carcinoscorpius:78.2235)78.2235:145.601)223.825:260.315	(((Neobisium:232.772	(Synsphyronus:196.258	(Hesperochernes:103.137	Haplochernes:103.137)103.137:93.121)196.258:36.5135)232.772:239.608	(((Iurus:221.684	(Scorpiops:168.519	Hadrurus:168.519)168.519:53.1651)221.684:124.339	(Chaerilus:291.001	(Centruroides:156.476	Androctonus:156.476)156.476:134.525)291.001:55.0226)346.023:121.957	((Mastigoproctus:422.869	((Euphrynichus:43.9119	DamonVariegatus:43.9119)43.9119:58.6065	Damon:102.519)102.518:320.351)422.869:26.4541	(Liphistius:342.357	(((Microhexura:226.623	((Paratropis:175.625	(Pionothele:153.098	Brachythele:153.098)153.098:22.5271)175.625:21.731	Aphonopelma:197.356)197.356:29.2661)226.623:46.2091	(Sphodros:184.401	(Megahexura:167.81	Antrodiaetus:167.81)167.81:16.5912)184.401:88.4306)272.832:19.4279	((Hypochilus:244.781	(Pholcus:196.962	Dysdera:196.962)196.962:47.819)244.781:21.4898	((Uloborus:166.129	(Neoscona:128.186	(Microdipoena:120.159	Ero:120.159)120.159:8.0269)128.186:37.9425)166.129:5.2944
((Peripatopsis:138.448	(Euperipatoides:103.065	Epiperipatus:103.065)103.065:35.3822)138.448:419.703	((((Gammarus:467.619	(Daphnia:456.203	(Orchesella:419.445	((Tribolium:334.466	Drosophila:334.466)334.466:33.3716	Blattella:367.838)367.837:51.6075)419.445:36.7578)456.203:11.416)467.619:11.8699	Argulus:479.489)479.489:57.6307	((Hanseniella:494.997	Glomeris:494.997)494.997:19.7878	(Scutigera:399.261	Alipes:399.261)399.261:115.524)514.785:22.3345)537.12:12.0737	((Pycnogonum:312.514	(Endeis:158.661	Anoplodactylus:158.661)158.661:153.854)312.514:226.145	((Limulus:189.51	(Tachypleu:58.7878	Carcinoscorpius:58.7878)58.7878:130.722)189.51:292.597	(((Neobisium:236.596	(Synsphyronus:207.062	(Hesperochernes:114.49	Haplochernes:114.49)114.49:92.5715)207.062:29.5338)236.596:233.678	(((Iurus:239.336	(Scorpiops:170.085	Hadrurus:170.085)170.085:69.2503)239.336:122.178	(Chaerilus:305.642	(Centruroides:123.972	Androctonus:123.972)123.972:181.67)305.642:55.8714)361.514:104.213	((Mastigoproctus:420.833	((Euphrynichus:41.6858	DamonVariegatus:41.6858)41.6858:42.6549	Damon:84.341)84.3408:336.492)420.833:26.2819	(Liphistius:342.311	(((Microhexura:230.322	((Paratropis:168.339	(Pionothele:130.899	Brachythele:130.899)130.899:37.4409)168.339:31.6347	Aphonopelma:199.974)199.974:30.3475)230.322:47.866	(Sphodros:175.274	(Megahexura:155.669	Antrodiaetus:155.669)155.669:19.6058)175.274:102.913)278.188:17.0831	((Hypochilus:248.494	(Pholcus:175.882	Dysdera:175.882)175.882:72.6115)248.494:23.2839	((Uloborus:168.529	(Neoscona:131.146	(Microdipoena:122.916	Ero:122.916)122.916:8.2296)131.146:37.3827)168.529:6.2333
((Peripatopsis:146.543	(Euperipatoides:98.0229	Epiperipatus:98.0229)98.0229:48.5204)146.543:404.132	((((Gammarus:468.605	(Daphnia:452.662	(Orchesella:412.839	((Tribolium:326.517	Drosophila:326.517)326.517:33.867	Blattella:360.384)360.384:52.4556)412.839:39.8225)452.662:15.9428)468.605:11.5733	Argulus:480.178)480.178:55.9359	((Hanseniella:506.141	Glomeris:506.141)506.141:9.6465	(Scutigera:431.534	Alipes:431.534)431.534:84.2543)515.788:20.326)536.114:8.8034	((Pycnogonum:275.843	(Endeis:121.262	Anoplodactylus:121.262)121.262:154.581)275.843:257.542	((Limulus:180.643	(Tachypleu:66.4929	Carcinoscorpius:66.4929)66.4929:114.15)180.643:299.617	(((Neobisium:231.36	(Synsphyronus:197.367	(Hesperochernes:99.1352	Haplochernes:99.1352)99.1352:98.2316)197.367:33.993)231.36:234.56	(((Iurus:281.789	(Scorpiops:201.056	Hadrurus:201.056)201.056:80.7322)281.789:103.467	(Chaerilus:344.679	(Centruroides:145.705	Androctonus:145.705)145.705:198.974)344.679:40.5773)385.256:77.1732	((Mastigoproctus:419.256	((Euphrynichus:42.1607	DamonVariegatus:42.1607)42.1607:48.9884	Damon:91.1493)91.1492:328.106)419.256:25.9027	(Liphistius:350.976	(((Microhexura:210.353	((Paratropis:153.674	(Pionothele:126.64	Brachythele:126.64)126.64:27.0339)153.674:14.5106	Aphonopelma:168.184)168.185:42.1691)210.353:72.2738	(Sphodros:181.932	(Megahexura:167.22	Antrodiaetus:167.22)167.22:14.7124)181.932:100.696)282.627:19.9115	((Hypochilus:231.05	(Pholcus:166.35	Dysdera:166.35)166.35:64.6999)231.05:35.6659	((Uloborus:161.733	(Neoscona:133.048	(Microdipoena:123.955	Ero:123.955)123.955:9.0941)133.048:28.6837)161.733:4.9555
((Peripatopsis:139.691	(Euperipatoides:97.796	Epiperipatus:97.796)97.796:41.895)139.691:414.457	((((Gammarus:474.24	(Daphnia:452.164	(Orchesella:406.992	((Tribolium:313.49	Drosophila:313.49)313.49:34.1941	Blattella:347.684)347.684:59.3082)406.992:45.1714)452.164:22.0762)474.24:11.5201	Argulus:485.76)485.76:51.0744	((Hanseniella:493.35	Glomeris:493.35)493.35:17.1819	(Scutigera:376.8	Alipes:376.8)376.8:133.732)510.531:26.3032)536.835:11.0913	((Pycnogonum:311.755	(Endeis:164.488	Anoplodactylus:164.488)164.488:147.268)311.755:223.161	((Limulus:193.539	(Tachypleu:55.4347	Carcinoscorpius:55.4347)55.4347:138.104)193.539:289.577	(((Neobisium:239.132	(Synsphyronus:213.642	(Hesperochernes:117.699	Haplochernes:117.699)117.699:95.9429)213.642:25.491)239.132:229.141	(((Iurus:243.208	(Scorpiops:175.522	Hadrurus:175.522)175.522:67.6864)243.208:108.416	(Chaerilus:310.169	(Centruroides:103.131	Androctonus:103.131)103.131:207.038)310.169:41.455)351.624:110.001	((Mastigoproctus:417.326	((Euphrynichus:47.7619	DamonVariegatus:47.7619)47.7619:47.4459	Damon:95.2076)95.2078:322.118)417.326:21.0641	(Liphistius:350.526	(((Microhexura:236.729	((Paratropis:175.613	(Pionothele:114.714	Brachythele:114.714)114.714:60.8992)175.613:25.8062	Aphonopelma:201.419)201.419:35.3103)236.729:50.2267	(Sphodros:191.674	(Megahexura:173.111	Antrodiaetus:173.111)173.111:18.5629)191.674:95.2818)286.956:14.5697	((Hypochilus:232.739	(Pholcus:175.362	Dysdera:175.362)175.362:57.377)232.739:37.3888	((Uloborus:165.226	(Neoscona:133.853	(Microdipoena:121.714	Ero:121.714)121.714:12.1396)133.853:31.3729)165.226:5.282
((Peripatopsis:154	(Euperipatoides:103.132	Epiperipatus:103.132)103.132:50.8682)154:404.131	((((Gammarus:472.835	(Daphnia:456.867	(Orchesella:419.581	((Tribolium:331.932	Drosophila:331.932)331.932:34.4284	Blattella:366.36)366.36:53.2213)419.581:37.2858)456.867:15.9676)472.835:7.9185	Argulus:480.753)480.753:56.7619	((Hanseniella:491.21	Glomeris:491.21)491.21:17.8278	(Scutigera:372.418	Alipes:372.418)372.418:136.619)509.038:28.4777)537.515:10.8889	((Pycnogonum:288.111	(Endeis:154.615	Anoplodactylus:154.615)154.615:133.496)288.111:247.556	((Limulus:184.477	(Tachypleu:58.4949	Carcinoscorpius:58.4949)58.4949:125.982)184.477:298.449	(((Neobisium:264.235	(Synsphyronus:226.236	(Hesperochernes:99.9646	Haplochernes:99.9646)99.9646:126.271)226.236:37.9999)264.235:207.943	(((Iurus:235.538	(Scorpiops:143.604	Hadrurus:143.604)143.604:91.9336)235.538:124.971	(Chaerilus:300.867	(Centruroides:114.523	Androctonus:114.523)114.523:186.343)300.867:59.6429)360.509:106.626	((Mastigoproctus:422.608	((Euphrynichus:42.2961	DamonVariegatus:42.2961)42.2961:44.7058	Damon:87.002)87.002:335.606)422.608:24.9348	(Liphistius:344.184	(((Microhexura:239.19	((Paratropis:194.749	(Pionothele:153.422	Brachythele:153.422)153.422:41.3264)194.749:21.4366	Aphonopelma:216.185)216.185:23.0047)239.19:43.272	(Sphodros:184.319	(Megahexura:144.461	Antrodiaetus:144.461)144.461:39.8578)184.319:98.1428)282.462:16.8243	((Hypochilus:255.989	(Pholcus:212.485	Dysdera:212.485)212.485:43.5043)255.989:19.6732	((Uloborus:172.986	(Neoscona:131.352	(Microdipoena:119.141	Ero:119.141)119.141:12.2103)131.352:41.6346)172.986:6.4491
((Peripatopsis:179.19	(Euperipatoides:117.079	Epiperipatus:117.079)117.079:62.1112)179.19:376.496	((((Gammarus:468.046	(Daphnia:457.867	(Orchesella:429.507	((Tribolium:344.8	Drosophila:344.8)344.8:32.0084	Blattella:376.809)376.809:52.6983)429.507:28.3598)457.867:10.1793)468.046:8.453	Argulus:476.5)476.5:59.1705	((Hanseniella:500.691	Glomeris:500.691)500.691:10.9635	(Scutigera:415.813	Alipes:415.813)415.813:95.8413)511.654:24.0155)535.67:12.649	((Pycnogonum:263.348	(Endeis:133.465	Anoplodactylus:133.465)133.465:129.883)263.348:271.032	((Limulus:195.482	(Tachypleu:60.9893	Carcinoscorpius:60.9893)60.9893:134.493)195.482:281.111	(((Neobisium:224.279	(Synsphyronus:195.672	(Hesperochernes:106.748	Haplochernes:106.748)106.748:88.9236)195.672:28.6065)224.279:241.434	(((Iurus:209.116	(Scorpiops:167.693	Hadrurus:167.693)167.693:41.4227)209.116:129.032	(Chaerilus:287.193	(Centruroides:116.622	Androctonus:116.622)116.622:170.572)287.193:50.9537)338.148:121.849	((Mastigoproctus:412.373	((Euphrynichus:42.3737	DamonVariegatus:42.3737)42.3737:50.0475	Damon:92.4211)92.4213:319.952)412.373:27.1384	(Liphistius:333.101	(((Microhexura:226.252	((Paratropis:173.13	(Pionothele:123.73	Brachythele:123.73)123.73:49.4004)173.13:23.9651	Aphonopelma:197.095)197.095:29.157)226.252:48.8481	(Sphodros:152.096	(Megahexura:131.403	Antrodiaetus:131.403)131.403:20.6931)152.096:123.004)275.101:19.7149	((Hypochilus:255.061	(Pholcus:216.344	Dysdera:216.344)216.344:38.7166)255.061:19.4615	((Uloborus:173.426	(Neoscona:136.363	(Microdipoena:122.337	Ero:122.337)122.337:14.0257)136.363:37.0632)173.426:7.1412
((Peripatopsis:167.643	(Euperipatoides:99.8917	Epiperipatus:99.8917)99.8917:67.7517)167.643:388.008	((((Gammarus:475.556	(Daphnia:459.542	(Orchesella:429.978	((Tribolium:334.216	Drosophila:334.216)334.216:37.5102	Blattella:371.726)371.726:58.2517)429.978:29.564)459.542:16.0148)475.556:7.9639	Argulus:483.521)483.52:53.1412	((Hanseniella:503.596	Glomeris:503.596)503.596:11.8204	(Scutigera:428.252	Alipes:428.252)428.252:87.1656)515.417:21.2447)536.662:10.9577	((Pycnogonum:268.07	(Endeis:133.731	Anoplodactylus:133.731)133.731:134.339)268.07:265.237	((Limulus:203.792	(Tachypleu:60.7322	Carcinoscorpius:60.7322)60.7322:143.06)203.792:272.817	(((Neobisium:217.104	(Synsphyronus:180.974	(Hesperochernes:81.4502	Haplochernes:81.4502)81.4502:99.5233)180.974:36.1306)217.104:247.348	(((Iurus:232.422	(Scorpiops:184.054	Hadrurus:184.054)184.054:48.3676)232.422:99.6984	(Chaerilus:267.321	(Centruroides:101.221	Androctonus:101.221)101.221:166.1)267.321:64.7984)332.12:123.311	((Mastigoproctus:405.68	((Euphrynichus:50.9853	DamonVariegatus:50.9853)50.9853:46.6218	Damon:97.6074)97.6072:308.073)405.68:24.4876	(Liphistius:334.753	(((Microhexura:224.079	((Paratropis:161.688	(Pionothele:120.758	Brachythele:120.758)120.758:40.9295)161.688:21.9176	Aphonopelma:183.605)183.605:40.4737)224.079:60.8027	(Sphodros:187.369	(Megahexura:178.211	Antrodiaetus:178.211)178.211:9.1572)187.369:97.5124)284.882:16.3353	((Hypochilus:268.547	(Pholcus:229.348	Dysdera:229.348)229.348:39.1986)268.547:15.6367	((Uloborus:180.206	(Neoscona:134.824	(Microdipoena:121.905	Ero:121.905)121.905:12.9189)134.824:45.3815)180.206:8.5245
((Peripatopsis:177.136	(Euperipatoides:98.3886	Epiperipatus:98.3886)98.3886:78.747)177.136:376.695	((((Gammarus:471.111	(Daphnia:451.721	(Orchesella:408.695	((Tribolium:330.278	Drosophila:330.278)330.278:27.9976	Blattella:358.275)358.276:50.4195)408.695:43.0256)451.721:19.3902)471.111:11.3026	Argulus:482.414)482.414:54.0764	((Hanseniella:509.189	Glomeris:509.189)509.189:8.4866	(Scutigera:421.32	Alipes:421.32)421.32:96.356)517.676:18.8143)536.49:10.4835	((Pycnogonum:277.498	(Endeis:139.673	Anoplodactylus:139.673)139.673:137.825)277.498:257.202	((Limulus:176.818	(Tachypleu:52.4955	Carcinoscorpius:52.4955)52.4955:124.322)176.818:306.505	(((Neobisium:237.377	(Synsphyronus:201.485	(Hesperochernes:102.9	Haplochernes:102.9)102.9:98.5863)201.485:35.892)237.377:233.822	(((Iurus:188.077	(Scorpiops:137.343	Hadrurus:137.343)137.343:50.7337)188.077:146.804	(Chaerilus:271.434	(Centruroides:140.288	Androctonus:140.288)140.288:131.147)271.434:63.4474)334.881:130.442	((Mastigoproctus:418.039	((Euphrynichus:41.0465	DamonVariegatus:41.0465)41.0465:51.9444	Damon:92.9909)92.9909:325.048)418.039:22.4104	(Liphistius:337.767	(((Microhexura:236.167	((Paratropis:175.612	(Pionothele:142.386	Brachythele:142.386)142.386:33.226)175.612:25.8221	Aphonopelma:201.434)201.434:34.7332)236.167:42.066	(Sphodros:175.477	(Megahexura:159.499	Antrodiaetus:159.499)159.499:15.977)175.477:102.756)278.233:17.8023	((Hypochilus:260.807	(Pholcus:215.031	Dysdera:215.031)215.031:45.7767)260.807:15.8723	((Uloborus:178.399	(Neoscona:141.418	(Microdipoena:128.466	Ero:128.466)128.466:12.952)141.418:36.9811)178.399:6.7246
((Peripatopsis:169.684	(Euperipatoides:96.1588	Epiperipatus:96.1588)96.1588:73.5255)169.684:384.957	((((Gammarus:473.194	(Daphnia:450.834	(Orchesella:413.061	((Tribolium:323.256	Drosophila:323.256)323.256:29.0475	Blattella:352.304)352.303:60.7571)413.061:37.7736)450.834:22.3605)473.194:10.8465	Argulus:484.041)484.041:53.9245	((Hanseniella:501.922	Glomeris:501.922)501.922:13.4192	(Scutigera:415.735	Alipes:415.735)415.735:99.6059)515.341:22.6244)537.966:9.6164	((Pycnogonum:322.729	(Endeis:126.471	Anoplodactylus:126.471)126.471:196.258)322.729:213.576	((Limulus:231.053	(Tachypleu:67.4899	Carcinoscorpius:67.4899)67.4899:163.563)231.053:262.171	(((Neobisium:229.298	(Synsphyronus:191.301	(Hesperochernes:101.94	Haplochernes:101.94)101.94:89.3611)191.301:37.9974)229.298:252.862	(((Iurus:170.776	(Scorpiops:119.999	Hadrurus:119.999)119.999:50.7771)170.776:143.006	(Chaerilus:227.637	(Centruroides:93.6385	Androctonus:93.6385)93.6385:133.998)227.637:86.1453)313.783:164.347	((Mastigoproctus:434.344	((Euphrynichus:44.3987	DamonVariegatus:44.3987)44.3987:54.6015	Damon:99.0002)99.0002:335.344)434.344:22.5936	(Liphistius:360.905	(((Microhexura:227.821	((Paratropis:165.453	(Pionothele:123.405	Brachythele:123.405)123.405:42.0481)165.453:28.1671	Aphonopelma:193.62)193.62:34.2009)227.821:68.3452	(Sphodros:176.557	(Megahexura:166.061	Antrodiaetus:166.061)166.061:10.4959)176.557:119.61)296.167:19.1964	((Hypochilus:263.708	(Pholcus:202.745	Dysdera:202.745)202.745:60.9634)263.708:24.3858	((Uloborus:169.064	(Neoscona:129.871	(Microdipoena:120.002	Ero:120.002)120.002:9.869)129.871:39.1934)169.064:6.5615
((Peripatopsis:170.189	(Euperipatoides:107.269	Epiperipatus:107.269)107.269:62.9205)170.189:383.928	((((Gammarus:485.041	(Daphnia:466.335	(Orchesella:432.105	((Tribolium:315.034	Drosophila:315.034)315.034:33.6217	Blattella:348.655)348.656:83.4494)432.105:34.23)466.335:18.7052)485.041:10.1643	Argulus:495.205)495.205:43.4396	((Hanseniella:506.119	Glomeris:506.119)506.119:15.0166	(Scutigera:444.116	Alipes:444.116)444.116:77.0194)521.136:17.5087)538.645:8.0085	((Pycnogonum:329.387	(Endeis:161.676	Anoplodactylus:161.676)161.676:167.71)329.387:206.249	((Limulus:212.781	(Tachypleu:72.8264	Carcinoscorpius:72.8264)72.8264:139.955)212.781:278.13	(((Neobisium:216.222	(Synsphyronus:182.665	(Hesperochernes:85.9302	Haplochernes:85.9302)85.9302:96.7349)182.665:33.5577)216.222:264.274	(((Iurus:161.743	(Scorpiops:128.675	Hadrurus:128.675)128.675:33.0676)161.743:168.14	(Chaerilus:248.649	(Centruroides:128.38	Androctonus:128.38)128.38:120.269)248.649:81.2341)329.883:146.423	((Mastigoproctus:436.365	((Euphrynichus:49.3106	DamonVariegatus:49.3106)49.3106:55.7491	Damon:105.06)105.06:331.305)436.365:21.8876	(Liphistius:369.036	(((Microhexura:242.136	((Paratropis:158.84	(Pionothele:128.564	Brachythele:128.564)128.564:30.2762)158.84:37.7625	Aphonopelma:196.602)196.602:45.5332)242.136:50.2692	(Sphodros:160.836	(Megahexura:147.141	Antrodiaetus:147.141)147.141:13.695)160.836:131.569)292.405:22.4783	((Hypochilus:255.778	(Pholcus:221.073	Dysdera:221.073)221.073:34.7051)255.778:23.1449	((Uloborus:161.488	(Neoscona:132.909	(Microdipoena:123.884	Ero:123.884)123.884:9.0254)132.909:28.5794)161.488:6.1073
((Peripatopsis:164.595	(Euperipatoides:103.499	Epiperipatus:103.499)103.499:61.0966)164.595:383.908	((((Gammarus:467.232	(Daphnia:449.379	(Orchesella:409.861	((Tribolium:315.841	Drosophila:315.841)315.841:29.1185	Blattella:344.959)344.959:64.9016)409.861:39.5175)449.379:17.8528)467.232:12.755	Argulus:479.987)479.987:52.314	((Hanseniella:501.181	Glomeris:501.181)501.181:9.8292	(Scutigera:434.798	Alipes:434.798)434.798:76.2122)511.01:21.2904)532.301:10.2432	((Pycnogonum:280.3	(Endeis:137.563	Anoplodactylus:137.563)137.563:142.737)280.3:251.344	((Limulus:203.648	(Tachypleu:60.4971	Carcinoscorpius:60.4971)60.4971:143.15)203.648:279.051	(((Neobisium:238.728	(Synsphyronus:210.877	(Hesperochernes:124.25	Haplochernes:124.25)124.25:86.6272)210.877:27.85)238.728:233.37	(((Iurus:237.879	(Scorpiops:125.099	Hadrurus:125.099)125.099:112.78)237.879:157.957	(Chaerilus:346.32	(Centruroides:168.61	Androctonus:168.61)168.61:177.71)346.32:49.5157)395.837:73.2448	((Mastigoproctus:427.482	((Euphrynichus:41.6795	DamonVariegatus:41.6795)41.6795:57.0514	Damon:98.731)98.731:328.751)427.482:25.3439	(Liphistius:355.404	(((Microhexura:231.702	((Paratropis:143.969	(Pionothele:105.466	Brachythele:105.466)105.466:38.5024)143.969:37.1621	Aphonopelma:181.131)181.131:50.571)231.702:44.9707	(Sphodros:182.03	(Megahexura:162.802	Antrodiaetus:162.802)162.802:19.2277)182.03:94.643)276.673:21.3025	((Hypochilus:254.823	(Pholcus:220.972	Dysdera:220.972)220.972:33.8508)254.823:16.2155	((Uloborus:164.094	(Neoscona:127.71	(Microdipoena:118.256	Ero:118.256)118.256:9.4539)127.71:36.3842)164.094:6.4367
((Peripatopsis:151.387	(Euperipatoides:98.5541	Epiperipatus:98.5541)98.5541:52.8326)151.387:400.141	((((Gammarus:471.609	(Daphnia:453.21	(Orchesella:423.716	((Tribolium:344.064	Drosophila:344.064)344.064:29.9042	Blattella:373.969)373.968:49.7482)423.716:29.493)453.21:18.3998)471.609:12.1679	Argulus:483.777)483.777:49.3209	((Hanseniella:504.74	Glomeris:504.74)504.74:11.651	(Scutigera:440.516	Alipes:440.516)440.516:75.8753)516.391:16.7068)533.098:11.3568	((Pycnogonum:312.195	(Endeis:137.371	Anoplodactylus:137.371)137.371:174.825)312.195:221.951	((Limulus:211.087	(Tachypleu:73.8451	Carcinoscorpius:73.8451)73.8451:137.242)211.087:279.079	(((Neobisium:250.796	(Synsphyronus:222.62	(Hesperochernes:103.908	Haplochernes:103.908)103.908:118.712)222.62:28.175)250.796:228.136	(((Iurus:162.05	(Scorpiops:113.29	Hadrurus:113.29)113.29:48.7598)162.05:185.746	(Chaerilus:280.232	(Centruroides:125.876	Androctonus:125.876)125.876:154.356)280.232:67.5643)347.796:127.006	((Mastigoproctus:423.636	((Euphrynichus:42.0208	DamonVariegatus:42.0208)42.0208:52.2875	Damon:94.3085)94.3083:329.327)423.636:25.7554	(Liphistius:335.556	(((Microhexura:212.819	((Paratropis:163.974	(Pionothele:131.231	Brachythele:131.231)131.231:32.7425)163.974:14.0041	Aphonopelma:177.978)177.978:34.8405)212.819:60.1474	(Sphodros:177.937	(Megahexura:150.957	Antrodiaetus:150.957)150.957:26.9799)177.937:95.0293)272.966:21.3257	((Hypochilus:253.892	(Pholcus:213.58	Dysdera:213.58)213.58:40.3122)253.892:17.402	((Uloborus:171.087	(Neoscona:137.699	(Microdipoena:129.758	Ero:129.758)129.758:7.9417)137.699:33.3871)171.087:6.7753
((Peripatopsis:174.56	(Euperipatoides:92.7957	Epiperipatus:92.7957)92.7957:81.7647)174.56:381.745	((((Gammarus:477.536	(Daphnia:461.307	(Orchesella:436.833	((Tribolium:350.036	Drosophila:350.036)350.036:30.9573	Blattella:380.993)380.993:55.8397)436.833:24.4738)461.307:16.229)477.536:13.2458	Argulus:490.781)490.782:47.0947	((Hanseniella:508.998	Glomeris:508.998)508.998:13.2087	(Scutigera:449.802	Alipes:449.802)449.802:72.4048)522.207:15.6692)537.876:10.5239	((Pycnogonum:332.568	(Endeis:129.501	Anoplodactylus:129.501)129.501:203.067)332.568:206.556	((Limulus:211.049	(Tachypleu:66.2744	Carcinoscorpius:66.2744)66.2744:144.775)211.049:284.018	(((Neobisium:258.047	(Synsphyronus:227.477	(Hesperochernes:125.489	Haplochernes:125.489)125.489:101.988)227.477:30.5697)258.047:226.831	(((Iurus:178.138	(Scorpiops:132.21	Hadrurus:132.21)132.21:45.9278)178.138:161.021	(Chaerilus:267.614	(Centruroides:83.6044	Androctonus:83.6044)83.6044:184.01)267.614:71.5448)339.159:140.367	((Mastigoproctus:436.864	((Euphrynichus:44.4647	DamonVariegatus:44.4647)44.4647:54.4677	Damon:98.9323)98.9324:337.931)436.864:21.7481	(Liphistius:372.339	(((Microhexura:220.233	((Paratropis:171.656	(Pionothele:129.745	Brachythele:129.745)129.745:41.9107)171.656:14.6491	Aphonopelma:186.305)186.305:33.9279)220.233:74.5155	(Sphodros:187.59	(Megahexura:177.221	Antrodiaetus:177.221)177.221:10.3682)187.59:107.159)294.749:25.2758	((Hypochilus:271.082	(Pholcus:232.229	Dysdera:232.229)232.229:38.8526)271.082:17.5203	((Uloborus:174.149	(Neoscona:138.494	(Microdipoena:127.181	Ero:127.181)127.181:11.3124)138.494:35.6551)174.149:6.6444
((Peripatopsis:184.286	(Euperipatoides:108.941	Epiperipatus:108.941)108.941:75.3447)184.286:371.501	((((Gammarus:471.336	(Daphnia:458.336	(Orchesella:428.624	((Tribolium:321.09	Drosophila:321.09)321.09:30.2034	Blattella:351.293)351.293:77.331)428.624:29.712)458.336:12.9993)471.336:11.557	Argulus:482.893)482.893:50.0017	((Hanseniella:503.216	Glomeris:503.216)503.216:9.6853	(Scutigera:436.631	Alipes:436.631)436.631:76.27)512.902:19.9927)532.894:12.3067	((Pycnogonum:262.569	(Endeis:121.445	Anoplodactylus:121.445)121.445:141.123)262.569:271.734	((Limulus:206.923	(Tachypleu:66.5026	Carcinoscorpius:66.5026)66.5026:140.42)206.923:279.77	(((Neobisium:285.041	(Synsphyronus:250.713	(Hesperochernes:121.463	Haplochernes:121.463)121.463:129.25)250.713:34.3283)285.041:194.025	(((Iurus:165.831	(Scorpiops:113.891	Hadrurus:113.891)113.891:51.9405)165.831:179.805	(Chaerilus:263.985	(Centruroides:116.992	Androctonus:116.992)116.992:146.994)263.985:81.6512)345.637:128.554	((Mastigoproctus:425.975	((Euphrynichus:46.2038	DamonVariegatus:46.2038)46.2038:45.7053	Damon:91.9093)91.9092:334.066)425.975:25.5426	(Liphistius:351.692	(((Microhexura:238.141	((Paratropis:141.937	(Pionothele:98.0847	Brachythele:98.0847)98.0847:43.8525)141.937:61.4528	Aphonopelma:203.39)203.39:34.7506)238.141:45.6136	(Sphodros:194.656	(Megahexura:181.852	Antrodiaetus:181.852)181.852:12.8042)194.656:89.0982)283.754:18.7682	((Hypochilus:256.915	(Pholcus:200.685	Dysdera:200.685)200.685:56.2289)256.915:21.4838	((Uloborus:170.06	(Neoscona:134.85	(Microdipoena:126.896	Ero:126.896)126.896:7.9535)134.85:35.2098)170.06:5.9433
((Peripatopsis:182.969	(Euperipatoides:113.824	Epiperipatus:113.824)113.824:69.1445)182.969:365.976	((((Gammarus:466.573	(Daphnia:453.952	(Orchesella:430.12	((Tribolium:311.973	Drosophila:311.973)311.973:45.3191	Blattella:357.291)357.292:72.829)430.12:23.8316)453.952:12.6213)466.573:10.1913	Argulus:476.765)476.764:54.1172	((Hanseniella:503.804	Glomeris:503.804)503.804:9.3833	(Scutigera:415.94	Alipes:415.94)415.94:97.2467)513.187:17.6945)530.882:11.318	((Pycnogonum:278.621	(Endeis:138.993	Anoplodactylus:138.993)138.993:139.627)278.621:253.19	((Limulus:185.757	(Tachypleu:51.9691	Carcinoscorpius:51.9691)51.9691:133.788)185.757:296.639	(((Neobisium:272.414	(Synsphyronus:243.547	(Hesperochernes:134.872	Haplochernes:134.872)134.872:108.674)243.547:28.8681)272.414:200.111	(((Iurus:187.196	(Scorpiops:155.107	Hadrurus:155.107)155.107:32.089)187.196:140.795	(Chaerilus:255.691	(Centruroides:128.012	Androctonus:128.012)128.012:127.679)255.691:72.2988)327.991:139.661	((Mastigoproctus:424.093	((Euphrynichus:44.3607	DamonVariegatus:44.3607)44.3607:39.6703	Damon:84.0308)84.031:340.062)424.093:23.0314	(Liphistius:358.633	(((Microhexura:238.262	((Paratropis:193.721	(Pionothele:168.642	Brachythele:168.642)168.642:25.0792)193.721:14.5052	Aphonopelma:208.227)208.227:30.0351)238.262:50.1794	(Sphodros:188.615	(Megahexura:164.718	Antrodiaetus:164.718)164.718:23.8972)188.615:99.8267)288.442:21.5889	((Hypochilus:250.5	(Pholcus:213.616	Dysdera:213.616)213.616:36.8834)250.5:28.201	((Uloborus:163.744	(Neoscona:132.107	(Microdipoena:122.564	Ero:122.564)122.564:9.543)132.107:31.6373)163.744:4.5838
((Peripatopsis:186.079	(Euperipatoides:107.073	Epiperipatus:107.073)107.073:79.006)186.079:365.944	((((Gammarus:474.046	(Daphnia:461.788	(Orchesella:428.75	((Tribolium:336.707	Drosophila:336.707)336.707:24.7026	Blattella:361.41)361.41:67.3396)428.75:33.0382)461.788:12.2583)474.046:10.6528	Argulus:484.699)484.699:48.3194	((Hanseniella:507.752	Glomeris:507.752)507.752:10.2819	(Scutigera:451.631	Alipes:451.631)451.631:66.4033)518.034:14.9842)533.019:10.3185	((Pycnogonum:293.956	(Endeis:162.088	Anoplodactylus:162.088)162.088:131.868)293.956:237.55	((Limulus:209.549	(Tachypleu:56.3957	Carcinoscorpius:56.3957)56.3957:153.153)209.549:279.392	(((Neobisium:252.17	(Synsphyronus:223.093	(Hesperochernes:111.34	Haplochernes:111.34)111.34:111.753)223.093:29.0772)252.17:224.317	(((Iurus:189.573	(Scorpiops:115.928	Hadrurus:115.928)115.928:73.6448)189.573:141.459	(Chaerilus:283.142	(Centruroides:118.865	Androctonus:118.865)118.865:164.276)283.142:47.8899)331.032:138.621	((Mastigoproctus:425.217	((Euphrynichus:45.2717	DamonVariegatus:45.2717)45.2717:54.3096	Damon:99.5816)99.5814:325.635)425.217:23.4404	(Liphistius:355.569	(((Microhexura:231.389	((Paratropis:193.679	(Pionothele:166.893	Brachythele:166.893)166.893:26.786)193.679:10.6902	Aphonopelma:204.369)204.369:27.0193)231.389:55.0851	(Sphodros:155.209	(Megahexura:131.029	Antrodiaetus:131.029)131.029:24.1797)155.209:131.265)286.474:20.9051	((Hypochilus:253.631	(Pholcus:210.792	Dysdera:210.792)210.792:42.8384)253.631:23.8179	((Uloborus:165.648	(Neoscona:137.852	(Microdipoena:126.203	Ero:126.203)126.203:11.6492)137.852:27.7951)165.648:4.9193
((Peripatopsis:143.828	(Euperipatoides:99.7322	Epiperipatus:99.7322)99.7322:44.0961)143.828:406.149	((((Gammarus:474.89	(Daphnia:462.972	(Orchesella:425.248	((Tribolium:311.819	Drosophila:311.819)311.819:31.0179	Blattella:342.837)342.837:82.4107)425.248:37.7244)462.972:11.9177)474.89:9.338	Argulus:484.228)484.228:48.165	((Hanseniella:504.213	Glomeris:504.213)504.213:11.3772	(Scutigera:414.112	Alipes:414.112)414.112:101.477)515.59:16.8028)532.393:9.8092	((Pycnogonum:307.482	(Endeis:187.853	Anoplodactylus:187.853)187.853:119.628)307.482:223.51	((Limulus:183.889	(Tachypleu:53.1181	Carcinoscorpius:53.1181)53.1181:130.771)183.889:300.411	(((Neobisium:229.344	(Synsphyronus:194.301	(Hesperochernes:98.7142	Haplochernes:98.7142)98.7142:95.5865)194.301:35.0436)229.344:245.011	(((Iurus:197.174	(Scorpiops:140.029	Hadrurus:140.029)140.029:57.1453)197.174:172.294	(Chaerilus:304.163	(Centruroides:86.4178	Androctonus:86.4178)86.4178:217.745)304.163:65.3064)369.468:101.41	((Mastigoproctus:420.879	((Euphrynichus:34.1761	DamonVariegatus:34.1761)34.1761:47.3335	Damon:81.5098)81.5097:339.369)420.879:29.9516	(Liphistius:344.243	(((Microhexura:241.813	((Paratropis:191.645	(Pionothele:145.041	Brachythele:145.041)145.041:46.6047)191.645:22.4256	Aphonopelma:214.071)214.071:27.7418)241.813:51.735	(Sphodros:165.775	(Megahexura:140.545	Antrodiaetus:140.545)140.545:25.2302)165.775:127.773)293.548:15.8918	((Hypochilus:274.868	(Pholcus:236.562	Dysdera:236.562)236.562:38.3063)274.868:15.8816	((Uloborus:186.783	(Neoscona:148.59	(Microdipoena:138.692	Ero:138.692)138.692:9.8981)148.59:38.192)186.783:7.6405
((Peripatopsis:142.274	(Euperipatoides:96.612	Epiperipatus:96.612)96.612:45.6619)142.274:401.327	((((Gammarus:467.871	(Daphnia:460.243	(Orchesella:437.022	((Tribolium:324.918	Drosophila:324.918)324.918:35.0391	Blattella:359.957)359.957:77.0652)437.022:23.2205)460.243:7.628)467.871:11.1612	Argulus:479.032)479.032:46.9463	((Hanseniella:496.409	Glomeris:496.409)496.409:12.268	(Scutigera:438.955	Alipes:438.955)438.955:69.7222)508.677:17.3008)525.978:10.2339	((Pycnogonum:312.497	(Endeis:192.57	Anoplodactylus:192.57)192.57:119.927)312.497:213.551	((Limulus:183.674	(Tachypleu:56.4611	Carcinoscorpius:56.4611)56.4611:127.213)183.674:296.784	(((Neobisium:234.593	(Synsphyronus:194.26	(Hesperochernes:81.5379	Haplochernes:81.5379)81.5379:112.722)194.26:40.3332)234.593:233.008	(((Iurus:194.957	(Scorpiops:144.813	Hadrurus:144.813)144.813:50.1436)194.957:170.725	(Chaerilus:291.801	(Centruroides:124.139	Androctonus:124.139)124.139:167.662)291.801:73.8813)365.681:99.3936	((Mastigoproctus:428.947	((Euphrynichus:42.8433	DamonVariegatus:42.8433)42.8433:52.1929	Damon:95.0361)95.0362:333.911)428.947:19.9206	(Liphistius:363.687	(((Microhexura:234.303	((Paratropis:191.316	(Pionothele:119.288	Brachythele:119.288)119.288:72.0276)191.316:14.7264	Aphonopelma:206.043)206.042:28.2607)234.303:57.5782	(Sphodros:150.022	(Megahexura:136.038	Antrodiaetus:136.038)136.038:13.984)150.022:141.859)291.882:23.5677	((Hypochilus:275.27	(Pholcus:234.701	Dysdera:234.701)234.701:40.5685)275.27:17.5896	((Uloborus:188.481	(Neoscona:145.864	(Microdipoena:131.062	Ero:131.062)131.062:14.8022)145.864:42.6171)188.481:6.5855
((Peripatopsis:180.011	(Euperipatoides:117.189	Epiperipatus:117.189)117.189:62.8215)180.011:364.488	((((Gammarus:468.638	(Daphnia:460.672	(Orchesella:434.103	((Tribolium:324.487	Drosophila:324.487)324.487:44.1946	Blattella:368.682)368.682:65.421)434.103:26.5689)460.672:7.9658)468.638:14.3812	Argulus:483.019)483.019:44.8134	((Hanseniella:502.579	Glomeris:502.579)502.579:9.7762	(Scutigera:412.42	Alipes:412.42)412.42:99.9351)512.355:15.4773)527.832:8.9027	((Pycnogonum:301.519	(Endeis:171.922	Anoplodactylus:171.922)171.922:129.597)301.519:224.082	((Limulus:234.202	(Tachypleu:76.0637	Carcinoscorpius:76.0637)76.0637:158.138)234.202:245.81	(((Neobisium:275.315	(Synsphyronus:236.583	(Hesperochernes:119.292	Haplochernes:119.292)119.292:117.29)236.583:38.7326)275.315:191.97	(((Iurus:188.768	(Scorpiops:133.112	Hadrurus:133.112)133.112:55.6559)188.768:173.699	(Chaerilus:247.812	(Centruroides:64.18	Androctonus:64.18)64.18:183.632)247.812:114.656)362.467:102.007	((Mastigoproctus:430.208	((Euphrynichus:49.2417	DamonVariegatus:49.2417)49.2417:55.4446	Damon:104.686)104.686:325.522)430.208:16.864	(Liphistius:369.214	(((Microhexura:220.227	((Paratropis:163.507	(Pionothele:133.435	Brachythele:133.435)133.435:30.0713)163.507:22.9628	Aphonopelma:186.47)186.47:33.758)220.227:60.6909	(Sphodros:181.387	(Megahexura:168.767	Antrodiaetus:168.767)168.767:12.6198)181.387:99.5311)280.918:29.3565	((Hypochilus:259.707	(Pholcus:217.486	Dysdera:217.486)217.486:42.2212)259.707:18.2478	((Uloborus:176.182	(Neoscona:142.103	(Microdipoena:128.773	Ero:128.773)128.773:13.3298)142.103:34.0787)176.182:5.1731
((Peripatopsis:160.618	(Euperipatoides:104.508	Epiperipatus:104.508)104.508:56.1104)160.618:395.337	((((Gammarus:467.992	(Daphnia:460.091	(Orchesella:433.274	((Tribolium:324.815	Drosophila:324.815)324.815:46.7609	Blattella:371.575)371.575:61.6983)433.274:26.817)460.091:7.9011)467.992:17.4623	Argulus:485.454)485.454:47.5787	((Hanseniella:504.719	Glomeris:504.719)504.719:11.0909	(Scutigera:423.4	Alipes:423.4)423.4:92.4098)515.81:17.2231)533.033:14.3245	((Pycnogonum:322.502	(Endeis:201.049	Anoplodactylus:201.049)201.049:121.453)322.502:214.456	((Limulus:216.544	(Tachypleu:72.6195	Carcinoscorpius:72.6195)72.6195:143.925)216.544:273.59	(((Neobisium:272.184	(Synsphyronus:240.356	(Hesperochernes:145.932	Haplochernes:145.932)145.932:94.4241)240.356:31.8276)272.184:207.334	(((Iurus:141.112	(Scorpiops:92.9741	Hadrurus:92.9741)92.9741:48.138)141.112:224.377	(Chaerilus:311.062	(Centruroides:131.365	Androctonus:131.365)131.365:179.697)311.062:54.4268)365.489:110.862	((Mastigoproctus:442.514	((Euphrynichus:42.5337	DamonVariegatus:42.5337)42.5337:57.7749	Damon:100.309)100.309:342.205)442.514:17.7615	(Liphistius:372.594	(((Microhexura:233.894	((Paratropis:184.871	(Pionothele:143.006	Brachythele:143.006)143.006:41.8646)184.871:15.5945	Aphonopelma:200.465)200.465:33.4285)233.894:59.1564	(Sphodros:176.397	(Megahexura:161.752	Antrodiaetus:161.752)161.752:14.6453)176.397:116.653)293.05:24.0015	((Hypochilus:265.404	(Pholcus:221.338	Dysdera:221.338)221.338:44.0659)265.404:23.7819	((Uloborus:181.756	(Neoscona:148.983	(Microdipoena:136.964	Ero:136.964)136.964:12.0195)148.983:32.7728)181.756:5.0436
((Peripatopsis:179.742	(Euperipatoides:126.859	Epiperipatus:126.859)126.859:52.8825)179.742:367.623	((((Gammarus:460.835	(Daphnia:449.733	(Orchesella:416.986	((Tribolium:325.901	Drosophila:325.901)325.901:27.8902	Blattella:353.791)353.791:63.1949)416.986:32.7467)449.733:11.1031)460.835:23.9891	Argulus:484.825)484.824:44.8465	((Hanseniella:509.878	Glomeris:509.878)509.878:8.8258	(Scutigera:448.153	Alipes:448.153)448.153:70.5504)518.704:10.9673)529.671:12.2892	((Pycnogonum:288.017	(Endeis:135.992	Anoplodactylus:135.992)135.992:152.025)288.017:244.505	((Limulus:199.265	(Tachypleu:66.7434	Carcinoscorpius:66.7434)66.7434:132.521)199.265:288.512	(((Neobisium:278.561	(Synsphyronus:246.777	(Hesperochernes:132.673	Haplochernes:132.673)132.673:114.104)246.777:31.7847)278.561:198.751	(((Iurus:174.597	(Scorpiops:126.262	Hadrurus:126.262)126.262:48.3353)174.597:180.11	(Chaerilus:279.672	(Centruroides:132.732	Androctonus:132.732)132.732:146.94)279.672:75.0355)354.707:118.56	((Mastigoproctus:430.869	((Euphrynichus:55.3495	DamonVariegatus:55.3495)55.3495:53.5775	Damon:108.927)108.927:321.942)430.869:21.8495	(Liphistius:353.506	(((Microhexura:238.528	((Paratropis:173.826	(Pionothele:136.033	Brachythele:136.033)136.033:37.7922)173.826:22.6401	Aphonopelma:196.466)196.466:42.0622)238.528:57.1854	(Sphodros:198.979	(Megahexura:184.311	Antrodiaetus:184.311)184.311:14.6677)198.979:96.7341)295.713:17.984	((Hypochilus:267.922	(Pholcus:224.727	Dysdera:224.727)224.727:43.1948)267.922:23.2899	((Uloborus:178.227	(Neoscona:138.951	(Microdipoena:128.338	Ero:128.338)128.338:10.6121)138.951:39.276)178.227:8.7773
((Peripatopsis:173.539	(Euperipatoides:122.478	Epiperipatus:122.478)122.478:51.061)173.539:369.981	((((Gammarus:452.346	(Daphnia:446.173	(Orchesella:418.777	((Tribolium:328.899	Drosophila:328.899)328.899:28.7519	Blattella:357.651)357.651:61.1258)418.777:27.396)446.173:6.1726)452.346:25.583	Argulus:477.929)477.929:47.7673	((Hanseniella:496.969	Glomeris:496.969)496.969:11.0114	(Scutigera:427.429	Alipes:427.429)427.429:80.5518)507.981:17.7158)525.697:13.3849	((Pycnogonum:310.197	(Endeis:120.02	Anoplodactylus:120.02)120.02:190.177)310.197:221.172	((Limulus:203.916	(Tachypleu:66.7322	Carcinoscorpius:66.7322)66.7322:137.183)203.916:284.279	(((Neobisium:278.071	(Synsphyronus:245.709	(Hesperochernes:148.405	Haplochernes:148.405)148.405:97.3036)245.709:32.3621)278.071:199.643	(((Iurus:199.652	(Scorpiops:120.356	Hadrurus:120.356)120.356:79.2963)199.652:150.453	(Chaerilus:299.622	(Centruroides:140.289	Androctonus:140.289)140.289:159.333)299.622:50.4832)350.105:122.577	((Mastigoproctus:425.099	((Euphrynichus:52.2471	DamonVariegatus:52.2471)52.2471:47.5089	Damon:99.756)99.7561:325.343)425.099:25.039	(Liphistius:347.996	(((Microhexura:239.004	((Paratropis:120.356	(Pionothele:91.6032	Brachythele:91.6032)91.6032:28.7529)120.356:52.2224	Aphonopelma:172.579)172.579:66.4252)239.004:51.0098	(Sphodros:205.653	(Megahexura:189.662	Antrodiaetus:189.662)189.662:15.991)205.653:84.3608)290.014:15.559	((Hypochilus:264.976	(Pholcus:219.464	Dysdera:219.464)219.464:45.512)264.976:18.3559	((Uloborus:172.762	(Neoscona:133.274	(Microdipoena:120.588	Ero:120.588)120.588:12.6857)133.274:39.4881)172.762:8.3019
((Peripatopsis:184.245	(Euperipatoides:114.351	Epiperipatus:114.351)114.351:69.8944)184.245:357.316	((((Gammarus:455.405	(Daphnia:445.674	(Orchesella:415.72	((Tribolium:321.647	Drosophila:321.647)321.647:27.5137	Blattella:349.16)349.16:66.5594)415.72:29.9539)445.674:9.7312)455.405:21.8983	Argulus:477.303)477.303:48.8225	((Hanseniella:497.319	Glomeris:497.319)497.319:9.5134	(Scutigera:414.923	Alipes:414.923)414.923:91.9099)506.833:19.2932)526.126:11.1284	((Pycnogonum:260.076	(Endeis:115.992	Anoplodactylus:115.992)115.992:144.084)260.076:265.162	((Limulus:222.094	(Tachypleu:78.8924	Carcinoscorpius:78.8924)78.8924:143.202)222.094:259.303	(((Neobisium:293.598	(Synsphyronus:255.781	(Hesperochernes:129.258	Haplochernes:129.258)129.258:126.524)255.781:37.8159)293.598:178.188	(((Iurus:233.302	(Scorpiops:188.359	Hadrurus:188.359)188.359:44.943)233.302:125.909	(Chaerilus:295.289	(Centruroides:123.43	Androctonus:123.43)123.43:171.858)295.289:63.9215)359.21:108.462	((Mastigoproctus:426.676	((Euphrynichus:49.8819	DamonVariegatus:49.8819)49.8819:45.7684	Damon:95.6505)95.6504:331.026)426.676:22.3897	(Liphistius:357.743	(((Microhexura:237.555	((Paratropis:178.383	(Pionothele:139.443	Brachythele:139.443)139.443:38.9405)178.383:26.3928	Aphonopelma:204.776)204.776:32.7786)237.555:51.8285	(Sphodros:196.28	(Megahexura:173.743	Antrodiaetus:173.743)173.743:22.5377)196.28:93.103)289.383:20.6314	((Hypochilus:262.928	(Pholcus:212.841	Dysdera:212.841)212.841:50.0876)262.928:22.707	((Uloborus:173.659	(Neoscona:130.113	(Microdipoena:116.488	Ero:116.488)116.488:13.6251)130.113:43.5462)173.659:8.1521
((Peripatopsis:165.595	(Euperipatoides:102.794	Epiperipatus:102.794)102.794:62.8017)165.595:364.6	((((Gammarus:439.782	(Daphnia:432.154	(Orchesella:408.432	((Tribolium:324.579	Drosophila:324.579)324.579:26.0329	Blattella:350.612)350.612:57.8199)408.432:23.7218)432.154:7.6278)439.782:29.1495	Argulus:468.931)468.931:45.8776	((Hanseniella:490.226	Glomeris:490.226)490.226:7.9013	(Scutigera:432.292	Alipes:432.292)432.292:65.836)498.127:16.6811)514.809:11.0354	((Pycnogonum:316.877	(Endeis:128.751	Anoplodactylus:128.751)128.751:188.126)316.877:199.48	((Limulus:219.975	(Tachypleu:64.0349	Carcinoscorpius:64.0349)64.0349:155.94)219.975:253.98	(((Neobisium:268.64	(Synsphyronus:237.744	(Hesperochernes:124.498	Haplochernes:124.498)124.498:113.246)237.744:30.896)268.64:194.305	(((Iurus:248.842	(Scorpiops:160.292	Hadrurus:160.292)160.292:88.5501)248.842:110.989	(Chaerilus:318.786	(Centruroides:150.442	Androctonus:150.442)150.442:168.344)318.786:41.0457)359.831:98.9478	((Mastigoproctus:411.356	((Euphrynichus:39.8184	DamonVariegatus:39.8184)39.8184:47.5108	Damon:87.3291)87.3293:324.027)411.356:27.9447	(Liphistius:348.711	(((Microhexura:229.404	((Paratropis:189.215	(Pionothele:155.11	Brachythele:155.11)155.11:34.1048)189.215:11.8677	Aphonopelma:201.082)201.083:28.3211)229.404:43.8794	(Sphodros:190.678	(Megahexura:179.367	Antrodiaetus:179.367)179.367:11.3106)190.678:82.6045)273.283:20.0435	((Hypochilus:254.255	(Pholcus:219.651	Dysdera:219.651)219.651:34.6046)254.255:14.8434	((Uloborus:168.656	(Neoscona:137.2	(Microdipoena:129.634	Ero:129.634)129.634:7.566)137.2:31.4559)168.656:5.6151
((Peripatopsis:162.48	(Euperipatoides:95.2632	Epiperipatus:95.2632)95.2632:67.217)162.48:390.842	((((Gammarus:459.917	(Daphnia:456.309	(Orchesella:425.548	((Tribolium:341.418	Drosophila:341.418)341.418:27.0459	Blattella:368.464)368.464:57.084)425.548:30.7613)456.309:3.6077)459.917:29.3401	Argulus:489.257)489.257:47.6192	((Hanseniella:512.131	Glomeris:512.131)512.131:7.926	(Scutigera:428.48	Alipes:428.48)428.48:91.5764)520.057:16.8196)536.876:10.6687	((Pycnogonum:351.888	(Endeis:181.555	Anoplodactylus:181.555)181.555:170.333)351.888:184.445	((Limulus:191.298	(Tachypleu:54.2971	Carcinoscorpius:54.2971)54.2971:137.001)191.298:303.028	(((Neobisium:283.216	(Synsphyronus:254.661	(Hesperochernes:143.887	Haplochernes:143.887)143.887:110.774)254.661:28.5547)283.216:201.232	(((Iurus:227.961	(Scorpiops:181.419	Hadrurus:181.419)181.419:46.5417)227.961:141.352	(Chaerilus:258.409	(Centruroides:71.8748	Androctonus:71.8748)71.8748:186.534)258.409:110.903)369.312:111.742	((Mastigoproctus:439.056	((Euphrynichus:47.7671	DamonVariegatus:47.7671)47.7671:52.3359	Damon:100.103)100.103:338.953)439.056:23.823	(Liphistius:368.309	(((Microhexura:216.591	((Paratropis:159.609	(Pionothele:135.365	Brachythele:135.365)135.365:24.2438)159.609:17.594	Aphonopelma:177.203)177.203:39.3877)216.591:76.2245	(Sphodros:170.259	(Megahexura:142.081	Antrodiaetus:142.081)142.081:28.1775)170.259:122.557)292.815:21.0241	((Hypochilus:265.126	(Pholcus:203.458	Dysdera:203.458)203.458:61.6677)265.126:21.4489	((Uloborus:179.867	(Neoscona:143.728	(Microdipoena:135.515	Ero:135.515)135.515:8.213)143.728:36.139)179.867:5.8734
((Peripatopsis:166.957	(Euperipatoides:107.29	Epiperipatus:107.29)107.29:59.6669)166.957:388.022	((((Gammarus:468.098	(Daphnia:462.708	(Orchesella:435.135	((Tribolium:330.524	Drosophila:330.524)330.524:35.6576	Blattella:366.182)366.182:68.9533)435.135:27.5731)462.708:5.3902)468.098:28.9538	Argulus:497.052)497.052:44.7975	((Hanseniella:516.817	Glomeris:516.817)516.817:8.8032	(Scutigera:451.5	Alipes:451.5)451.5:74.1196)525.62:16.2294)541.849:8.1296	((Pycnogonum:340.467	(Endeis:149.371	Anoplodactylus:149.371)149.371:191.096)340.467:197.879	((Limulus:227.315	(Tachypleu:79.3359	Carcinoscorpius:79.3359)79.3359:147.979)227.315:268.7	(((Neobisium:272.48	(Synsphyronus:241.68	(Hesperochernes:144.725	Haplochernes:144.725)144.725:96.9553)241.68:30.7995)272.48:211.805	(((Iurus:252.146	(Scorpiops:176.312	Hadrurus:176.312)176.312:75.8345)252.146:125.67	(Chaerilus:331.961	(Centruroides:134.784	Androctonus:134.784)134.784:197.177)331.961:45.8551)377.816:101.733	((Mastigoproctus:427.595	((Euphrynichus:37.8897	DamonVariegatus:37.8897)37.8897:56.7621	Damon:94.6522)94.6518:332.942)427.595:29.8633	(Liphistius:356.869	(((Microhexura:226.487	((Paratropis:167.122	(Pionothele:133.44	Brachythele:133.44)133.44:33.6825)167.122:23.1251	Aphonopelma:190.248)190.248:36.2395)226.487:45.5547	(Sphodros:185.087	(Megahexura:171.629	Antrodiaetus:171.629)171.629:13.457)185.087:86.9552)272.042:22.1969	((Hypochilus:251.289	(Pholcus:209.853	Dysdera:209.853)209.853:41.4356)251.289:15.2986	((Uloborus:174.382	(Neoscona:138.83	(Microdipoena:130.242	Ero:130.242)130.242:8.588)138.83:35.5516)174.382:6.2218
((Peripatopsis:138.502	(Euperipatoides:99.2859	Epiperipatus:99.2859)99.2859:39.2166)138.502:416.882	((((Gammarus:463.062	(Daphnia:458.8	(Orchesella:418.801	((Tribolium:305.718	Drosophila:305.718)305.718:36.3235	Blattella:342.041)342.041:76.7596)418.801:39.9991)458.8:4.2621)463.062:28.6921	Argulus:491.754)491.755:46.119	((Hanseniella:497.154	Glomeris:497.154)497.154:19.1972	(Scutigera:396.66	Alipes:396.66)396.66:119.691)516.351:21.5221)537.874:12.1002	((Pycnogonum:310.424	(Endeis:137.811	Anoplodactylus:137.811)137.811:172.612)310.424:225.652	((Limulus:230.813	(Tachypleu:80.9788	Carcinoscorpius:80.9788)80.9788:149.834)230.813:265.612	(((Neobisium:274.342	(Synsphyronus:238.925	(Hesperochernes:98.2946	Haplochernes:98.2946)98.2946:140.63)238.925:35.4171)274.342:212.42	(((Iurus:293.424	(Scorpiops:187.318	Hadrurus:187.318)187.318:106.107)293.424:101.932	(Chaerilus:349.501	(Centruroides:163.413	Androctonus:163.413)163.413:186.088)349.501:45.8558)395.357:85.6663	((Mastigoproctus:435.683	((Euphrynichus:45.6014	DamonVariegatus:45.6014)45.6014:53.5337	Damon:99.1354)99.1352:336.547)435.683:27.1019	(Liphistius:361.417	(((Microhexura:229.258	((Paratropis:190.598	(Pionothele:165.649	Brachythele:165.649)165.649:24.949)190.598:16.6937	Aphonopelma:207.292)207.292:21.9658)229.258:51.7005	(Sphodros:169.456	(Megahexura:157.908	Antrodiaetus:157.908)157.908:11.548)169.456:111.503)280.959:24.409	((Hypochilus:252.325	(Pholcus:196.762	Dysdera:196.762)196.762:55.5633)252.325:21.235	((Uloborus:168.423	(Neoscona:135.957	(Microdipoena:129.018	Ero:129.018)129.018:6.9387)135.957:32.4665)168.423:5.7397
((Peripatopsis:158.512	(Euperipatoides:97.1498	Epiperipatus:97.1498)97.1498:61.3621)158.512:385.879	((((Gammarus:458.767	(Daphnia:454.875	(Orchesella:423.613	((Tribolium:305.726	Drosophila:305.726)305.726:54.7499	Blattella:360.476)360.476:63.1368)423.613:31.2619)454.875:3.8918)458.767:25.1159	Argulus:483.883)483.883:44.8677	((Hanseniella:501.269	Glomeris:501.269)501.269:11.3711	(Scutigera:451.322	Alipes:451.322)451.322:61.3174)512.64:16.1105)528.751:12.0001	((Pycnogonum:280.814	(Endeis:122.509	Anoplodactylus:122.509)122.509:158.306)280.814:249.086	((Limulus:207.445	(Tachypleu:67.9193	Carcinoscorpius:67.9193)67.9193:139.525)207.445:281.757	(((Neobisium:254.434	(Synsphyronus:218.476	(Hesperochernes:111.068	Haplochernes:111.068)111.068:107.407)218.476:35.9584)254.434:225.635	(((Iurus:240.473	(Scorpiops:186.458	Hadrurus:186.458)186.458:54.0147)240.473:116.974	(Chaerilus:301.823	(Centruroides:141.82	Androctonus:141.82)141.82:160.003)301.823:55.6247)357.448:118.162	((Mastigoproctus:432.125	((Euphrynichus:44.8101	DamonVariegatus:44.8101)44.8101:42.9117	Damon:87.722)87.7218:344.404)432.125:22.2739	(Liphistius:361.552	(((Microhexura:221.296	((Paratropis:181.584	(Pionothele:142.768	Brachythele:142.768)142.768:38.816)181.584:12.9701	Aphonopelma:194.554)194.554:26.7416)221.296:52.8959	(Sphodros:174.924	(Megahexura:163.677	Antrodiaetus:163.677)163.677:11.2474)174.924:99.268)274.192:24.8327	((Hypochilus:256.634	(Pholcus:213.695	Dysdera:213.695)213.695:42.9392)256.634:15.8228	((Uloborus:171.83	(Neoscona:138.986	(Microdipoena:131.724	Ero:131.724)131.724:7.2625)138.986:32.8438)171.83:5.5687
((Peripatopsis:147.681	(Euperipatoides:101.848	Epiperipatus:101.848)101.848:45.8335)147.681:402.822	((((Gammarus:456.573	(Daphnia:453.64	(Orchesella:423.551	((Tribolium:335.931	Drosophila:335.931)335.931:31.4782	Blattella:367.409)367.409:56.142)423.551:30.0891)453.64:2.9332)456.573:22.7649	Argulus:479.339)479.338:57.6465	((Hanseniella:508.029	Glomeris:508.029)508.029:10.9474	(Scutigera:422.825	Alipes:422.825)422.825:96.1521)518.976:18.0082)536.985:9.9117	((Pycnogonum:328.233	(Endeis:159.255	Anoplodactylus:159.255)159.255:168.978)328.233:206.679	((Limulus:220.409	(Tachypleu:68.0274	Carcinoscorpius:68.0274)68.0274:152.381)220.409:269.718	(((Neobisium:245.756	(Synsphyronus:211.627	(Hesperochernes:107.947	Haplochernes:107.947)107.947:103.681)211.627:34.1291)245.756:236.61	(((Iurus:241.769	(Scorpiops:190.862	Hadrurus:190.862)190.862:50.9063)241.769:127.739	(Chaerilus:307.687	(Centruroides:117.708	Androctonus:117.708)117.708:189.979)307.687:61.821)369.508:107.583	((Mastigoproctus:434.959	((Euphrynichus:40.1325	DamonVariegatus:40.1325)40.1325:51.3767	Damon:91.5091)91.5092:343.45)434.959:22.2145	(Liphistius:369.398	(((Microhexura:226	((Paratropis:174.774	(Pionothele:127.784	Brachythele:127.784)127.784:46.99)174.774:15.8286	Aphonopelma:190.603)190.603:35.3974)226:59.5551	(Sphodros:179.669	(Megahexura:163.576	Antrodiaetus:163.576)163.576:16.0933)179.669:105.886)285.555:22.8137	((Hypochilus:257.662	(Pholcus:214.122	Dysdera:214.122)214.122:43.539)257.662:22.6574	((Uloborus:163.099	(Neoscona:129.804	(Microdipoena:121.329	Ero:121.329)121.329:8.4755)129.804:33.2946)163.099:3.8211
((Peripatopsis:152.111	(Euperipatoides:104.641	Epiperipatus:104.641)104.641:47.4701)152.111:396.313	((((Gammarus:453.93	(Daphnia:450.532	(Orchesella:414.44	((Tribolium:309.91	Drosophila:309.91)309.91:36.6049	Blattella:346.515)346.515:67.9245)414.44:36.0921)450.532:3.3982)453.93:20.8917	Argulus:474.822)474.822:58.7493	((Hanseniella:502.529	Glomeris:502.529)502.529:7.5228	(Scutigera:412.934	Alipes:412.934)412.934:97.1176)510.052:23.5193)533.571:11.0003	((Pycnogonum:332.279	(Endeis:213.178	Anoplodactylus:213.178)213.178:119.101)332.279:201.179	((Limulus:222.131	(Tachypleu:70.7165	Carcinoscorpius:70.7165)70.7165:151.414)222.131:265.341	(((Neobisium:245.985	(Synsphyronus:218.955	(Hesperochernes:110.187	Haplochernes:110.187)110.187:108.768)218.955:27.0294)245.985:230.927	(((Iurus:262.994	(Scorpiops:183.94	Hadrurus:183.94)183.94:79.0536)262.994:109.537	(Chaerilus:334.488	(Centruroides:155.714	Androctonus:155.714)155.714:178.774)334.488:38.0432)372.531:96.1414	((Mastigoproctus:430.742	((Euphrynichus:47.4692	DamonVariegatus:47.4692)47.4692:45.4746	Damon:92.9436)92.9438:337.798)430.742:20.1509	(Liphistius:375.137	(((Microhexura:219.59	((Paratropis:167.036	(Pionothele:137.162	Brachythele:137.162)137.162:29.8736)167.036:17.5456	Aphonopelma:184.582)184.582:35.0081)219.59:65.9819	(Sphodros:157.421	(Megahexura:140.662	Antrodiaetus:140.662)140.662:16.7581)157.421:128.151)285.572:27.1869	((Hypochilus:258.025	(Pholcus:213.075	Dysdera:213.075)213.075:44.9499)258.025:23.04	((Uloborus:168.183	(Neoscona:128.558	(Microdipoena:116.061	Ero:116.061)116.061:12.4967)128.558:39.6253)168.183:4.5488
((Peripatopsis:165.907	(Euperipatoides:106.342	Epiperipatus:106.342)106.342:59.5658)165.907:384.227	((((Gammarus:453.673	(Daphnia:449.194	(Orchesella:415.493	((Tribolium:309.822	Drosophila:309.822)309.822:40.6701	Blattella:350.493)350.492:65.0006)415.493:33.7008)449.194:4.4794)453.673:22.6327	Argulus:476.306)476.306:56.578	((Hanseniella:502.765	Glomeris:502.765)502.765:9.0924	(Scutigera:409.716	Alipes:409.716)409.716:102.141)511.857:21.0268)532.884:12.0129	((Pycnogonum:322.26	(Endeis:150.015	Anoplodactylus:150.015)150.015:172.244)322.26:212.78	((Limulus:206.801	(Tachypleu:64.5704	Carcinoscorpius:64.5704)64.5704:142.231)206.801:282.745	(((Neobisium:246.309	(Synsphyronus:218.449	(Hesperochernes:125.93	Haplochernes:125.93)125.93:92.5184)218.449:27.8601)246.309:232.328	(((Iurus:281.851	(Scorpiops:185.392	Hadrurus:185.392)185.392:96.4595)281.851:112.678	(Chaerilus:346.659	(Centruroides:155.977	Androctonus:155.977)155.977:190.682)346.659:47.8705)394.529:78.8783	((Mastigoproctus:431.47	((Euphrynichus:47.5278	DamonVariegatus:47.5278)47.5278:48.3793	Damon:95.9072)95.9072:335.562)431.47:24.1569	(Liphistius:361.528	(((Microhexura:235.993	((Paratropis:167.833	(Pionothele:127.229	Brachythele:127.229)127.229:40.6049)167.833:34.0706	Aphonopelma:201.904)201.904:34.0885)235.993:50.7747	(Sphodros:188.447	(Megahexura:171.352	Antrodiaetus:171.352)171.352:17.0953)188.447:98.3201)286.767:21.711	((Hypochilus:245.752	(Pholcus:197.44	Dysdera:197.44)197.44:48.3115)245.752:33.3376	((Uloborus:166.993	(Neoscona:131.102	(Microdipoena:120.12	Ero:120.12)120.12:10.9825)131.102:35.8908)166.993:4.4859
((Peripatopsis:147.105	(Euperipatoides:97.4008	Epiperipatus:97.4008)97.4008:49.7045)147.105:405.474	((((Gammarus:452.646	(Daphnia:445.982	(Orchesella:413.347	((Tribolium:317.126	Drosophila:317.126)317.126:41.0285	Blattella:358.154)358.154:55.1932)413.347:32.6348)445.982:6.6642)452.646:26.4911	Argulus:479.137)479.137:56.7216	((Hanseniella:493.321	Glomeris:493.321)493.321:18.3768	(Scutigera:416.007	Alipes:416.007)416.007:95.6906)511.698:24.161)535.859:12.1376	((Pycnogonum:301.896	(Endeis:172.792	Anoplodactylus:172.792)172.792:129.103)301.896:233.517	((Limulus:231.429	(Tachypleu:66.9156	Carcinoscorpius:66.9156)66.9156:164.513)231.429:253.683	(((Neobisium:255.178	(Synsphyronus:226.964	(Hesperochernes:111.329	Haplochernes:111.329)111.329:115.634)226.964:28.2144)255.178:217.892	(((Iurus:174.794	(Scorpiops:123.253	Hadrurus:123.253)123.253:51.5413)174.794:182.737	(Chaerilus:301.279	(Centruroides:123.67	Androctonus:123.67)123.67:177.609)301.279:56.2519)357.531:110.673	((Mastigoproctus:429.172	((Euphrynichus:48.7765	DamonVariegatus:48.7765)48.7765:49.1146	Damon:97.891)97.8911:331.281)429.172:21.83	(Liphistius:355.93	(((Microhexura:223.423	((Paratropis:187.453	(Pionothele:165.855	Brachythele:165.855)165.855:21.5983)187.453:9.585	Aphonopelma:197.039)197.039:26.3839)223.423:58.1738	(Sphodros:172.019	(Megahexura:152.427	Antrodiaetus:152.427)152.427:19.593)172.019:109.576)281.596:24.6796	((Hypochilus:255.693	(Pholcus:220.208	Dysdera:220.208)220.208:35.485)255.693:20.2698	((Uloborus:163.119	(Neoscona:123.791	(Microdipoena:110.737	Ero:110.737)110.737:13.0547)123.791:39.3271)163.119:7.3177
((Peripatopsis:170.755	(Euperipatoides:114.416	Epiperipatus:114.416)114.416:56.3385)170.755:382.305	((((Gammarus:448.969	(Daphnia:440.026	(Orchesella:409.295	((Tribolium:316.076	Drosophila:316.076)316.076:35.3496	Blattella:351.426)351.426:57.8699)409.295:30.7302)440.026:8.9426)448.969:28.5767	Argulus:477.545)477.545:61.1933	((Hanseniella:509.043	Glomeris:509.043)509.043:11.0386	(Scutigera:439.747	Alipes:439.747)439.747:80.3347)520.081:18.6568)538.739:8.6949	((Pycnogonum:305.688	(Endeis:171.526	Anoplodactylus:171.526)171.526:134.162)305.688:228.708	((Limulus:235.747	(Tachypleu:79.139	Carcinoscorpius:79.139)79.139:156.608)235.747:250.574	(((Neobisium:298.648	(Synsphyronus:267.873	(Hesperochernes:132.32	Haplochernes:132.32)132.32:135.554)267.873:30.7744)298.648:177.351	(((Iurus:234.664	(Scorpiops:171.712	Hadrurus:171.712)171.712:62.952)234.664:141.803	(Chaerilus:317.522	(Centruroides:102.094	Androctonus:102.094)102.094:215.428)317.522:58.9462)376.467:95.1816	((Mastigoproctus:425.311	((Euphrynichus:49.4008	DamonVariegatus:49.4008)49.4008:55.6538	Damon:105.055)105.055:320.257)425.311:25.6251	(Liphistius:350.972	(((Microhexura:220.98	((Paratropis:174.478	(Pionothele:148.046	Brachythele:148.046)148.046:26.4309)174.478:15.8264	Aphonopelma:190.304)190.304:30.6763)220.98:52.6717	(Sphodros:181.804	(Megahexura:161.869	Antrodiaetus:161.869)161.869:19.9342)181.804:91.8488)273.652:24.2227	((Hypochilus:251.663	(Pholcus:207.328	Dysdera:207.328)207.328:44.3347)251.663:16.3022	((Uloborus:173.294	(Neoscona:138.523	(Microdipoena:128.632	Ero:128.632)128.632:9.8907)138.523:34.7701)173.294:4.9193
((Peripatopsis:167.336	(Euperipatoides:113.25	Epiperipatus:113.25)113.25:54.0856)167.336:385.124	((((Gammarus:456.436	(Daphnia:438.489	(Orchesella:396.944	((Tribolium:312.108	Drosophila:312.108)312.108:33.0897	Blattella:345.198)345.198:51.7456)396.944:41.5447)438.489:17.947)456.436:27.9421	Argulus:484.377)484.378:52.5213	((Hanseniella:507.343	Glomeris:507.343)507.343:8.8757	(Scutigera:431.13	Alipes:431.13)431.13:85.0893)516.219:20.6799)536.899:9.8706	((Pycnogonum:272.71	(Endeis:114.483	Anoplodactylus:114.483)114.483:158.228)272.71:262.621	((Limulus:216.596	(Tachypleu:68.6558	Carcinoscorpius:68.6558)68.6558:147.94)216.596:273.825	(((Neobisium:263.531	(Synsphyronus:230.45	(Hesperochernes:130.035	Haplochernes:130.035)130.035:100.415)230.45:33.0809)263.531:216.63	(((Iurus:164.107	(Scorpiops:104.288	Hadrurus:104.288)104.288:59.8187)164.107:200.112	(Chaerilus:297.129	(Centruroides:113.875	Androctonus:113.875)113.875:183.254)297.129:67.0896)364.219:111.384	((Mastigoproctus:429.971	((Euphrynichus:43.1976	DamonVariegatus:43.1976)43.1976:47.9375	Damon:91.1354)91.1351:338.836)429.971:23.6925	(Liphistius:344.387	(((Microhexura:214.792	((Paratropis:134.14	(Pionothele:104.223	Brachythele:104.223)104.223:29.9167)134.14:29.8978	Aphonopelma:164.038)164.038:50.7539)214.792:62.781	(Sphodros:174.01	(Megahexura:156.944	Antrodiaetus:156.944)156.944:17.0659)174.01:103.562)277.573:19.495	((Hypochilus:253.506	(Pholcus:198.37	Dysdera:198.37)198.37:55.1362)253.506:21.905	((Uloborus:166.458	(Neoscona:128.305	(Microdipoena:117.303	Ero:117.303)117.303:11.0021)128.305:38.1529)166.458:4.8142
((Peripatopsis:152.352	(Euperipatoides:99.6053	Epiperipatus:99.6053)99.6053:52.7467)152.352:403.587	((((Gammarus:458.957	(Daphnia:448.905	(Orchesella:407.676	((Tribolium:306.436	Drosophila:306.436)306.436:34.4607	Blattella:340.897)340.897:66.7788)407.676:41.2285)448.905:10.0522)458.957:18.1306	Argulus:477.087)477.087:61.2967	((Hanseniella:497.733	Glomeris:497.733)497.733:10.2542	(Scutigera:417.302	Alipes:417.302)417.302:90.6853)507.987:30.397)538.384:12.3374	((Pycnogonum:283.54	(Endeis:100.998	Anoplodactylus:100.998)100.998:182.542)283.54:255.366	((Limulus:211.669	(Tachypleu:57.1066	Carcinoscorpius:57.1066)57.1066:154.562)211.669:281.207	(((Neobisium:254.538	(Synsphyronus:216.688	(Hesperochernes:99.2962	Haplochernes:99.2962)99.2962:117.392)216.688:37.8501)254.538:226.666	(((Iurus:160.771	(Scorpiops:120.783	Hadrurus:120.783)120.783:39.9878)160.771:175.214	(Chaerilus:242.528	(Centruroides:107.309	Androctonus:107.309)107.309:135.219)242.528:93.4561)335.985:140.505	((Mastigoproctus:431.674	((Euphrynichus:43.7878	DamonVariegatus:43.7878)43.7878:52.8828	Damon:96.6705)96.6707:335.003)431.674:23.6134	(Liphistius:353.854	(((Microhexura:224.396	((Paratropis:163.299	(Pionothele:121.263	Brachythele:121.263)121.263:42.0368)163.299:30.0212	Aphonopelma:193.321)193.321:31.0759)224.396:59.3375	(Sphodros:143.926	(Megahexura:122.649	Antrodiaetus:122.649)122.649:21.2773)143.926:139.808)283.734:22.1612	((Hypochilus:251.067	(Pholcus:182.572	Dysdera:182.572)182.572:68.495)251.067:28.0608	((Uloborus:162.448	(Neoscona:122.773	(Microdipoena:113.902	Ero:113.902)113.902:8.8711)122.773:39.6742)162.448:6.6006
((Peripatopsis:155.41	(Euperipatoides:97.3357	Epiperipatus:97.3357)97.3357:58.074)155.41:399.51	((((Gammarus:456.589	(Daphnia:442.026	(Orchesella:397.776	((Tribolium:308.357	Drosophila:308.357)308.357:31.8585	Blattella:340.215)340.215:57.5612)397.776:44.2498)442.026:14.5626)456.589:22.3385	Argulus:478.928)478.927:58.9879	((Hanseniella:508.786	Glomeris:508.786)508.786:11.4461	(Scutigera:432.772	Alipes:432.772)432.772:87.4598)520.232:17.6835)537.915:12.7543	((Pycnogonum:260.891	(Endeis:116.817	Anoplodactylus:116.817)116.817:144.074)260.891:274.433	((Limulus:214.202	(Tachypleu:65.9089	Carcinoscorpius:65.9089)65.9089:148.293)214.202:271.557	(((Neobisium:235.878	(Synsphyronus:210.278	(Hesperochernes:105.355	Haplochernes:105.355)105.355:104.923)210.278:25.5995)235.878:238.723	(((Iurus:151.248	(Scorpiops:103.561	Hadrurus:103.561)103.561:47.6877)151.248:176.072	(Chaerilus:265.307	(Centruroides:101.966	Androctonus:101.966)101.966:163.34)265.307:62.0139)327.321:139.736	((Mastigoproctus:414.222	((Euphrynichus:46.5849	DamonVariegatus:46.5849)46.5849:45.5775	Damon:92.1622)92.1624:322.059)414.222:26.4146	(Liphistius:337.457	(((Microhexura:232.017	((Paratropis:141.117	(Pionothele:115.722	Brachythele:115.722)115.722:25.395)141.117:34.7819	Aphonopelma:175.899)175.899:56.1179)232.017:51.8165	(Sphodros:187.247	(Megahexura:155.296	Antrodiaetus:155.296)155.296:31.9512)187.247:96.586)283.834:15.8387	((Hypochilus:254.386	(Pholcus:207.101	Dysdera:207.101)207.101:47.2857)254.386:21.0724	((Uloborus:154.348	(Neoscona:123.666	(Microdipoena:112.754	Ero:112.754)112.754:10.9115)123.666:30.6814)154.348:7.5222
((Peripatopsis:165.525	(Euperipatoides:104.97	Epiperipatus:104.97)104.97:60.5545)165.525:383.494	((((Gammarus:458.142	(Daphnia:451.517	(Orchesella:417.369	((Tribolium:344.636	Drosophila:344.636)344.636:24.2914	Blattella:368.927)368.927:48.4417)417.369:34.1477)451.517:6.6247)458.142:18.7318	Argulus:476.873)476.873:55.6557	((Hanseniella:507.886	Glomeris:507.886)507.886:7.6897	(Scutigera:442.508	Alipes:442.508)442.508:73.0678)515.576:16.9526)532.529:11.8715	((Pycnogonum:346.131	(Endeis:178.695	Anoplodactylus:178.695)178.695:167.435)346.131:188.029	((Limulus:234.004	(Tachypleu:78.3828	Carcinoscorpius:78.3828)78.3828:155.62)234.004:255.679	(((Neobisium:243.472	(Synsphyronus:213.189	(Hesperochernes:110.816	Haplochernes:110.816)110.816:102.373)213.189:30.2833)243.472:233.963	(((Iurus:170.363	(Scorpiops:102.606	Hadrurus:102.606)102.606:67.7571)170.363:171.094	(Chaerilus:271.044	(Centruroides:116.187	Androctonus:116.187)116.187:154.857)271.044:70.4133)341.457:131.678	((Mastigoproctus:430.176	((Euphrynichus:53.756	DamonVariegatus:53.756)53.756:53.7762	Damon:107.532)107.532:322.643)430.176:23.3744	(Liphistius:351.501	(((Microhexura:200.718	((Paratropis:160.836	(Pionothele:133.214	Brachythele:133.214)133.214:27.622)160.836:16.3894	Aphonopelma:177.226)177.226:23.4919)200.718:67.7818	(Sphodros:114.188	(Megahexura:101.225	Antrodiaetus:101.225)101.225:12.9634)114.188:154.312)268.499:28.7394	((Hypochilus:243.087	(Pholcus:193.457	Dysdera:193.457)193.457:49.6306)243.087:25.6861	((Uloborus:158.293	(Neoscona:121.329	(Microdipoena:108.643	Ero:108.643)108.643:12.6867)121.329:36.9631)158.293:5.8701
((Peripatopsis:148.667	(Euperipatoides:102.204	Epiperipatus:102.204)102.204:46.463)148.667:406.108	((((Gammarus:465.689	(Daphnia:458.099	(Orchesella:413.784	((Tribolium:304.151	Drosophila:304.151)304.151:45.5262	Blattella:349.678)349.678:64.1059)413.784:44.3149)458.099:7.59)465.689:18.6427	Argulus:484.332)484.332:49.8793	((Hanseniella:507.211	Glomeris:507.211)507.211:9.0549	(Scutigera:434.44	Alipes:434.44)434.44:81.8265)516.266:17.9451)534.211:13.5447	((Pycnogonum:343.307	(Endeis:140.786	Anoplodactylus:140.786)140.786:202.521)343.307:193.618	((Limulus:226.612	(Tachypleu:72.5945	Carcinoscorpius:72.5945)72.5945:154.018)226.612:263.89	(((Neobisium:240.667	(Synsphyronus:207.301	(Hesperochernes:99.4611	Haplochernes:99.4611)99.4611:107.84)207.301:33.3657)240.667:238.208	(((Iurus:170.526	(Scorpiops:110.341	Hadrurus:110.341)110.341:60.1847)170.526:167.626	(Chaerilus:291.341	(Centruroides:163.17	Androctonus:163.17)163.17:128.17)291.341:46.8111)338.152:135.969	((Mastigoproctus:431.406	((Euphrynichus:43.9644	DamonVariegatus:43.9644)43.9644:49.9593	Damon:93.9239)93.9237:337.482)431.406:21.9938	(Liphistius:352.9	(((Microhexura:211.836	((Paratropis:175.062	(Pionothele:147.931	Brachythele:147.931)147.931:27.1311)175.062:13.2313	Aphonopelma:188.294)188.294:23.5427)211.836:57.4086	(Sphodros:117.607	(Megahexura:102.652	Antrodiaetus:102.652)102.652:14.9555)117.607:151.638)269.245:26.8847	((Hypochilus:244.237	(Pholcus:208.296	Dysdera:208.296)208.296:35.9414)244.237:17.4053	((Uloborus:144.005	(Neoscona:107.263	(Microdipoena:96.8154	Ero:96.8154)96.8154:10.4473)107.263:36.7417)144.005:5.8329
((Peripatopsis:149.478	(Euperipatoides:103.279	Epiperipatus:103.279)103.279:46.1994)149.478:398.885	((((Gammarus:454.21	(Daphnia:449.525	(Orchesella:411.939	((Tribolium:315.744	Drosophila:315.744)315.744:41.0035	Blattella:356.748)356.747:55.1917)411.939:37.5856)449.525:4.6851)454.21:19.6422	Argulus:473.852)473.852:50.6761	((Hanseniella:481.72	Glomeris:481.72)481.72:18.4788	(Scutigera:407.568	Alipes:407.568)407.568:92.6307)500.199:24.3287)524.528:16.9166	((Pycnogonum:275.666	(Endeis:107.216	Anoplodactylus:107.216)107.216:168.45)275.666:255.686	((Limulus:203.24	(Tachypleu:73.1654	Carcinoscorpius:73.1654)73.1654:130.075)203.24:279.041	(((Neobisium:249.922	(Synsphyronus:220.969	(Hesperochernes:86.2571	Haplochernes:86.2571)86.2571:134.712)220.969:28.9533)249.922:221.82	(((Iurus:215.55	(Scorpiops:148.235	Hadrurus:148.235)148.235:67.3149)215.55:143.358	(Chaerilus:294.624	(Centruroides:112.143	Androctonus:112.143)112.143:182.481)294.624:64.2841)358.908:109.14	((Mastigoproctus:429.093	((Euphrynichus:45.1777	DamonVariegatus:45.1777)45.1777:51.3712	Damon:96.5488)96.549:332.543)429.093:20.3945	(Liphistius:359.85	(((Microhexura:219.462	((Paratropis:181.229	(Pionothele:146.01	Brachythele:146.01)146.01:35.2194)181.229:16.1536	Aphonopelma:197.383)197.383:22.079)219.462:63.2499	(Sphodros:138.404	(Megahexura:120.399	Antrodiaetus:120.399)120.399:18.0053)138.404:144.307)282.712:26.6179	((Hypochilus:252.596	(Pholcus:212.308	Dysdera:212.308)212.308:40.288)252.596:26.6094	((Uloborus:146.844	(Neoscona:116.002	(Microdipoena:108.157	Ero:108.157)108.157:7.8455)116.002:30.8409)146.844:6.749
((Peripatopsis:157.913	(Euperipatoides:110.164	Epiperipatus:110.164)110.164:47.7494)157.913:396.136	((((Gammarus:463.131	(Daphnia:458.584	(Orchesella:414.252	((Tribolium:316.348	Drosophila:316.348)316.348:38.554	Blattella:354.902)354.902:59.3502)414.252:44.332)458.584:4.5468)463.131:20.708	Argulus:483.839)483.839:49.7384	((Hanseniella:498.339	Glomeris:498.339)498.339:10.0177	(Scutigera:419.713	Alipes:419.713)419.713:88.6439)508.357:25.2207)533.578:13.5637	((Pycnogonum:313.947	(Endeis:139.806	Anoplodactylus:139.806)139.806:174.141)313.947:224.544	((Limulus:217.84	(Tachypleu:67.3163	Carcinoscorpius:67.3163)67.3163:150.523)217.84:275.607	(((Neobisium:274.551	(Synsphyronus:237.206	(Hesperochernes:117.785	Haplochernes:117.785)117.785:119.42)237.206:37.3457)274.551:209.094	(((Iurus:176.45	(Scorpiops:113.53	Hadrurus:113.53)113.53:62.92)176.45:190.41	(Chaerilus:286.33	(Centruroides:118.462	Androctonus:118.462)118.462:167.868)286.33:80.531)366.86:113.497	((Mastigoproctus:438.939	((Euphrynichus:43.398	DamonVariegatus:43.398)43.398:44.8519	Damon:88.25)88.2499:350.689)438.939:23.7525	(Liphistius:358.688	(((Microhexura:227.957	((Paratropis:179.819	(Pionothele:152.038	Brachythele:152.038)152.038:27.7809)179.819:21.477	Aphonopelma:201.297)201.296:26.6606)227.957:52.7521	(Sphodros:143.341	(Megahexura:114.774	Antrodiaetus:114.774)114.774:28.5674)143.341:137.368)280.709:26.8071	((Hypochilus:248.066	(Pholcus:198.085	Dysdera:198.085)198.085:49.9815)248.066:30.0235	((Uloborus:155.005	(Neoscona:119.314	(Microdipoena:105.543	Ero:105.543)105.543:13.7704)119.314:35.6905)155.005:7.6957
((Peripatopsis:171.62	(Euperipatoides:111.624	Epiperipatus:111.624)111.624:59.9964)171.62:383.173	((((Gammarus:462.981	(Daphnia:457.588	(Orchesella:411.48	((Tribolium:324.682	Drosophila:324.682)324.682:38.9485	Blattella:363.63)363.63:47.8495)411.48:46.1084)457.588:5.3924)462.981:17.2687	Argulus:480.249)480.25:56.4329	((Hanseniella:497.019	Glomeris:497.019)497.019:15.1921	(Scutigera:398.253	Alipes:398.253)398.253:113.958)512.211:24.4719)536.683:12.1535	((Pycnogonum:354.019	(Endeis:191.268	Anoplodactylus:191.268)191.268:162.751)354.019:183.011	((Limulus:245.939	(Tachypleu:83.1412	Carcinoscorpius:83.1412)83.1412:162.798)245.939:246.431	(((Neobisium:277.836	(Synsphyronus:239.134	(Hesperochernes:118.302	Haplochernes:118.302)118.302:120.832)239.134:38.7014)277.836:205.699	(((Iurus:199.473	(Scorpiops:116.125	Hadrurus:116.125)116.125:83.3476)199.473:169.31	(Chaerilus:261.669	(Centruroides:97.7961	Androctonus:97.7961)97.7961:163.872)261.669:107.114)368.783:109.646	((Mastigoproctus:435.066	((Euphrynichus:49.2738	DamonVariegatus:49.2738)49.2738:60.9517	Damon:110.226)110.226:324.84)435.066:23.517	(Liphistius:363.641	(((Microhexura:203.401	((Paratropis:136.451	(Pionothele:108	Brachythele:108)108:28.4508)136.451:22.843	Aphonopelma:159.294)159.294:44.1079)203.401:81.0524	(Sphodros:165.302	(Megahexura:149.761	Antrodiaetus:149.761)149.761:15.5418)165.302:119.152)284.454:28.2844	((Hypochilus:257.996	(Pholcus:203.866	Dysdera:203.866)203.866:54.1294)257.996:24.3575	((Uloborus:161.192	(Neoscona:126.794	(Microdipoena:116.718	Ero:116.718)116.718:10.0764)126.794:34.3979)161.192:6.7881
((Peripatopsis:160.659	(Euperipatoides:110.437	Epiperipatus:110.437)110.437:50.2217)160.659:385.289	((((Gammarus:462.327	(Daphnia:457.397	(Orchesella:422.455	((Tribolium:331.203	Drosophila:331.203)331.203:43.483	Blattella:374.686)374.686:47.7695)422.455:34.9422)457.397:4.9301)462.327:15.6103	Argulus:477.938)477.938:49.6479	((Hanseniella:489.069	Glomeris:489.069)489.069:17.2092	(Scutigera:413.689	Alipes:413.689)413.689:92.5889)506.278:21.3073)527.586:12.0751	((Pycnogonum:332.836	(Endeis:124.211	Anoplodactylus:124.211)124.211:208.625)332.836:197.048	((Limulus:224.337	(Tachypleu:72.8332	Carcinoscorpius:72.8332)72.8332:151.504)224.337:261.129	(((Neobisium:280.06	(Synsphyronus:244.655	(Hesperochernes:116.83	Haplochernes:116.83)116.83:127.824)244.655:35.4059)280.06:197.354	(((Iurus:224.673	(Scorpiops:159.752	Hadrurus:159.752)159.752:64.9214)224.673:143.29	(Chaerilus:237.352	(Centruroides:50.8556	Androctonus:50.8556)50.8556:186.497)237.352:130.61)367.963:103.689	((Mastigoproctus:424.815	((Euphrynichus:50.1032	DamonVariegatus:50.1032)50.1032:48.541	Damon:98.644)98.6442:326.171)424.815:28.4415	(Liphistius:342.115	(((Microhexura:238.754	((Paratropis:168.715	(Pionothele:141.58	Brachythele:141.58)141.58:27.1356)168.715:24.6465	Aphonopelma:193.362)193.362:45.3921)238.754:47.5714	(Sphodros:203.656	(Megahexura:176.543	Antrodiaetus:176.543)176.543:27.1134)203.656:82.6696)286.325:14.874	((Hypochilus:252.007	(Pholcus:209.055	Dysdera:209.055)209.055:42.9525)252.007:23.5784	((Uloborus:153.935	(Neoscona:119.856	(Microdipoena:111.159	Ero:111.159)111.159:8.6968)119.856:34.0788)153.935:6.7659
((Peripatopsis:133.82	(Euperipatoides:101.072	Epiperipatus:101.072)101.072:32.7486)133.82:419.185	((((Gammarus:466.814	(Daphnia:461.791	(Orchesella:428.662	((Tribolium:335.83	Drosophila:335.83)335.83:42.6801	Blattella:378.51)378.51:50.1526)428.662:33.1289)461.791:5.0229)466.814:15.7311	Argulus:482.546)482.545:54.0603	((Hanseniella:508.959	Glomeris:508.959)508.959:12.1008	(Scutigera:432.279	Alipes:432.279)432.279:88.7805)521.059:15.5464)536.606:10.8375	((Pycnogonum:332.84	(Endeis:158.561	Anoplodactylus:158.561)158.561:174.28)332.84:202.724	((Limulus:219.539	(Tachypleu:66.7687	Carcinoscorpius:66.7687)66.7687:152.77)219.539:269.876	(((Neobisium:276.388	(Synsphyronus:242.134	(Hesperochernes:112.045	Haplochernes:112.045)112.045:130.089)242.134:34.2534)276.388:203.317	(((Iurus:208.164	(Scorpiops:136.115	Hadrurus:136.115)136.115:72.0493)208.164:140.905	(Chaerilus:297.078	(Centruroides:149.661	Androctonus:149.661)149.661:147.417)297.078:51.9908)349.069:125.965	((Mastigoproctus:427.993	((Euphrynichus:50.0575	DamonVariegatus:50.0575)50.0575:51.8853	Damon:101.943)101.943:326.051)427.993:25.7681	(Liphistius:350.887	(((Microhexura:226.293	((Paratropis:177.172	(Pionothele:149.707	Brachythele:149.707)149.707:27.4648)177.172:19.4811	Aphonopelma:196.653)196.653:29.6399)226.293:55.4238	(Sphodros:176.099	(Megahexura:161.314	Antrodiaetus:161.314)161.314:14.7849)176.099:105.618)281.717:20.7262	((Hypochilus:243.402	(Pholcus:182.025	Dysdera:182.025)182.025:61.3774)243.402:28.2423	((Uloborus:161.526	(Neoscona:124.683	(Microdipoena:112.685	Ero:112.685)112.685:11.9971)124.683:36.8437)161.526:5.9021
((Peripatopsis:133.418	(Euperipatoides:103.174	Epiperipatus:103.174)103.174:30.2439)133.418:420.164	((((Gammarus:460.515	(Daphnia:455.518	(Orchesella:413.705	((Tribolium:305.738	Drosophila:305.738)305.738:47.1027	Blattella:352.841)352.841:60.8642)413.705:41.8125)455.518:4.9974)460.515:20.3533	Argulus:480.869)480.868:54.4712	((Hanseniella:501.511	Glomeris:501.511)501.511:14.0219	(Scutigera:431.329	Alipes:431.329)431.329:84.2032)515.533:19.8073)535.34:13.3196	((Pycnogonum:315.344	(Endeis:140.249	Anoplodactylus:140.249)140.249:175.095)315.344:221.44	((Limulus:226.71	(Tachypleu:86.1447	Carcinoscorpius:86.1447)86.1447:140.566)226.71:260.631	(((Neobisium:276.768	(Synsphyronus:244.918	(Hesperochernes:119.184	Haplochernes:119.184)119.184:125.734)244.918:31.8502)276.768:199.994	(((Iurus:219.307	(Scorpiops:157.953	Hadrurus:157.953)157.953:61.3541)219.307:128.89	(Chaerilus:295.898	(Centruroides:156.931	Androctonus:156.931)156.931:138.968)295.898:52.2986)348.197:124.462	((Mastigoproctus:423.762	((Euphrynichus:49.795	DamonVariegatus:49.795)49.795:59.5694	Damon:109.365)109.364:314.397)423.762:26.9079	(Liphistius:343.846	(((Microhexura:217.488	((Paratropis:180.466	(Pionothele:155.725	Brachythele:155.725)155.725:24.7413)180.466:10.9364	Aphonopelma:191.402)191.402:26.0852)217.488:57.6335	(Sphodros:142.566	(Megahexura:128.968	Antrodiaetus:128.968)128.968:13.5979)142.566:132.554)275.121:23.0393	((Hypochilus:253.099	(Pholcus:212.863	Dysdera:212.863)212.863:40.2365)253.099:19.489	((Uloborus:157.128	(Neoscona:120.648	(Microdipoena:111.594	Ero:111.594)111.594:9.0538)120.648:36.4796)157.128:5.7758
((Peripatopsis:133.188	(Euperipatoides:97.5341	Epiperipatus:97.5341)97.5341:35.6542)133.188:424.813	((((Gammarus:465.444	(Daphnia:460.493	(Orchesella:425.723	((Tribolium:322.56	Drosophila:322.56)322.56:51.6251	Blattella:374.186)374.185:51.5374)425.723:34.7701)460.493:4.9508)465.444:17.9776	Argulus:483.422)483.422:53.2709	((Hanseniella:506.625	Glomeris:506.625)506.625:9.2239	(Scutigera:426.801	Alipes:426.801)426.801:89.0485)515.849:20.8436)536.693:16.3474	((Pycnogonum:282.783	(Endeis:141.256	Anoplodactylus:141.256)141.256:141.527)282.783:257.845	((Limulus:229.227	(Tachypleu:71.7349	Carcinoscorpius:71.7349)71.7349:157.491)229.227:265.875	(((Neobisium:271.048	(Synsphyronus:238.18	(Hesperochernes:123.546	Haplochernes:123.546)123.546:114.635)238.18:32.8679)271.048:214.474	(((Iurus:213.958	(Scorpiops:175.5	Hadrurus:175.5)175.5:38.4577)213.958:127.91	(Chaerilus:295.208	(Centruroides:166.894	Androctonus:166.894)166.894:128.314)295.208:46.6607)341.868:138.654	((Mastigoproctus:432.998	((Euphrynichus:51.843	DamonVariegatus:51.843)51.843:46.1091	Damon:97.952)97.9522:335.046)432.998:25.9362	(Liphistius:342.633	(((Microhexura:206.729	((Paratropis:157.849	(Pionothele:132.713	Brachythele:132.713)132.713:25.1363)157.849:15.1557	Aphonopelma:173.005)173.005:33.724)206.729:65.4445	(Sphodros:139.686	(Megahexura:125.423	Antrodiaetus:125.423)125.423:14.2631)139.686:132.487)272.173:26.1734	((Hypochilus:249.808	(Pholcus:215.121	Dysdera:215.121)215.121:34.6865)249.808:21.3368	((Uloborus:156.463	(Neoscona:126.664	(Microdipoena:116.992	Ero:116.992)116.992:9.6715)126.664:29.7994)156.463:4.4838
((Peripatopsis:131.748	(Euperipatoides:100.078	Epiperipatus:100.078)100.078:31.6696)131.748:418.607	((((Gammarus:461.131	(Daphnia:453.703	(Orchesella:420.462	((Tribolium:318.279	Drosophila:318.279)318.279:48.8528	Blattella:367.132)367.132:53.33)420.462:33.2406)453.703:7.4286)461.131:23.1298	Argulus:484.261)484.261:51.7778	((Hanseniella:513.411	Glomeris:513.411)513.411:8.2775	(Scutigera:430.785	Alipes:430.785)430.785:90.9037)521.688:14.3504)536.039:9.5386	((Pycnogonum:283.702	(Endeis:130.223	Anoplodactylus:130.223)130.223:153.478)283.702:251.146	((Limulus:230.918	(Tachypleu:82.4514	Carcinoscorpius:82.4514)82.4514:148.467)230.918:256.507	(((Neobisium:278.297	(Synsphyronus:244.462	(Hesperochernes:142.54	Haplochernes:142.54)142.54:101.922)244.462:33.8351)278.297:196.219	(((Iurus:190.383	(Scorpiops:152.338	Hadrurus:152.338)152.338:38.0459)190.383:162.458	(Chaerilus:280.961	(Centruroides:158.562	Androctonus:158.562)158.562:122.398)280.961:71.8802)352.841:117.521	((Mastigoproctus:431.266	((Euphrynichus:55.1125	DamonVariegatus:55.1125)55.1125:54.8198	Damon:109.932)109.932:321.334)431.266:23.1046	(Liphistius:365.287	(((Microhexura:223.312	((Paratropis:189.344	(Pionothele:164.168	Brachythele:164.168)164.168:25.1758)189.344:10.5427	Aphonopelma:199.887)199.887:23.4258)223.312:48.7973	(Sphodros:169.486	(Megahexura:156.383	Antrodiaetus:156.383)156.383:13.1027)169.486:102.624)272.11:26.8905	((Hypochilus:255.612	(Pholcus:216.753	Dysdera:216.753)216.753:38.8584)255.612:17.1378	((Uloborus:159.093	(Neoscona:124.352	(Microdipoena:115.031	Ero:115.031)115.031:9.321)124.352:34.7405)159.093:7.5084
((Peripatopsis:133.171	(Euperipatoides:107.418	Epiperipatus:107.418)107.418:25.7525)133.171:418.695	((((Gammarus:463.637	(Daphnia:457.656	(Orchesella:422.397	((Tribolium:351.862	Drosophila:351.862)351.862:28.1947	Blattella:380.057)380.057:42.3399)422.397:35.2589)457.656:5.9816)463.637:27.2873	Argulus:490.925)490.925:46.2622	((Hanseniella:518.769	Glomeris:518.769)518.769:4.4541	(Scutigera:453.864	Alipes:453.864)453.864:69.359)523.223:13.9639)537.187:10.3725	((Pycnogonum:324.125	(Endeis:140.562	Anoplodactylus:140.562)140.562:183.563)324.125:214.76	((Limulus:201.082	(Tachypleu:52.1848	Carcinoscorpius:52.1848)52.1848:148.897)201.082:291.346	(((Neobisium:277.113	(Synsphyronus:246.5	(Hesperochernes:125.138	Haplochernes:125.138)125.138:121.362)246.5:30.6122)277.113:205.567	(((Iurus:253.377	(Scorpiops:151.076	Hadrurus:151.076)151.076:102.302)253.377:123.725	(Chaerilus:334.128	(Centruroides:140.077	Androctonus:140.077)140.077:194.051)334.128:42.9739)377.102:99.6267	((Mastigoproctus:435.199	((Euphrynichus:53.0008	DamonVariegatus:53.0008)53.0008:49.6569	Damon:102.657)102.658:332.541)435.199:24.2922	(Liphistius:358.298	(((Microhexura:204.652	((Paratropis:167.195	(Pionothele:133.323	Brachythele:133.323)133.323:33.8721)167.195:9.6891	Aphonopelma:176.884)176.884:27.7675)204.652:69.5384	(Sphodros:150.09	(Megahexura:134.917	Antrodiaetus:134.917)134.917:15.1729)150.09:124.1)274.19:28.0121	((Hypochilus:255.943	(Pholcus:226.312	Dysdera:226.312)226.312:29.6306)255.943:19.4603	((Uloborus:152.715	(Neoscona:121.835	(Microdipoena:114.231	Ero:114.231)114.231:7.6042)121.835:30.8796)152.715:5.8087
((Peripatopsis:133.576	(Euperipatoides:113.19	Epiperipatus:113.19)113.19:20.3858)133.576:416.109	((((Gammarus:465.613	(Daphnia:459.436	(Orchesella:426.998	((Tribolium:355.075	Drosophila:355.075)355.075:31.59	Blattella:386.664)386.664:40.3334)426.998:32.4382)459.436:6.1768)465.613:21.5533	Argulus:487.166)487.166:47.8527	((Hanseniella:507.474	Glomeris:507.474)507.474:7.7253	(Scutigera:412.792	Alipes:412.792)412.792:102.407)515.199:19.82)535.019:11.053	((Pycnogonum:327.899	(Endeis:154.664	Anoplodactylus:154.664)154.664:173.234)327.899:207.044	((Limulus:208.437	(Tachypleu:58.6299	Carcinoscorpius:58.6299)58.6299:149.807)208.437:283.735	(((Neobisium:267.93	(Synsphyronus:229.847	(Hesperochernes:122.45	Haplochernes:122.45)122.45:107.397)229.847:38.0821)267.93:214.947	(((Iurus:154.329	(Scorpiops:114.963	Hadrurus:114.963)114.963:39.3665)154.329:190.399	(Chaerilus:262.139	(Centruroides:126.052	Androctonus:126.052)126.052:136.088)262.139:82.5896)344.729:132.749	((Mastigoproctus:430.894	((Euphrynichus:48.689	DamonVariegatus:48.689)48.689:48.1707	Damon:96.8599)96.8598:334.034)430.894:27.7011	(Liphistius:351.661	(((Microhexura:229.373	((Paratropis:154.647	(Pionothele:124.786	Brachythele:124.786)124.786:29.8608)154.647:28.8159	Aphonopelma:183.463)183.463:45.9091)229.373:60.8358	(Sphodros:170.962	(Megahexura:156.336	Antrodiaetus:156.336)156.336:14.6252)170.962:119.246)290.208:19.6654	((Hypochilus:264.223	(Pholcus:216.043	Dysdera:216.043)216.043:48.1804)264.223:19.4844	((Uloborus:164.106	(Neoscona:130.328	(Microdipoena:116.904	Ero:116.904)116.904:13.4244)130.328:33.7779)164.106:7.2105
((Peripatopsis:150.028	(Euperipatoides:104.246	Epiperipatus:104.246)104.246:45.7817)150.028:394.717	((((Gammarus:468.022	(Daphnia:461.99	(Orchesella:417.006	((Tribolium:319.227	Drosophila:319.227)319.227:40.8877	Blattella:360.115)360.115:56.8916)417.006:44.9834)461.99:6.0322)468.022:18.6817	Argulus:486.704)486.704:43.512	((Hanseniella:505.077	Glomeris:505.077)505.077:5.7097	(Scutigera:444.568	Alipes:444.568)444.568:66.2182)510.786:19.4296)530.216:11.4565	((Pycnogonum:333.707	(Endeis:149.7	Anoplodactylus:149.7)149.7:184.007)333.707:198.231	((Limulus:211.716	(Tachypleu:62.6659	Carcinoscorpius:62.6659)62.6659:149.049)211.716:278.241	(((Neobisium:293.675	(Synsphyronus:266.163	(Hesperochernes:149.199	Haplochernes:149.199)149.199:116.965)266.163:27.5116)293.675:187.146	(((Iurus:150.91	(Scorpiops:105.391	Hadrurus:105.391)105.391:45.5188)150.91:186.962	(Chaerilus:256.235	(Centruroides:118.807	Androctonus:118.807)118.807:137.429)256.235:81.6356)337.872:136.522	((Mastigoproctus:435.675	((Euphrynichus:43.926	DamonVariegatus:43.926)43.926:50.4893	Damon:94.4153)94.4153:341.26)435.675:22.974	(Liphistius:365.776	(((Microhexura:196.207	((Paratropis:149.848	(Pionothele:114.812	Brachythele:114.812)114.812:35.0355)149.848:17.8959	Aphonopelma:167.744)167.744:28.4631)196.207:75.0567	(Sphodros:150.22	(Megahexura:133.448	Antrodiaetus:133.448)133.448:16.7724)150.22:121.043)271.264:30.7766	((Hypochilus:248.253	(Pholcus:195.731	Dysdera:195.731)195.731:52.5226)248.253:22.4543	((Uloborus:150.654	(Neoscona:123.043	(Microdipoena:114.003	Ero:114.003)114.003:9.0404)123.043:27.6103)150.654:6.9629
((Peripatopsis:124.852	(Euperipatoides:96.9269	Epiperipatus:96.9269)96.9269:27.9246)124.852:429.761	((((Gammarus:461.712	(Daphnia:457.085	(Orchesella:419.249	((Tribolium:323.147	Drosophila:323.147)323.147:37.8789	Blattella:361.026)361.026:58.2221)419.249:37.8369)457.085:4.6271)461.712:21.3239	Argulus:483.036)483.036:54.0988	((Hanseniella:506.671	Glomeris:506.671)506.671:9.8358	(Scutigera:429.894	Alipes:429.894)429.894:86.6128)516.506:20.6286)537.135:13.235	((Pycnogonum:347.594	(Endeis:168.984	Anoplodactylus:168.984)168.984:178.609)347.594:193.355	((Limulus:222.049	(Tachypleu:69.2944	Carcinoscorpius:69.2944)69.2944:152.754)222.049:277.011	(((Neobisium:280.458	(Synsphyronus:250.025	(Hesperochernes:97.0888	Haplochernes:97.0888)97.0888:152.936)250.025:30.4335)280.458:207.022	(((Iurus:166	(Scorpiops:100.499	Hadrurus:100.499)100.499:65.5009)166:181.734	(Chaerilus:280.757	(Centruroides:113.41	Androctonus:113.41)113.41:167.347)280.757:66.9772)347.734:133.611	((Mastigoproctus:432.189	((Euphrynichus:46.3373	DamonVariegatus:46.3373)46.3373:53.0195	Damon:99.3567)99.3568:332.833)432.189:25.6671	(Liphistius:347.832	(((Microhexura:240.043	((Paratropis:200.229	(Pionothele:172.653	Brachythele:172.653)172.653:27.5759)200.229:11.4734	Aphonopelma:211.702)211.702:28.3404)240.043:48.2015	(Sphodros:198.499	(Megahexura:174.536	Antrodiaetus:174.536)174.536:23.9624)198.499:89.7452)288.244:17.3093	((Hypochilus:256.374	(Pholcus:216.55	Dysdera:216.55)216.55:39.8244)256.374:24.2105	((Uloborus:169.201	(Neoscona:129.127	(Microdipoena:116.995	Ero:116.995)116.995:12.1328)129.127:40.0733)169.201:5.6718
((Peripatopsis:145.465	(Euperipatoides:101.674	Epiperipatus:101.674)101.674:43.791)145.465:405.962	((((Gammarus:460.427	(Daphnia:455.791	(Orchesella:422.502	((Tribolium:323.687	Drosophila:323.687)323.687:42.2379	Blattella:365.925)365.925:56.5775)422.502:33.2883)455.791:4.6362)460.427:24.4183	Argulus:484.845)484.845:52.871	((Hanseniella:507.209	Glomeris:507.209)507.209:7.7554	(Scutigera:437.309	Alipes:437.309)437.309:77.6558)514.965:22.7515)537.716:11.1564	((Pycnogonum:323.155	(Endeis:166.26	Anoplodactylus:166.26)166.26:156.895)323.155:215.966	((Limulus:233.813	(Tachypleu:63.8475	Carcinoscorpius:63.8475)63.8475:169.965)233.813:259.373	(((Neobisium:273.534	(Synsphyronus:238.286	(Hesperochernes:128.779	Haplochernes:128.779)128.779:109.507)238.286:35.2475)273.534:208.202	(((Iurus:163.793	(Scorpiops:121.369	Hadrurus:121.369)121.369:42.4238)163.793:158.72	(Chaerilus:259.497	(Centruroides:134.271	Androctonus:134.271)134.271:125.226)259.497:63.0159)322.513:153.388	((Mastigoproctus:431.59	((Euphrynichus:44.3389	DamonVariegatus:44.3389)44.3389:47.4429	Damon:91.7817)91.7819:339.808)431.59:22.1349	(Liphistius:352.643	(((Microhexura:242.058	((Paratropis:176.841	(Pionothele:126.126	Brachythele:126.126)126.126:50.7151)176.841:29.7671	Aphonopelma:206.608)206.608:35.4505)242.058:46.5242	(Sphodros:198.695	(Megahexura:175.949	Antrodiaetus:175.949)175.949:22.7454)198.695:89.8881)288.582:18.9965	((Hypochilus:264.182	(Pholcus:221.379	Dysdera:221.379)221.379:42.8023)264.182:20.6073	((Uloborus:171.95	(Neoscona:130.605	(Microdipoena:119.282	Ero:119.282)119.282:11.3233)130.605:41.345)171.95:6.9201
((Peripatopsis:151.684	(Euperipatoides:103.697	Epiperipatus:103.697)103.697:47.9867)151.684:394.649	((((Gammarus:454.488	(Daphnia:449.067	(Orchesella:411.024	((Tribolium:323.783	Drosophila:323.783)323.783:29.0487	Blattella:352.832)352.832:58.1915)411.024:38.0432)449.067:5.4211)454.488:28.6356	Argulus:483.124)483.124:50.6824	((Hanseniella:500.426	Glomeris:500.426)500.426:9.7225	(Scutigera:420.289	Alipes:420.289)420.289:89.8592)510.148:23.6577)533.807:10.3574	((Pycnogonum:340.957	(Endeis:185.615	Anoplodactylus:185.615)185.615:155.341)340.957:193.976	((Limulus:207.11	(Tachypleu:66.0587	Carcinoscorpius:66.0587)66.0587:141.051)207.11:285.865	(((Neobisium:267.429	(Synsphyronus:238.089	(Hesperochernes:139.809	Haplochernes:139.809)139.809:98.2798)238.089:29.3402)267.429:214.214	(((Iurus:217.946	(Scorpiops:152.531	Hadrurus:152.531)152.531:65.4146)217.946:129.696	(Chaerilus:299.327	(Centruroides:151.82	Androctonus:151.82)151.82:147.507)299.327:48.3147)347.642:129.123	((Mastigoproctus:426	((Euphrynichus:46.4057	DamonVariegatus:46.4057)46.4057:44.6364	Damon:91.0425)91.0422:334.958)426:25.6921	(Liphistius:340.896	(((Microhexura:222.533	((Paratropis:173.078	(Pionothele:149.002	Brachythele:149.002)149.002:24.0757)173.078:15.2285	Aphonopelma:188.307)188.307:34.2257)222.533:48.4382	(Sphodros:175.85	(Megahexura:147.584	Antrodiaetus:147.584)147.584:28.2664)175.85:95.1203)270.971:21.3051	((Hypochilus:246.434	(Pholcus:202.132	Dysdera:202.132)202.132:44.3023)246.434:18.1928	((Uloborus:166.734	(Neoscona:130.701	(Microdipoena:120.448	Ero:120.448)120.448:10.2525)130.701:36.0328)166.734:4.3707
((Peripatopsis:137.527	(Euperipatoides:97.6728	Epiperipatus:97.6728)97.6728:39.854)137.527:410.827	((((Gammarus:452.909	(Daphnia:447.757	(Orchesella:418.1	((Tribolium:339.457	Drosophila:339.457)339.457:33.5884	Blattella:373.046)373.046:45.0538)418.1:29.6574)447.757:5.1514)452.909:32.2868	Argulus:485.196)485.195:49.2053	((Hanseniella:515.298	Glomeris:515.298)515.298:5.1301	(Scutigera:437.756	Alipes:437.756)437.756:82.6714)520.428:13.9732)534.401:12.0728	((Pycnogonum:334.552	(Endeis:110.141	Anoplodactylus:110.141)110.141:224.411)334.552:204.496	((Limulus:204.036	(Tachypleu:63.3288	Carcinoscorpius:63.3288)63.3288:140.707)204.036:293.256	(((Neobisium:257.867	(Synsphyronus:233.747	(Hesperochernes:139.123	Haplochernes:139.123)139.123:94.6245)233.747:24.1194)257.867:227.81	(((Iurus:229.81	(Scorpiops:172.851	Hadrurus:172.851)172.851:56.9591)229.81:133.257	(Chaerilus:309.091	(Centruroides:142.76	Androctonus:142.76)142.76:166.331)309.091:53.9762)363.067:117.884	((Mastigoproctus:437.72	((Euphrynichus:47.3355	DamonVariegatus:47.3355)47.3355:49.6564	Damon:96.9917)96.992:340.728)437.72:22.1614	(Liphistius:374.561	(((Microhexura:208.968	((Paratropis:142.046	(Pionothele:114.124	Brachythele:114.124)114.124:27.9208)142.046:19.8524	Aphonopelma:161.898)161.898:47.0702)208.968:72.7928	(Sphodros:170.714	(Megahexura:158.74	Antrodiaetus:158.74)158.74:11.9744)170.714:111.047)281.761:29.1462	((Hypochilus:263.288	(Pholcus:206.383	Dysdera:206.383)206.383:56.9048)263.288:19.2885	((Uloborus:170.159	(Neoscona:131.856	(Microdipoena:119.26	Ero:119.26)119.26:12.5947)131.856:38.3037)170.159:4.2687
((Peripatopsis:140.696	(Euperipatoides:91.5825	Epiperipatus:91.5825)91.5825:49.1129)140.696:409.786	((((Gammarus:465.683	(Daphnia:459.979	(Orchesella:427.482	((Tribolium:318.346	Drosophila:318.346)318.346:38.668	Blattella:357.014)357.014:70.4672)427.482:32.498)459.979:5.7037)465.683:29.0059	Argulus:494.69)494.689:42.9913	((Hanseniella:515.763	Glomeris:515.763)515.763:6.1072	(Scutigera:430.689	Alipes:430.689)430.689:91.1812)521.87:15.8102)537.681:10.7182	((Pycnogonum:368.424	(Endeis:145.795	Anoplodactylus:145.795)145.795:222.629)368.424:171.851	((Limulus:225.769	(Tachypleu:78.1574	Carcinoscorpius:78.1574)78.1574:147.611)225.769:279.568	(((Neobisium:260.765	(Synsphyronus:227.248	(Hesperochernes:106.944	Haplochernes:106.944)106.944:120.305)227.248:33.517)260.765:232.187	(((Iurus:166.487	(Scorpiops:95.1001	Hadrurus:95.1001)95.1001:71.387)166.487:193.009	(Chaerilus:259.976	(Centruroides:91.7411	Androctonus:91.7411)91.7411:168.235)259.976:99.5205)359.497:128.141	((Mastigoproctus:444.865	((Euphrynichus:43.3879	DamonVariegatus:43.3879)43.3879:51.0103	Damon:94.3983)94.3983:350.466)444.865:23.1894	(Liphistius:359.568	(((Microhexura:228.272	((Paratropis:117.022	(Pionothele:87.1038	Brachythele:87.1038)87.1038:29.9182)117.022:32.287	Aphonopelma:149.309)149.309:78.9627)228.272:62.2738	(Sphodros:171.852	(Megahexura:142.532	Antrodiaetus:142.532)142.532:29.32)171.852:118.694)290.546:16.6128	((Hypochilus:260.392	(Pholcus:213.317	Dysdera:213.317)213.317:47.075)260.392:20.7869	((Uloborus:168.63	(Neoscona:120.953	(Microdipoena:110.072	Ero:110.072)110.072:10.881)120.953:47.677)168.63:6.6851
((Peripatopsis:127.541	(Euperipatoides:94.5252	Epiperipatus:94.5252)94.5252:33.0155)127.541:416.339	((((Gammarus:468.113	(Daphnia:461.198	(Orchesella:426.147	((Tribolium:318.56	Drosophila:318.56)318.56:48.2476	Blattella:366.807)366.807:59.3394)426.147:35.0508)461.198:6.9157)468.113:22.354	Argulus:490.467)490.467:41.1755	((Hanseniella:506.354	Glomeris:506.354)506.354:8.1559	(Scutigera:420.834	Alipes:420.834)420.834:93.6762)514.51:17.1326)531.643:10.0593	((Pycnogonum:345.746	(Endeis:162.848	Anoplodactylus:162.848)162.848:182.898)345.746:189.3	((Limulus:222.441	(Tachypleu:66.4197	Carcinoscorpius:66.4197)66.4197:156.021)222.441:272.851	(((Neobisium:274.176	(Synsphyronus:239.234	(Hesperochernes:113.379	Haplochernes:113.379)113.379:125.854)239.234:34.9427)274.176:211.34	(((Iurus:180.537	(Scorpiops:97.3295	Hadrurus:97.3295)97.3295:83.2076)180.537:206.191	(Chaerilus:281.521	(Centruroides:115.87	Androctonus:115.87)115.87:165.651)281.521:105.208)386.728:95.1452	((Mastigoproctus:439.707	((Euphrynichus:47.5554	DamonVariegatus:47.5554)47.5554:53.5933	Damon:101.149)101.149:338.558)439.707:22.5355	(Liphistius:354.8	(((Microhexura:205.903	((Paratropis:147.849	(Pionothele:124.336	Brachythele:124.336)124.336:23.5131)147.849:12.989	Aphonopelma:160.838)160.838:45.065)205.903:77.3723	(Sphodros:185.49	(Megahexura:166.206	Antrodiaetus:166.206)166.206:19.2834)185.49:97.7858)283.276:22.538	((Hypochilus:259.645	(Pholcus:217.054	Dysdera:217.054)217.054:42.5912)259.645:18.8068	((Uloborus:159.993	(Neoscona:122.982	(Microdipoena:113.204	Ero:113.204)113.204:9.7774)122.982:37.0112)159.993:6.1456
((Peripatopsis:164.421	(Euperipatoides:109.371	Epiperipatus:109.371)109.371:55.05)164.421:380.165	((((Gammarus:464.812	(Daphnia:458.082	(Orchesella:421.03	((Tribolium:310.388	Drosophila:310.388)310.388:41.5796	Blattella:351.967)351.967:69.0627)421.03:37.0513)458.082:6.7308)464.812:26.6568	Argulus:491.469)491.469:41.3918	((Hanseniella:508.063	Glomeris:508.063)508.063:7.4324	(Scutigera:423.707	Alipes:423.707)423.707:91.7883)515.495:17.3655)532.861:9.8204	((Pycnogonum:347.54	(Endeis:198.706	Anoplodactylus:198.706)198.706:148.834)347.54:187.582	((Limulus:219.638	(Tachypleu:64.3962	Carcinoscorpius:64.3962)64.3962:155.242)219.638:276.021	(((Neobisium:275.065	(Synsphyronus:235.819	(Hesperochernes:121.205	Haplochernes:121.205)121.205:114.614)235.819:39.2464)275.065:211.232	(((Iurus:156.155	(Scorpiops:117.409	Hadrurus:117.409)117.409:38.7463)156.155:166.603	(Chaerilus:255.764	(Centruroides:117.634	Androctonus:117.634)117.634:138.13)255.764:66.9944)322.758:159.321	((Mastigoproctus:438.236	((Euphrynichus:44.7131	DamonVariegatus:44.7131)44.7131:50.2305	Damon:94.9436)94.9437:343.292)438.236:23.0126	(Liphistius:356.481	(((Microhexura:212.258	((Paratropis:157.349	(Pionothele:115.771	Brachythele:115.771)115.771:41.5779)157.349:21.116	Aphonopelma:178.465)178.465:33.7927)212.258:56.5775	(Sphodros:170.343	(Megahexura:156.954	Antrodiaetus:156.954)156.954:13.3884)170.343:98.4921)268.835:23.2626	((Hypochilus:236.831	(Pholcus:198.786	Dysdera:198.786)198.786:38.0446)236.831:21.4277	((Uloborus:160.342	(Neoscona:129.591	(Microdipoena:122.756	Ero:122.756)122.756:6.8349)129.591:30.7513)160.342:4.6678
((Peripatopsis:174.464	(Euperipatoides:107.325	Epiperipatus:107.325)107.325:67.139)174.464:371.151	((((Gammarus:468.904	(Daphnia:461.943	(Orchesella:421.692	((Tribolium:303.823	Drosophila:303.823)303.823:39.3381	Blattella:343.161)343.161:78.5303)421.692:40.2511)461.943:6.961)468.904:24.9815	Argulus:493.885)493.885:39.8738	((Hanseniella:511.127	Glomeris:511.127)511.127:5.2859	(Scutigera:452.056	Alipes:452.056)452.056:64.3569)516.413:17.3466)533.759:9.2964	((Pycnogonum:357.579	(Endeis:206.308	Anoplodactylus:206.308)206.308:151.27)357.579:177.75	((Limulus:237.144	(Tachypleu:75.5458	Carcinoscorpius:75.5458)75.5458:161.599)237.144:256.638	(((Neobisium:270.727	(Synsphyronus:227.243	(Hesperochernes:108.169	Haplochernes:108.169)108.169:119.074)227.243:43.4838)270.727:214.169	(((Iurus:173.685	(Scorpiops:142.571	Hadrurus:142.571)142.571:31.1134)173.685:140.365	(Chaerilus:181.149	(Centruroides:41.0277	Androctonus:41.0277)41.0277:140.121)181.149:132.901)314.05:166.009	((Mastigoproctus:432.775	((Euphrynichus:49.6709	DamonVariegatus:49.6709)49.6709:44.6079	Damon:94.2789)94.2788:338.497)432.775:27.21	(Liphistius:353.216	(((Microhexura:239.646	((Paratropis:199.377	(Pionothele:177.206	Brachythele:177.206)177.206:22.1715)199.377:13.0462	Aphonopelma:212.424)212.424:27.2226)239.646:47.2685	(Sphodros:195.108	(Megahexura:177.895	Antrodiaetus:177.895)177.895:17.2131)195.108:91.8062)286.915:21.1639	((Hypochilus:250.411	(Pholcus:198.584	Dysdera:198.584)198.584:51.8267)250.411:26.7617	((Uloborus:154.304	(Neoscona:118.778	(Microdipoena:109.156	Ero:109.156)109.156:9.6224)118.778:35.5256)154.304:5.737
((Peripatopsis:143.231	(Euperipatoides:104.415	Epiperipatus:104.415)104.415:38.8158)143.231:407.166	((((Gammarus:460.066	(Daphnia:450.159	(Orchesella:409.055	((Tribolium:304.559	Drosophila:304.559)304.559:36.379	Blattella:340.938)340.938:68.116)409.055:41.1037)450.159:9.9079)460.066:29.4613	Argulus:489.528)489.528:45.9174	((Hanseniella:507.203	Glomeris:507.203)507.203:8.6033	(Scutigera:416.34	Alipes:416.34)416.34:99.466)515.806:19.6391)535.445:11.5272	((Pycnogonum:345.015	(Endeis:155.926	Anoplodactylus:155.926)155.926:189.088)345.015:191.89	((Limulus:205.298	(Tachypleu:74.7906	Carcinoscorpius:74.7906)74.7906:130.507)205.298:284.942	(((Neobisium:238.192	(Synsphyronus:205.578	(Hesperochernes:104.153	Haplochernes:104.153)104.153:101.424)205.578:32.6151)238.192:241.401	(((Iurus:206.174	(Scorpiops:168.35	Hadrurus:168.35)168.35:37.8242)206.174:140.262	(Chaerilus:281.509	(Centruroides:110.576	Androctonus:110.576)110.576:170.932)281.509:64.9275)346.436:128.697	((Mastigoproctus:426.636	((Euphrynichus:44.6649	DamonVariegatus:44.6649)44.6649:40.7074	Damon:85.3726)85.3724:341.263)426.636:28.4543	(Liphistius:348.536	(((Microhexura:239.753	((Paratropis:205.614	(Pionothele:168.171	Brachythele:168.171)168.171:37.4442)205.614:14.3889	Aphonopelma:220.004)220.004:19.75)239.753:45.746	(Sphodros:187.607	(Megahexura:171.597	Antrodiaetus:171.597)171.597:16.0094)187.607:97.893)285.5:18.6013	((Hypochilus:248.602	(Pholcus:175.794	Dysdera:175.794)175.794:72.8076)248.602:29.0306	((Uloborus:161.316	(Neoscona:123.696	(Microdipoena:111.025	Ero:111.025)111.025:12.6699)123.696:37.6205)161.316:5.8329
((Peripatopsis:125.977	(Euperipatoides:103.629	Epiperipatus:103.629)103.629:22.3476)125.977:426.685	((((Gammarus:456.601	(Daphnia:445.235	(Orchesella:410.155	((Tribolium:300.273	Drosophila:300.273)300.273:40.4688	Blattella:340.743)340.742:69.4126)410.155:35.0801)445.235:11.3655)456.601:30.5728	Argulus:487.174)487.174:50.077	((Hanseniella:505.921	Glomeris:505.921)505.921:10.6836	(Scutigera:414.13	Alipes:414.13)414.13:102.475)516.604:20.6466)537.251:12.6465	((Pycnogonum:338.293	(Endeis:223.484	Anoplodactylus:223.484)223.484:114.809)338.293:200.543	((Limulus:204.176	(Tachypleu:69.1568	Carcinoscorpius:69.1568)69.1568:135.019)204.176:289.82	(((Neobisium:242.472	(Synsphyronus:210.263	(Hesperochernes:114.736	Haplochernes:114.736)114.736:95.5265)210.263:32.2093)242.472:239.486	(((Iurus:184.06	(Scorpiops:134.959	Hadrurus:134.959)134.959:49.1005)184.06:160.858	(Chaerilus:255.645	(Centruroides:128.36	Androctonus:128.36)128.36:127.286)255.645:89.272)344.918:133.008	((Mastigoproctus:428.701	((Euphrynichus:44.2281	DamonVariegatus:44.2281)44.2281:44.1451	Damon:88.3734)88.3733:340.328)428.701:29.4246	(Liphistius:344.924	(((Microhexura:242.939	((Paratropis:186.013	(Pionothele:119.422	Brachythele:119.422)119.422:66.5907)186.013:25.2189	Aphonopelma:211.232)211.232:31.7068)242.939:35.9791	(Sphodros:184.882	(Megahexura:166.103	Antrodiaetus:166.103)166.103:18.7788)184.882:94.0354)278.918:15.5855	((Hypochilus:250.708	(Pholcus:188.369	Dysdera:188.369)188.369:62.3386)250.708:18.6109	((Uloborus:158.507	(Neoscona:116.859	(Microdipoena:104.165	Ero:104.165)104.165:12.6947)116.859:41.6471)158.507:7.0682
((Peripatopsis:164.135	(Euperipatoides:120.875	Epiperipatus:120.875)120.875:43.2598)164.135:389.775	((((Gammarus:455.703	(Daphnia:449.596	(Orchesella:411.57	((Tribolium:314.02	Drosophila:314.02)314.02:33.6291	Blattella:347.649)347.649:63.9212)411.57:38.0265)449.596:6.1064)455.703:27.3937	Argulus:483.097)483.097:53.1867	((Hanseniella:505.367	Glomeris:505.367)505.367:9.5437	(Scutigera:427.507	Alipes:427.507)427.507:87.4042)514.911:21.3728)536.284:13.2891	((Pycnogonum:330.988	(Endeis:172.43	Anoplodactylus:172.43)172.43:158.557)330.988:206.924	((Limulus:196.987	(Tachypleu:66.8303	Carcinoscorpius:66.8303)66.8303:130.156)196.987:299.772	(((Neobisium:233.753	(Synsphyronus:204.287	(Hesperochernes:119.597	Haplochernes:119.597)119.597:84.6906)204.287:29.4653)233.753:248.247	(((Iurus:197.988	(Scorpiops:119.073	Hadrurus:119.073)119.073:78.915)197.988:144.056	(Chaerilus:282.846	(Centruroides:131.071	Androctonus:131.071)131.071:151.775)282.846:59.1991)342.045:134.285	((Mastigoproctus:419.869	((Euphrynichus:44.8915	DamonVariegatus:44.8915)44.8915:42.5534	Damon:87.4452)87.4449:332.425)419.869:32.0989	(Liphistius:340.206	(((Microhexura:230.77	((Paratropis:197.071	(Pionothele:170.301	Brachythele:170.301)170.301:26.7704)197.071:9.5196	Aphonopelma:206.591)206.591:24.1797)230.77:39.3186	(Sphodros:171.302	(Megahexura:153.042	Antrodiaetus:153.042)153.042:18.2599)171.302:98.7876)270.089:16.7399	((Hypochilus:244.545	(Pholcus:173.307	Dysdera:173.307)173.307:71.2372)244.545:16.7844	((Uloborus:159.386	(Neoscona:118.524	(Microdipoena:108.739	Ero:108.739)108.739:9.7852)118.524:40.8626)159.386:7.004
((Peripatopsis:156.352	(Euperipatoides:120.919	Epiperipatus:120.919)120.919:35.4329)156.352:394.38	((((Gammarus:458.8	(Daphnia:453.638	(Orchesella:416.102	((Tribolium:306.113	Drosophila:306.113)306.113:37.3778	Blattella:343.491)343.491:72.6108)416.102:37.5354)453.638:5.1627)458.8:25.0584	Argulus:483.858)483.859:53.753	((Hanseniella:495.048	Glomeris:495.048)495.048:18.8401	(Scutigera:416.381	Alipes:416.381)416.381:97.5067)513.888:23.7235)537.612:10.2387	((Pycnogonum:339.972	(Endeis:220.405	Anoplodactylus:220.405)220.405:119.566)339.972:197.211	((Limulus:212.009	(Tachypleu:63.6438	Carcinoscorpius:63.6438)63.6438:148.365)212.009:283.26	(((Neobisium:232.104	(Synsphyronus:194.612	(Hesperochernes:95.1705	Haplochernes:95.1705)95.1705:99.4414)194.612:37.4915)232.104:252.209	(((Iurus:203.189	(Scorpiops:132.694	Hadrurus:132.694)132.694:70.4949)203.189:139.382	(Chaerilus:287.65	(Centruroides:127.344	Androctonus:127.344)127.344:160.306)287.65:54.9205)342.571:133.973	((Mastigoproctus:427.415	((Euphrynichus:42.328	DamonVariegatus:42.328)42.328:48.6902	Damon:91.0185)91.0183:336.397)427.415:26.713	(Liphistius:346.031	(((Microhexura:203.466	((Paratropis:159.893	(Pionothele:123.768	Brachythele:123.768)123.768:36.1239)159.893:15.4805	Aphonopelma:175.373)175.373:28.093)203.466:56.4336	(Sphodros:120.953	(Megahexura:102.604	Antrodiaetus:102.604)102.604:18.3492)120.953:138.947)259.9:24.994	((Hypochilus:235.968	(Pholcus:189.199	Dysdera:189.199)189.199:46.769)235.968:19.2916	((Uloborus:154.067	(Neoscona:121.01	(Microdipoena:110.503	Ero:110.503)110.503:10.5064)121.01:33.0574)154.067:6.886
((Peripatopsis:164.494	(Euperipatoides:123.887	Epiperipatus:123.887)123.887:40.6069)164.494:382.176	((((Gammarus:457.121	(Daphnia:450.991	(Orchesella:414.305	((Tribolium:322.563	Drosophila:322.563)322.563:32.1449	Blattella:354.708)354.708:59.5968)414.305:36.6856)450.991:6.1302)457.121:21.1844	Argulus:478.306)478.305:56.2053	((Hanseniella:494.211	Glomeris:494.211)494.211:13.776	(Scutigera:432.979	Alipes:432.979)432.979:75.0074)507.987:26.5244)534.511:8.6812	((Pycnogonum:375.088	(Endeis:250.5	Anoplodactylus:250.5)250.5:124.588)375.088:157.924	((Limulus:217.544	(Tachypleu:68.923	Carcinoscorpius:68.923)68.923:148.621)217.544:279.505	(((Neobisium:247.575	(Synsphyronus:211.683	(Hesperochernes:122.191	Haplochernes:122.191)122.191:89.492)211.683:35.8929)247.575:238.548	(((Iurus:191.691	(Scorpiops:133.954	Hadrurus:133.954)133.954:57.737)191.691:149.021	(Chaerilus:275.199	(Centruroides:127.224	Androctonus:127.224)127.224:147.975)275.199:65.5129)340.712:137.638	((Mastigoproctus:434.292	((Euphrynichus:44.675	DamonVariegatus:44.675)44.675:46.3186	Damon:90.9937)90.9937:343.298)434.292:21.9182	(Liphistius:354.929	(((Microhexura:209.101	((Paratropis:162.811	(Pionothele:113.404	Brachythele:113.404)113.404:49.4073)162.811:16.7852	Aphonopelma:179.596)179.596:29.5045)209.101:69.9907	(Sphodros:162.294	(Megahexura:147.249	Antrodiaetus:147.249)147.249:15.0443)162.294:116.798)279.091:22.174	((Hypochilus:256.808	(Pholcus:220.272	Dysdera:220.272)220.272:36.5356)256.808:18.0208	((Uloborus:157.412	(Neoscona:117.3	(Microdipoena:105.755	Ero:105.755)105.755:11.5452)117.3:40.1118)157.412:8.3293
((Peripatopsis:154.589	(Euperipatoides:117.119	Epiperipatus:117.119)117.119:37.4696)154.589:400.152	((((Gammarus:459.02	(Daphnia:452.387	(Orchesella:420.457	((Tribolium:342.321	Drosophila:342.321)342.321:30.9608	Blattella:373.281)373.281:47.1755)420.457:31.9305)452.387:6.6327)459.02:20.3269	Argulus:479.347)479.347:57.9354	((Hanseniella:485.392	Glomeris:485.392)485.392:25.2484	(Scutigera:410.461	Alipes:410.461)410.461:100.18)510.641:26.6419)537.283:12.0538	((Pycnogonum:344.538	(Endeis:194.741	Anoplodactylus:194.741)194.741:149.797)344.538:194.082	((Limulus:209.953	(Tachypleu:59.2563	Carcinoscorpius:59.2563)59.2563:150.696)209.953:285.152	(((Neobisium:270.447	(Synsphyronus:233.757	(Hesperochernes:109.406	Haplochernes:109.406)109.406:124.35)233.757:36.6902)270.447:213.932	(((Iurus:152.699	(Scorpiops:106.771	Hadrurus:106.771)106.771:45.9283)152.699:193.193	(Chaerilus:266.055	(Centruroides:117.413	Androctonus:117.413)117.413:148.642)266.055:79.8366)345.892:133.019	((Mastigoproctus:431.119	((Euphrynichus:45.094	DamonVariegatus:45.094)45.094:49.862	Damon:94.9561)94.9561:336.163)431.119:26.8426	(Liphistius:353.023	(((Microhexura:236.624	((Paratropis:158.223	(Pionothele:118.328	Brachythele:118.328)118.328:39.8954)158.223:28.33	Aphonopelma:186.553)186.553:50.0709)236.624:54.3565	(Sphodros:187.728	(Megahexura:167.542	Antrodiaetus:167.542)167.542:20.1864)187.728:103.252)290.981:18.4449	((Hypochilus:259.069	(Pholcus:192.74	Dysdera:192.74)192.74:66.3292)259.069:23.1385	((Uloborus:155.167	(Neoscona:118.863	(Microdipoena:109.072	Ero:109.072)109.072:9.7906)118.863:36.3042)155.167:9.0771
((Peripatopsis:165.882	(Euperipatoides:117.816	Epiperipatus:117.816)117.816:48.0664)165.882:389.118	((((Gammarus:475.667	(Daphnia:466.928	(Orchesella:429.58	((Tribolium:347.692	Drosophila:347.692)347.692:33.808	Blattella:381.5)381.5:48.0802)429.58:37.3471)466.928:8.7396)475.667:17.348	Argulus:493.015)493.015:45.4949	((Hanseniella:489.971	Glomeris:489.971)489.971:18.7393	(Scutigera:428.296	Alipes:428.296)428.296:80.4145)508.711:29.7994)538.51:10.2359	((Pycnogonum:328.531	(Endeis:157.847	Anoplodactylus:157.847)157.847:170.684)328.531:206.951	((Limulus:224.509	(Tachypleu:58.5008	Carcinoscorpius:58.5008)58.5008:166.008)224.509:269.36	(((Neobisium:274.502	(Synsphyronus:235.963	(Hesperochernes:117.39	Haplochernes:117.39)117.39:118.573)235.963:38.5392)274.502:209.101	(((Iurus:152.807	(Scorpiops:116.791	Hadrurus:116.791)116.791:36.0164)152.807:157.439	(Chaerilus:235.715	(Centruroides:105.997	Androctonus:105.997)105.997:129.718)235.715:74.5298)310.245:166.879	((Mastigoproctus:427.781	((Euphrynichus:52.818	DamonVariegatus:52.818)52.818:50.7514	Damon:103.57)103.569:324.212)427.781:26.4194	(Liphistius:342.028	(((Microhexura:225.261	((Paratropis:180.499	(Pionothele:105.77	Brachythele:105.77)105.77:74.7296)180.499:18.0348	Aphonopelma:198.535)198.534:26.7265)225.261:50.6993	(Sphodros:169.635	(Megahexura:155.619	Antrodiaetus:155.619)155.619:14.0158)169.635:106.326)275.96:20.9088	((Hypochilus:256.232	(Pholcus:213.613	Dysdera:213.613)213.613:42.6188)256.232:18.866	((Uloborus:163.678	(Neoscona:127.806	(Microdipoena:117.533	Ero:117.533)117.533:10.2735)127.806:35.8719)163.678:7.3012
((Peripatopsis:170.339	(Euperipatoides:126.101	Epiperipatus:126.101)126.101:44.2379)170.339:379.533	((((Gammarus:469.181	(Daphnia:461.409	(Orchesella:424.238	((Tribolium:336.661	Drosophila:336.661)336.661:37.1185	Blattella:373.78)373.78:50.458)424.238:37.1715)461.409:7.7717)469.181:16.961	Argulus:486.142)486.142:49.292	((Hanseniella:503.17	Glomeris:503.17)503.17:13.2394	(Scutigera:447.04	Alipes:447.04)447.04:69.3691)516.409:19.0247)535.434:7.9817	((Pycnogonum:339.355	(Endeis:170.282	Anoplodactylus:170.282)170.282:169.073)339.355:190.833	((Limulus:230.202	(Tachypleu:66.1402	Carcinoscorpius:66.1402)66.1402:164.062)230.202:257.811	(((Neobisium:273.338	(Synsphyronus:228.84	(Hesperochernes:107.966	Haplochernes:107.966)107.966:120.874)228.84:44.4984)273.338:203.992	(((Iurus:170.56	(Scorpiops:113.331	Hadrurus:113.331)113.331:57.2279)170.56:176.01	(Chaerilus:273.72	(Centruroides:107.296	Androctonus:107.296)107.296:166.423)273.72:72.8492)346.569:125.79	((Mastigoproctus:426.132	((Euphrynichus:50.1473	DamonVariegatus:50.1473)50.1473:49.8238	Damon:99.9711)99.9711:326.161)426.132:22.5275	(Liphistius:340.763	(((Microhexura:211.964	((Paratropis:144.705	(Pionothele:118.203	Brachythele:118.203)118.203:26.5019)144.705:25.0272	Aphonopelma:169.732)169.732:42.2318)211.964:54.7122	(Sphodros:154.627	(Megahexura:124.71	Antrodiaetus:124.71)124.71:29.9168)154.627:112.05)266.676:22.3761	((Hypochilus:244.261	(Pholcus:202.368	Dysdera:202.368)202.368:41.8923)244.261:18.6012	((Uloborus:171.872	(Neoscona:136.265	(Microdipoena:124.452	Ero:124.452)124.452:11.8128)136.265:35.6077)171.872:5.8354
((Peripatopsis:138.678	(Euperipatoides:102.351	Epiperipatus:102.351)102.351:36.3271)138.678:407.692	((((Gammarus:483.052	(Daphnia:475.472	(Orchesella:440.001	((Tribolium:331.959	Drosophila:331.959)331.959:47.7032	Blattella:379.661)379.662:60.3394)440.001:35.471)475.472:7.5795)483.052:15.1063	Argulus:498.158)498.158:35.8034	((Hanseniella:509.141	Glomeris:509.141)509.141:13.0459	(Scutigera:461.437	Alipes:461.437)461.437:60.7508)522.187:11.774)533.962:6.2644	((Pycnogonum:279.823	(Endeis:144.15	Anoplodactylus:144.15)144.15:135.673)279.823:248.116	((Limulus:200.555	(Tachypleu:55.5379	Carcinoscorpius:55.5379)55.5379:145.016)200.555:277.102	(((Neobisium:237.287	(Synsphyronus:207.901	(Hesperochernes:112.799	Haplochernes:112.799)112.799:95.1017)207.901:29.3864)237.287:228.739	(((Iurus:211.666	(Scorpiops:159.78	Hadrurus:159.78)159.78:51.8858)211.666:118.87	(Chaerilus:289.735	(Centruroides:136.015	Androctonus:136.015)136.015:153.72)289.735:40.8005)330.536:129.162	((Mastigoproctus:414.537	((Euphrynichus:46.5888	DamonVariegatus:46.5888)46.5888:46.4659	Damon:93.055)93.0547:321.483)414.537:20.3185	(Liphistius:344.393	(((Microhexura:228.675	((Paratropis:165.834	(Pionothele:132.014	Brachythele:132.014)132.014:33.8201)165.834:20.3565	Aphonopelma:186.19)186.19:42.4846)228.675:45.0773	(Sphodros:187.172	(Megahexura:164.154	Antrodiaetus:164.154)164.154:23.0174)187.172:86.581)273.752:19.2383	((Hypochilus:251.106	(Pholcus:202.585	Dysdera:202.585)202.585:48.5203)251.106:16.3604	((Uloborus:173.946	(Neoscona:140.582	(Microdipoena:128.476	Ero:128.476)128.476:12.1058)140.582:33.3637)173.946:4.5607
((Peripatopsis:136.793	(Euperipatoides:101.463	Epiperipatus:101.463)101.463:35.3302)136.793:417.139	((((Gammarus:479.162	(Daphnia:471.434	(Orchesella:440.606	((Tribolium:346.672	Drosophila:346.672)346.672:33.0115	Blattella:379.683)379.683:60.9225)440.606:30.8285)471.434:7.7274)479.162:15.7419	Argulus:494.903)494.904:43.6767	((Hanseniella:498.603	Glomeris:498.603)498.603:19.1739	(Scutigera:426.417	Alipes:426.417)426.417:91.3594)517.777:20.8034)538.58:9.7447	((Pycnogonum:341.626	(Endeis:173.211	Anoplodactylus:173.211)173.211:168.416)341.626:196.069	((Limulus:196.163	(Tachypleu:64.7651	Carcinoscorpius:64.7651)64.7651:131.398)196.163:292.996	(((Neobisium:245.352	(Synsphyronus:212.679	(Hesperochernes:103.709	Haplochernes:103.709)103.709:108.969)212.679:32.6735)245.352:232.8	(((Iurus:166.849	(Scorpiops:129.592	Hadrurus:129.592)129.592:37.2563)166.849:130.707	(Chaerilus:243.834	(Centruroides:125.698	Androctonus:125.698)125.698:118.136)243.834:53.7223)297.556:173.943	((Mastigoproctus:420.643	((Euphrynichus:41.8661	DamonVariegatus:41.8661)41.8661:47.9634	Damon:89.8294)89.8296:330.814)420.643:24.7485	(Liphistius:340.192	(((Microhexura:245.762	((Paratropis:137.576	(Pionothele:94.5512	Brachythele:94.5512)94.5512:43.024)137.576:68.9168	Aphonopelma:206.492)206.493:39.2697)245.762:38.1008	(Sphodros:199.404	(Megahexura:186.424	Antrodiaetus:186.424)186.424:12.9797)199.404:84.4585)283.863:15.8097	((Hypochilus:257.223	(Pholcus:215.756	Dysdera:215.756)215.756:41.4664)257.223:17.1486	((Uloborus:172.232	(Neoscona:139.691	(Microdipoena:130.935	Ero:130.935)130.935:8.7558)139.691:32.5407)172.232:5.7766
((Peripatopsis:157.397	(Euperipatoides:111.278	Epiperipatus:111.278)111.278:46.1185)157.397:385.462	((((Gammarus:475.916	(Daphnia:466.964	(Orchesella:436.401	((Tribolium:357.587	Drosophila:357.587)357.587:30.4962	Blattella:388.083)388.083:48.3169)436.401:30.5637)466.964:8.9517)475.916:12.926	Argulus:488.842)488.842:38.478	((Hanseniella:490.018	Glomeris:490.018)490.018:20.431	(Scutigera:436.22	Alipes:436.22)436.22:74.2283)510.449:16.8711)527.32:9.8224	((Pycnogonum:353.216	(Endeis:224.446	Anoplodactylus:224.446)224.446:128.769)353.216:175.738	((Limulus:218.42	(Tachypleu:66.7738	Carcinoscorpius:66.7738)66.7738:151.646)218.42:269.397	(((Neobisium:250.544	(Synsphyronus:219.085	(Hesperochernes:120.279	Haplochernes:120.279)120.279:98.8063)219.085:31.4586)250.544:223.276	(((Iurus:207.17	(Scorpiops:155.4	Hadrurus:155.4)155.4:51.7694)207.17:110.746	(Chaerilus:268.714	(Centruroides:114.903	Androctonus:114.903)114.903:153.81)268.714:49.202)317.916:149.634	((Mastigoproctus:421.522	((Euphrynichus:45.3039	DamonVariegatus:45.3039)45.3039:54.6485	Damon:99.9522)99.9525:321.569)421.522:23.4837	(Liphistius:348.479	(((Microhexura:231.067	((Paratropis:191.414	(Pionothele:165.59	Brachythele:165.59)165.59:25.824)191.414:13.582	Aphonopelma:204.996)204.996:26.0709)231.067:49.0132	(Sphodros:175.334	(Megahexura:158.922	Antrodiaetus:158.922)158.922:16.4115)175.334:104.747)280.081:21.6963	((Hypochilus:252.291	(Pholcus:216.808	Dysdera:216.808)216.808:35.4824)252.291:21.5059	((Uloborus:172.526	(Neoscona:144.034	(Microdipoena:132.177	Ero:132.177)132.177:11.8569)144.034:28.4923)172.526:4.8286
((Peripatopsis:152.116	(Euperipatoides:121.381	Epiperipatus:121.381)121.381:30.7342)152.116:395.209	((((Gammarus:462.935	(Daphnia:453.885	(Orchesella:426.552	((Tribolium:362.127	Drosophila:362.127)362.127:24.9146	Blattella:387.041)387.041:39.5108)426.552:27.3328)453.885:9.0498)462.935:13.5645	Argulus:476.499)476.499:50.6028	((Hanseniella:492.098	Glomeris:492.098)492.098:15.9411	(Scutigera:438.493	Alipes:438.493)438.493:69.5458)508.039:19.0627)527.102:14.5818	((Pycnogonum:336.39	(Endeis:173.922	Anoplodactylus:173.922)173.922:162.467)336.39:195.637	((Limulus:215.497	(Tachypleu:72.1949	Carcinoscorpius:72.1949)72.1949:143.302)215.497:273.579	(((Neobisium:260.214	(Synsphyronus:229.189	(Hesperochernes:119.704	Haplochernes:119.704)119.704:109.485)229.189:31.0242)260.214:218.716	(((Iurus:206.279	(Scorpiops:163.213	Hadrurus:163.213)163.213:43.0653)206.279:139.138	(Chaerilus:265.234	(Centruroides:106.728	Androctonus:106.728)106.728:158.505)265.234:80.1831)345.416:127.418	((Mastigoproctus:422.512	((Euphrynichus:43.1801	DamonVariegatus:43.1801)43.1801:47.9068	Damon:91.0869)91.0869:331.425)422.512:30.0003	(Liphistius:344.983	(((Microhexura:237.57	((Paratropis:165.541	(Pionothele:116.915	Brachythele:116.915)116.915:48.6255)165.541:30.4072	Aphonopelma:195.948)195.948:41.6219)237.57:45.9309	(Sphodros:183.845	(Megahexura:157.551	Antrodiaetus:157.551)157.551:26.2932)183.845:99.6563)283.501:16.4204	((Hypochilus:262.251	(Pholcus:228.777	Dysdera:228.777)228.777:33.4743)262.251:15.7007	((Uloborus:173.651	(Neoscona:147.179	(Microdipoena:139.343	Ero:139.343)139.343:7.8356)147.179:26.472)173.651:6.4777
((Peripatopsis:121.802	(Euperipatoides:96.8234	Epiperipatus:96.8234)96.8234:24.9788)121.802:429.624	((((Gammarus:468.571	(Daphnia:458.204	(Orchesella:420.866	((Tribolium:337.622	Drosophila:337.622)337.622:34.8539	Blattella:372.476)372.476:48.3897)420.866:37.3386)458.204:10.3666)468.571:16.3857	Argulus:484.957)484.957:44.0669	((Hanseniella:498.478	Glomeris:498.478)498.478:13.5781	(Scutigera:426.207	Alipes:426.207)426.207:85.85)512.057:16.9673)529.024:15.0388	((Pycnogonum:338.174	(Endeis:142.953	Anoplodactylus:142.953)142.953:195.22)338.174:196.819	((Limulus:190.854	(Tachypleu:52.5797	Carcinoscorpius:52.5797)52.5797:138.275)190.854:298.62	(((Neobisium:277.833	(Synsphyronus:236.014	(Hesperochernes:127.916	Haplochernes:127.916)127.916:108.099)236.014:41.819)277.833:202.357	(((Iurus:277.672	(Scorpiops:204.263	Hadrurus:204.263)204.263:73.4081)277.672:126.179	(Chaerilus:316.634	(Centruroides:110.36	Androctonus:110.36)110.36:206.274)316.634:87.2159)403.851:71.6954	((Mastigoproctus:421.483	((Euphrynichus:43.5745	DamonVariegatus:43.5745)43.5745:33.9574	Damon:77.5317)77.5319:343.951)421.483:33.9175	(Liphistius:342.652	(((Microhexura:236.636	((Paratropis:176.967	(Pionothele:123.492	Brachythele:123.492)123.492:53.4754)176.967:27.3064	Aphonopelma:204.273)204.274:32.362)236.636:47.1162	(Sphodros:159.68	(Megahexura:132.82	Antrodiaetus:132.82)132.82:26.8602)159.68:124.072)283.752:15.0454	((Hypochilus:258.971	(Pholcus:204.089	Dysdera:204.089)204.089:54.8824)258.971:19.7556	((Uloborus:185.466	(Neoscona:148.048	(Microdipoena:136.388	Ero:136.388)136.388:11.6605)148.048:37.4181)185.466:6.6963
((Peripatopsis:144.63	(Euperipatoides:107.388	Epiperipatus:107.388)107.388:37.242)144.63:406.778	((((Gammarus:455.621	(Daphnia:446.161	(Orchesella:413.341	((Tribolium:334.709	Drosophila:334.709)334.709:30.4628	Blattella:365.172)365.171:48.1698)413.341:32.8196)446.161:9.4598)455.621:22.2682	Argulus:477.889)477.889:55.0436	((Hanseniella:507.561	Glomeris:507.561)507.561:11.1172	(Scutigera:446.32	Alipes:446.32)446.32:72.3585)518.678:14.2544)532.933:12.4587	((Pycnogonum:334.924	(Endeis:185.755	Anoplodactylus:185.755)185.755:149.169)334.924:200.349	((Limulus:195.335	(Tachypleu:65.076	Carcinoscorpius:65.076)65.076:130.259)195.335:294.944	(((Neobisium:245.603	(Synsphyronus:220.284	(Hesperochernes:104.726	Haplochernes:104.726)104.726:115.558)220.284:25.3193)245.603:232.815	(((Iurus:223.064	(Scorpiops:185.922	Hadrurus:185.922)185.922:37.1417)223.064:112.193	(Chaerilus:280.367	(Centruroides:132.345	Androctonus:132.345)132.345:148.023)280.367:54.8896)335.257:137.163	((Mastigoproctus:422.673	((Euphrynichus:44.1928	DamonVariegatus:44.1928)44.1928:48.6939	Damon:92.8868)92.8867:329.786)422.673:23.2545	(Liphistius:338.55	(((Microhexura:242.927	((Paratropis:192.711	(Pionothele:130.186	Brachythele:130.186)130.186:62.5258)192.711:24.8651	Aphonopelma:217.576)217.576:25.3509)242.927:39.1014	(Sphodros:194.633	(Megahexura:178.412	Antrodiaetus:178.412)178.412:16.2204)194.633:87.3959)282.029:15.5762	((Hypochilus:260.509	(Pholcus:223.16	Dysdera:223.16)223.16:37.3486)260.509:16.8262	((Uloborus:172.706	(Neoscona:140.781	(Microdipoena:131.331	Ero:131.331)131.331:9.4499)140.781:31.9253)172.706:4.9994
((Peripatopsis:157.152	(Euperipatoides:119.369	Epiperipatus:119.369)119.369:37.7835)157.152:399.296	((((Gammarus:464.458	(Daphnia:454.703	(Orchesella:422.525	((Tribolium:339.897	Drosophila:339.897)339.897:33.1852	Blattella:373.083)373.083:49.4431)422.525:32.1773)454.703:9.7544)464.458:19.9024	Argulus:484.36)484.36:49.0793	((Hanseniella:496.879	Glomeris:496.879)496.879:14.1668	(Scutigera:413.487	Alipes:413.487)413.487:97.5592)511.046:22.3932)533.439:13.4305	((Pycnogonum:331.961	(Endeis:180.738	Anoplodactylus:180.738)180.738:151.224)331.961:204.646	((Limulus:213.175	(Tachypleu:68.6033	Carcinoscorpius:68.6033)68.6033:144.571)213.175:278.689	(((Neobisium:244.237	(Synsphyronus:213.383	(Hesperochernes:119.312	Haplochernes:119.312)119.312:94.0714)213.383:30.8534)244.237:237.869	(((Iurus:230.783	(Scorpiops:140.904	Hadrurus:140.904)140.904:89.8791)230.783:142.534	(Chaerilus:320.769	(Centruroides:127.54	Androctonus:127.54)127.54:193.229)320.769:52.5479)373.317:104.568	((Mastigoproctus:428.292	((Euphrynichus:43.4128	DamonVariegatus:43.4128)43.4128:45.1141	Damon:88.5269)88.5269:339.765)428.292:29.4658	(Liphistius:349.702	(((Microhexura:226.707	((Paratropis:193.883	(Pionothele:162.427	Brachythele:162.427)162.427:31.4554)193.883:8.0951	Aphonopelma:201.978)201.978:24.7294)226.707:50.9125	(Sphodros:177.93	(Megahexura:160.702	Antrodiaetus:160.702)160.702:17.2276)177.93:99.6898)277.62:19.7609	((Hypochilus:252.177	(Pholcus:191.045	Dysdera:191.045)191.045:61.1319)252.177:20.2074	((Uloborus:168.216	(Neoscona:130.22	(Microdipoena:118.405	Ero:118.405)118.405:11.8152)130.22:37.9955)168.216:7.2758
((Peripatopsis:157.823	(Euperipatoides:130.803	Epiperipatus:130.803)130.803:27.0197)157.823:397.603	((((Gammarus:466.183	(Daphnia:457.207	(Orchesella:419.52	((Tribolium:306.142	Drosophila:306.142)306.142:39.4612	Blattella:345.603)345.603:73.9172)419.52:37.6858)457.207:8.9766)466.183:18.0531	Argulus:484.236)484.236:48.0481	((Hanseniella:488.468	Glomeris:488.468)488.468:19.528	(Scutigera:405.538	Alipes:405.538)405.538:102.458)507.996:24.288)532.284:15.1466	((Pycnogonum:344.129	(Endeis:205.174	Anoplodactylus:205.174)205.174:138.955)344.129:193.568	((Limulus:200.191	(Tachypleu:63.0164	Carcinoscorpius:63.0164)63.0164:137.175)200.191:290.943	(((Neobisium:263.857	(Synsphyronus:228.369	(Hesperochernes:116.568	Haplochernes:116.568)116.568:111.802)228.369:35.4872)263.857:218.417	(((Iurus:198.907	(Scorpiops:129.629	Hadrurus:129.629)129.629:69.2793)198.907:172.29	(Chaerilus:295.07	(Centruroides:116.771	Androctonus:116.771)116.771:178.299)295.07:76.1272)371.197:106.428	((Mastigoproctus:431.104	((Euphrynichus:41.7207	DamonVariegatus:41.7207)41.7207:45.2108	Damon:86.9313)86.9316:344.172)431.104:28.0514	(Liphistius:347.021	(((Microhexura:241.73	((Paratropis:175.302	(Pionothele:129.073	Brachythele:129.073)129.073:46.2289)175.302:38.1017	Aphonopelma:213.404)213.404:28.3267)241.73:40.2716	(Sphodros:157.301	(Megahexura:135.951	Antrodiaetus:135.951)135.951:21.3503)157.301:124.701)282.002:19.8785	((Hypochilus:253.02	(Pholcus:209.428	Dysdera:209.428)209.428:43.5928)253.02:21.6081	((Uloborus:166.453	(Neoscona:134.927	(Microdipoena:123.273	Ero:123.273)123.273:11.6538)134.927:31.5253)166.453:4.6148
((Peripatopsis:148.822	(Euperipatoides:122.152	Epiperipatus:122.152)122.152:26.6699)148.822:404.392	((((Gammarus:457.599	(Daphnia:451.416	(Orchesella:415.914	((Tribolium:290.935	Drosophila:290.935)290.935:34.654	Blattella:325.589)325.589:90.3254)415.914:35.5013)451.416:6.1829)457.599:18.9995	Argulus:476.599)476.599:56.3979	((Hanseniella:485.801	Glomeris:485.801)485.801:22.1815	(Scutigera:382.016	Alipes:382.016)382.016:125.967)507.983:25.0137)532.997:13.6863	((Pycnogonum:304.321	(Endeis:195.142	Anoplodactylus:195.142)195.142:109.179)304.321:233.155	((Limulus:219.357	(Tachypleu:70.2543	Carcinoscorpius:70.2543)70.2543:149.103)219.357:270.465	(((Neobisium:245.413	(Synsphyronus:212.867	(Hesperochernes:115.586	Haplochernes:115.586)115.586:97.2804)212.867:32.5456)245.413:236.19	(((Iurus:194.096	(Scorpiops:164.266	Hadrurus:164.266)164.266:29.8294)194.096:127.341	(Chaerilus:248.141	(Centruroides:126.651	Androctonus:126.651)126.651:121.49)248.141:73.2969)321.437:154.053	((Mastigoproctus:430.23	((Euphrynichus:50.136	DamonVariegatus:50.136)50.136:47.2507	Damon:97.3866)97.3867:332.843)430.23:24.1728	(Liphistius:342.759	(((Microhexura:223.316	((Paratropis:185.077	(Pionothele:163.745	Brachythele:163.745)163.745:21.331)185.077:12.3386	Aphonopelma:197.415)197.415:25.9007)223.316:52.8383	(Sphodros:133.299	(Megahexura:112.224	Antrodiaetus:112.224)112.224:21.0753)133.299:142.855)276.154:18.6778	((Hypochilus:247.901	(Pholcus:208.186	Dysdera:208.186)208.186:39.714)247.901:18.054	((Uloborus:160.986	(Neoscona:127.231	(Microdipoena:114.329	Ero:114.329)114.329:12.9023)127.231:33.7546)160.986:6.8589
((Peripatopsis:137.26	(Euperipatoides:110.442	Epiperipatus:110.442)110.442:26.8173)137.26:412.999	((((Gammarus:459.464	(Daphnia:451.807	(Orchesella:410.954	((Tribolium:316.612	Drosophila:316.612)316.612:33.8515	Blattella:350.464)350.464:60.4905)410.954:40.8523)451.807:7.6563)459.464:22.7676	Argulus:482.231)482.231:53.1483	((Hanseniella:497.231	Glomeris:497.231)497.231:16.9873	(Scutigera:411.987	Alipes:411.987)411.987:102.231)514.218:21.1613)535.38:9.603	((Pycnogonum:349.724	(Endeis:188.366	Anoplodactylus:188.366)188.366:161.357)349.724:185.697	((Limulus:202.616	(Tachypleu:78.7095	Carcinoscorpius:78.7095)78.7095:123.906)202.616:284.063	(((Neobisium:217.06	(Synsphyronus:179.716	(Hesperochernes:98.8309	Haplochernes:98.8309)98.8309:80.8847)179.716:37.3444)217.06:260.637	(((Iurus:224.608	(Scorpiops:179.127	Hadrurus:179.127)179.127:45.4811)224.608:128.268	(Chaerilus:290.462	(Centruroides:117.281	Androctonus:117.281)117.281:173.181)290.462:62.4131)352.875:118.833	((Mastigoproctus:424.817	((Euphrynichus:39.6746	DamonVariegatus:39.6746)39.6746:49.7685	Damon:89.4429)89.4432:335.375)424.817:28.3881	(Liphistius:349.675	(((Microhexura:216.446	((Paratropis:170.733	(Pionothele:135.293	Brachythele:135.293)135.293:35.4407)170.733:18.3873	Aphonopelma:189.121)189.121:27.3254)216.446:51.4124	(Sphodros:174.254	(Megahexura:157.753	Antrodiaetus:157.753)157.753:16.5011)174.254:93.6045)267.858:21.3245	((Hypochilus:226.515	(Pholcus:186.979	Dysdera:186.979)186.979:39.5359)226.515:29.1744	((Uloborus:151.952	(Neoscona:122.064	(Microdipoena:111.433	Ero:111.433)111.433:10.6321)122.064:29.887)151.952:5.6465
((Peripatopsis:133.849	(Euperipatoides:101.106	Epiperipatus:101.106)101.106:32.7427)133.849:420.557	((((Gammarus:461.71	(Daphnia:451.546	(Orchesella:397.581	((Tribolium:306.477	Drosophila:306.477)306.477:29.2715	Blattella:335.748)335.748:61.8323)397.581:53.9649)451.546:10.1643)461.71:24.6282	Argulus:486.338)486.339:48.9552	((Hanseniella:503.736	Glomeris:503.736)503.736:15.04	(Scutigera:435.145	Alipes:435.145)435.145:83.6304)518.775:16.518)535.294:12.3824	((Pycnogonum:336.935	(Endeis:166.275	Anoplodactylus:166.275)166.275:170.659)336.935:198.293	((Limulus:214.215	(Tachypleu:64.03	Carcinoscorpius:64.03)64.03:150.185)214.215:276.665	(((Neobisium:216.042	(Synsphyronus:180.766	(Hesperochernes:88.0646	Haplochernes:88.0646)88.0646:92.7011)180.766:35.2763)216.042:264.454	(((Iurus:168.458	(Scorpiops:97.3348	Hadrurus:97.3348)97.3348:71.1236)168.458:168.862	(Chaerilus:273.955	(Centruroides:144.706	Androctonus:144.706)144.706:129.249)273.955:63.3652)337.32:138.707	((Mastigoproctus:421.553	((Euphrynichus:47.1102	DamonVariegatus:47.1102)47.1102:42.0725	Damon:89.1828)89.1828:332.371)421.553:32.0583	(Liphistius:334.568	(((Microhexura:220.355	((Paratropis:169.603	(Pionothele:139.911	Brachythele:139.911)139.911:29.6915)169.603:19.6125	Aphonopelma:189.216)189.216:31.1389)220.355:52.4404	(Sphodros:167.039	(Megahexura:151.675	Antrodiaetus:151.675)151.675:15.3641)167.039:105.756)272.795:17.2316	((Hypochilus:239.388	(Pholcus:205.858	Dysdera:205.858)205.858:33.5304)239.388:19.2457	((Uloborus:160.257	(Neoscona:129.075	(Microdipoena:122.078	Ero:122.078)122.078:6.9966)129.075:31.1822)160.257:4.4473
((Peripatopsis:135.784	(Euperipatoides:101.639	Epiperipatus:101.639)101.639:34.1447)135.784:414.614	((((Gammarus:466.33	(Daphnia:457.691	(Orchesella:417.834	((Tribolium:308.242	Drosophila:308.242)308.242:38.006	Blattella:346.248)346.248:71.5853)417.834:39.857)457.691:8.6387)466.33:17.685	Argulus:484.014)484.015:49.4614	((Hanseniella:486.567	Glomeris:486.567)486.567:22.4443	(Scutigera:398.523	Alipes:398.523)398.523:110.489)509.012:24.4643)533.476:12.1227	((Pycnogonum:303.335	(Endeis:124.18	Anoplodactylus:124.18)124.18:179.155)303.335:232.372	((Limulus:217.299	(Tachypleu:61.2136	Carcinoscorpius:61.2136)61.2136:156.086)217.299:269.455	(((Neobisium:188.256	(Synsphyronus:151.59	(Hesperochernes:76.0105	Haplochernes:76.0105)76.0105:75.5795)151.59:36.6666)188.256:285.365	(((Iurus:167.157	(Scorpiops:120.926	Hadrurus:120.926)120.926:46.2306)167.157:177.129	(Chaerilus:266.909	(Centruroides:101.849	Androctonus:101.849)101.849:165.059)266.909:77.3766)344.286:124.481	((Mastigoproctus:424.396	((Euphrynichus:53.8249	DamonVariegatus:53.8249)53.8249:51.0315	Damon:104.856)104.856:319.54)424.396:25.3898	(Liphistius:352.166	(((Microhexura:190.317	((Paratropis:135.774	(Pionothele:103.687	Brachythele:103.687)103.687:32.0869)135.774:17.6625	Aphonopelma:153.437)153.437:36.8802)190.317:76.9368	(Sphodros:128.194	(Megahexura:114.614	Antrodiaetus:114.614)114.614:13.5801)128.194:139.06)267.254:24.0462	((Hypochilus:245.64	(Pholcus:204.768	Dysdera:204.768)204.768:40.8718)245.64:16.4818	((Uloborus:161.452	(Neoscona:127.353	(Microdipoena:114.07	Ero:114.07)114.07:13.283)127.353:34.0986)161.452:4.1221
((Peripatopsis:127.861	(Euperipatoides:99.0022	Epiperipatus:99.0022)99.0022:28.8585)127.861:422.393	((((Gammarus:451.571	(Daphnia:445.118	(Orchesella:414.866	((Tribolium:317.173	Drosophila:317.173)317.173:34.2502	Blattella:351.423)351.424:63.442)414.866:30.2525)445.118:6.4534)451.571:25.351	Argulus:476.923)476.922:58.361	((Hanseniella:502.782	Glomeris:502.782)502.782:15.8922	(Scutigera:432.577	Alipes:432.577)432.577:86.0982)518.675:16.6085)535.284:10.4121	((Pycnogonum:335.1	(Endeis:126.521	Anoplodactylus:126.521)126.521:208.579)335.1:200.594	((Limulus:197.258	(Tachypleu:59.6277	Carcinoscorpius:59.6277)59.6277:137.63)197.258:290.655	(((Neobisium:197.996	(Synsphyronus:159.476	(Hesperochernes:77.9935	Haplochernes:77.9935)77.9935:81.4827)159.476:38.52)197.996:277.468	(((Iurus:252.491	(Scorpiops:168.832	Hadrurus:168.832)168.832:83.6589)252.491:106.686	(Chaerilus:316.718	(Centruroides:126.319	Androctonus:126.319)126.319:190.399)316.718:42.4592)359.177:110.67	((Mastigoproctus:406.034	((Euphrynichus:42.4139	DamonVariegatus:42.4139)42.4139:46.6329	Damon:89.047)89.0468:316.988)406.034:36.9552	(Liphistius:321.328	(((Microhexura:200.905	((Paratropis:154.275	(Pionothele:126.899	Brachythele:126.899)126.899:27.3755)154.275:17.2088	Aphonopelma:171.483)171.483:29.4216)200.905:50.0588	(Sphodros:143.544	(Megahexura:126.066	Antrodiaetus:126.066)126.066:17.4771)143.544:107.42)250.964:20.8845	((Hypochilus:230.325	(Pholcus:180.626	Dysdera:180.626)180.626:49.6985)230.325:13.8486	((Uloborus:158.24	(Neoscona:129.954	(Microdipoena:118.733	Ero:118.733)118.733:11.2207)129.954:28.2864)158.24:3.7316
((Peripatopsis:143.096	(Euperipatoides:104.34	Epiperipatus:104.34)104.34:38.7556)143.096:411.648	((((Gammarus:462.743	(Daphnia:454.569	(Orchesella:425.498	((Tribolium:343.993	Drosophila:343.993)343.993:29.86	Blattella:373.853)373.853:51.6449)425.498:29.071)454.569:8.1742)462.743:17.9788	Argulus:480.722)480.722:54.9982	((Hanseniella:504.135	Glomeris:504.135)504.135:13.7284	(Scutigera:425.354	Alipes:425.354)425.354:92.5085)517.863:17.8573)535.72:14.1389	((Pycnogonum:316.115	(Endeis:153.668	Anoplodactylus:153.668)153.668:162.446)316.115:222.121	((Limulus:194.411	(Tachypleu:70.3432	Carcinoscorpius:70.3432)70.3432:124.068)194.411:296.033	(((Neobisium:194.661	(Synsphyronus:165.158	(Hesperochernes:71.3755	Haplochernes:71.3755)71.3755:93.7822)165.158:29.5025)194.661:282.307	(((Iurus:162.701	(Scorpiops:109.245	Hadrurus:109.245)109.245:53.4562)162.701:147.298	(Chaerilus:255.179	(Centruroides:118.909	Androctonus:118.909)118.909:136.269)255.179:54.821)310:160.188	((Mastigoproctus:415.598	((Euphrynichus:37.9153	DamonVariegatus:37.9153)37.9153:45.848	Damon:83.7635)83.7634:331.834)415.598:31.226	(Liphistius:334.451	(((Microhexura:226.248	((Paratropis:157.798	(Pionothele:95.1918	Brachythele:95.1918)95.1918:62.6072)157.798:24.149	Aphonopelma:181.948)181.948:44.3)226.248:45.7802	(Sphodros:184.851	(Megahexura:167.397	Antrodiaetus:167.397)167.397:17.4537)184.851:87.1774)272.028:18.4798	((Hypochilus:240.409	(Pholcus:208.994	Dysdera:208.994)208.994:31.4147)240.409:21.2505	((Uloborus:153.41	(Neoscona:121.307	(Microdipoena:112.27	Ero:112.27)112.27:9.0365)121.307:32.103)153.41:5.3164
((Peripatopsis:164.602	(Euperipatoides:113.681	Epiperipatus:113.681)113.681:50.9213)164.602:385.596	((((Gammarus:457.262	(Daphnia:444.253	(Orchesella:406.529	((Tribolium:329.148	Drosophila:329.148)329.148:31.9075	Blattella:361.055)361.055:45.4743)406.529:37.7231)444.253:13.0088)457.262:24.6044	Argulus:481.866)481.866:52.655	((Hanseniella:506.9	Glomeris:506.9)506.9:12.2831	(Scutigera:412.964	Alipes:412.964)412.964:106.219)519.183:15.3378)534.521:9.716	((Pycnogonum:326.13	(Endeis:161.108	Anoplodactylus:161.108)161.108:165.022)326.13:207.443	((Limulus:166.654	(Tachypleu:63.0137	Carcinoscorpius:63.0137)63.0137:103.639)166.654:316.529	(((Neobisium:240.222	(Synsphyronus:214.748	(Hesperochernes:114.282	Haplochernes:114.282)114.282:100.466)214.748:25.4739)240.222:229.734	(((Iurus:173.022	(Scorpiops:124.901	Hadrurus:124.901)124.901:48.1206)173.022:163.045	(Chaerilus:281.214	(Centruroides:123.901	Androctonus:123.901)123.901:157.313)281.214:54.8523)336.067:127.705	((Mastigoproctus:406.198	((Euphrynichus:37.3109	DamonVariegatus:37.3109)37.3109:42.7266	Damon:80.0374)80.0376:326.161)406.198:37.427	(Liphistius:325.213	(((Microhexura:221.019	((Paratropis:171.691	(Pionothele:120.861	Brachythele:120.861)120.861:50.83)171.691:23.7631	Aphonopelma:195.454)195.454:25.5654)221.019:43.7782	(Sphodros:170.312	(Megahexura:149.457	Antrodiaetus:149.457)149.457:20.8547)170.312:94.4856)264.798:16.5471	((Hypochilus:246.854	(Pholcus:211.11	Dysdera:211.11)211.11:35.7437)246.854:14.0431	((Uloborus:171.197	(Neoscona:131.483	(Microdipoena:113.218	Ero:113.218)113.218:18.2646)131.483:39.7143)171.197:5.3165
((Peripatopsis:138.125	(Euperipatoides:113.781	Epiperipatus:113.781)113.781:24.3442)138.125:410.448	((((Gammarus:443.735	(Daphnia:436.091	(Orchesella:405.118	((Tribolium:303.415	Drosophila:303.415)303.415:46.7371	Blattella:350.152)350.152:54.9664)405.118:30.9727)436.091:7.6442)443.735:16.9667	Argulus:460.702)460.702:67.2128	((Hanseniella:503.161	Glomeris:503.161)503.161:6.8556	(Scutigera:436.089	Alipes:436.089)436.089:73.9278)510.017:17.8987)527.915:13.3242	((Pycnogonum:301.252	(Endeis:144.896	Anoplodactylus:144.896)144.896:156.356)301.252:226.657	((Limulus:199.52	(Tachypleu:58.2359	Carcinoscorpius:58.2359)58.2359:141.284)199.52:280.047	(((Neobisium:268.55	(Synsphyronus:240.493	(Hesperochernes:135.875	Haplochernes:135.875)135.875:104.618)240.493:28.0559)268.55:199.529	(((Iurus:148.881	(Scorpiops:112.802	Hadrurus:112.802)112.802:36.0781)148.881:137.41	(Chaerilus:169.432	(Centruroides:59.2842	Androctonus:59.2842)59.2842:110.147)169.432:116.859)286.29:175.164	((Mastigoproctus:416.953	((Euphrynichus:44.1647	DamonVariegatus:44.1647)44.1647:50.6779	Damon:94.8427)94.8426:322.111)416.953:24.6788	(Liphistius:329.469	(((Microhexura:209.912	((Paratropis:162.673	(Pionothele:124.382	Brachythele:124.382)124.382:38.2916)162.673:12.6499	Aphonopelma:175.323)175.323:34.5891)209.912:59.2063	(Sphodros:133.682	(Megahexura:120.641	Antrodiaetus:120.641)120.641:13.0419)133.682:135.437)269.119:21.2805	((Hypochilus:255.469	(Pholcus:216.331	Dysdera:216.331)216.331:39.1382)255.469:16.2931	((Uloborus:175.803	(Neoscona:139.408	(Microdipoena:128.283	Ero:128.283)128.283:11.1257)139.408:36.3947)175.803:5.5256
((Peripatopsis:190.636	(Euperipatoides:138.435	Epiperipatus:138.435)138.435:52.201)190.636:363.534	((((Gammarus:458.827	(Daphnia:448.148	(Orchesella:406.264	((Tribolium:319.873	Drosophila:319.873)319.873:40.6038	Blattella:360.478)360.477:45.7861)406.264:41.8839)448.148:10.6791)458.827:18.0744	Argulus:476.901)476.901:60.1124	((Hanseniella:511.375	Glomeris:511.375)511.375:8.7089	(Scutigera:443.327	Alipes:443.327)443.327:76.758)520.084:16.9297)537.014:10.3524	((Pycnogonum:269.216	(Endeis:136.137	Anoplodactylus:136.137)136.137:133.079)269.216:266.577	((Limulus:214.502	(Tachypleu:61.6674	Carcinoscorpius:61.6674)61.6674:152.834)214.502:270.532	(((Neobisium:258.873	(Synsphyronus:230.476	(Hesperochernes:133.546	Haplochernes:133.546)133.546:96.9309)230.476:28.396)258.873:216.064	(((Iurus:134.385	(Scorpiops:105.749	Hadrurus:105.749)105.749:28.6355)134.385:136.282	(Chaerilus:167.057	(Centruroides:48.3312	Androctonus:48.3312)48.3312:118.725)167.057:103.61)270.667:196.673	((Mastigoproctus:417.335	((Euphrynichus:42.7137	DamonVariegatus:42.7137)42.7137:53.5611	Damon:96.2748)96.2749:321.06)417.335:24.7268	(Liphistius:345.884	(((Microhexura:235.325	((Paratropis:169.574	(Pionothele:127.334	Brachythele:127.334)127.334:42.24)169.574:28.0305	Aphonopelma:197.605)197.605:37.7201)235.325:54.4325	(Sphodros:159.347	(Megahexura:138.495	Antrodiaetus:138.495)138.495:20.8524)159.347:130.41)289.757:20.4151	((Hypochilus:268.407	(Pholcus:228.184	Dysdera:228.184)228.184:40.2222)268.407:21.5733	((Uloborus:174.465	(Neoscona:138.755	(Microdipoena:129.379	Ero:129.379)129.379:9.3767)138.755:35.7101)174.465:8.7596
((Peripatopsis:196.092	(Euperipatoides:134.851	Epiperipatus:134.851)134.851:61.2413)196.092:355.021	((((Gammarus:458.955	(Daphnia:448.925	(Orchesella:402.769	((Tribolium:317.923	Drosophila:317.923)317.923:40.818	Blattella:358.74)358.741:44.0285)402.769:46.1551)448.925:10.0307)458.955:13.8371	Argulus:472.792)472.793:59.2865	((Hanseniella:504.134	Glomeris:504.134)504.134:7.0752	(Scutigera:443.007	Alipes:443.007)443.007:68.2024)511.21:20.8692)532.079:11.3699	((Pycnogonum:302.113	(Endeis:125.51	Anoplodactylus:125.51)125.51:176.603)302.113:230.014	((Limulus:221.494	(Tachypleu:69.05	Carcinoscorpius:69.05)69.05:152.444)221.494:262.006	(((Neobisium:252.009	(Synsphyronus:228.215	(Hesperochernes:134.129	Haplochernes:134.129)134.129:94.086)228.215:23.7936)252.009:219.503	(((Iurus:161.822	(Scorpiops:128.016	Hadrurus:128.016)128.016:33.8066)161.822:154.292	(Chaerilus:263.245	(Centruroides:110.001	Androctonus:110.001)110.001:153.244)263.245:52.8693)316.114:150.396	((Mastigoproctus:422.541	((Euphrynichus:51.6621	DamonVariegatus:51.6621)51.6621:61.0522	Damon:112.714)112.714:309.827)422.541:19.4095	(Liphistius:353.906	(((Microhexura:215.449	((Paratropis:140.02	(Pionothele:114.697	Brachythele:114.697)114.697:25.3226)140.02:22.7816	Aphonopelma:162.801)162.801:52.6477)215.449:66.7474	(Sphodros:176.087	(Megahexura:163.319	Antrodiaetus:163.319)163.319:12.7685)176.087:106.109)282.196:23.5152	((Hypochilus:252.452	(Pholcus:200.069	Dysdera:200.069)200.069:52.3824)252.452:26.8537	((Uloborus:162.143	(Neoscona:130.944	(Microdipoena:120.606	Ero:120.606)120.606:10.3377)130.944:31.1999)162.143:7.005
((Peripatopsis:154.164	(Euperipatoides:111.366	Epiperipatus:111.366)111.366:42.7985)154.164:398.141	((((Gammarus:479.243	(Daphnia:467.404	(Orchesella:414.123	((Tribolium:305.666	Drosophila:305.666)305.666:42.781	Blattella:348.447)348.448:65.6751)414.123:53.2814)467.404:11.8392)479.243:11.2852	Argulus:490.529)490.529:44.7628	((Hanseniella:505.947	Glomeris:505.947)505.947:8.4012	(Scutigera:439.244	Alipes:439.244)439.244:75.104)514.348:20.9436)535.291:7.2353	((Pycnogonum:277.995	(Endeis:119.648	Anoplodactylus:119.648)119.648:158.347)277.995:251.101	((Limulus:187.565	(Tachypleu:59.7246	Carcinoscorpius:59.7246)59.7246:127.841)187.565:290.097	(((Neobisium:265.052	(Synsphyronus:235.27	(Hesperochernes:136.794	Haplochernes:136.794)136.794:98.4759)235.27:29.7824)265.052:200.897	(((Iurus:202.869	(Scorpiops:119.604	Hadrurus:119.604)119.604:83.2655)202.869:143.104	(Chaerilus:267.779	(Centruroides:91.6969	Androctonus:91.6969)91.6969:176.083)267.779:78.1936)345.973:113.782	((Mastigoproctus:418.993	((Euphrynichus:42.3269	DamonVariegatus:42.3269)42.3269:54.1331	Damon:96.46)96.4601:322.533)418.993:20.115	(Liphistius:344.363	(((Microhexura:213.531	((Paratropis:131.649	(Pionothele:81.0021	Brachythele:81.0021)81.0021:50.6459)131.649:30.9147	Aphonopelma:162.563)162.563:50.9676)213.531:61.1026	(Sphodros:152.344	(Megahexura:135.558	Antrodiaetus:135.558)135.558:16.7856)152.344:122.29)274.634:22.0386	((Hypochilus:244.396	(Pholcus:206.974	Dysdera:206.974)206.974:37.4221)244.396:22.8168	((Uloborus:150.151	(Neoscona:123.894	(Microdipoena:112.725	Ero:112.725)112.725:11.1677)123.894:26.2579)150.151:6.3629
((Peripatopsis:157.097	(Euperipatoides:113.539	Epiperipatus:113.539)113.539:43.5575)157.097:399.119	((((Gammarus:476.383	(Daphnia:464.023	(Orchesella:411.907	((Tribolium:311.951	Drosophila:311.951)311.951:44.3469	Blattella:356.298)356.298:55.609)411.907:52.1158)464.023:12.3604)476.383:14.452	Argulus:490.835)490.835:45.8173	((Hanseniella:503.821	Glomeris:503.821)503.821:11.5306	(Scutigera:440.223	Alipes:440.223)440.223:75.1286)515.352:21.3006)536.652:12.1914	((Pycnogonum:317.247	(Endeis:130.225	Anoplodactylus:130.225)130.225:187.022)317.247:220.432	((Limulus:209.973	(Tachypleu:68.9641	Carcinoscorpius:68.9641)68.9641:141.009)209.973:272.49	(((Neobisium:264.995	(Synsphyronus:232.251	(Hesperochernes:121.422	Haplochernes:121.422)121.422:110.829)232.251:32.744)264.995:204.772	(((Iurus:240.091	(Scorpiops:158.843	Hadrurus:158.843)158.843:81.2481)240.091:107	(Chaerilus:278.738	(Centruroides:107.882	Androctonus:107.882)107.882:170.856)278.738:68.3533)347.091:116.435	((Mastigoproctus:418.433	((Euphrynichus:41.996	DamonVariegatus:41.996)41.996:47.748	Damon:89.7443)89.7441:328.689)418.433:22.5119	(Liphistius:347.809	(((Microhexura:211.465	((Paratropis:172.239	(Pionothele:140.626	Brachythele:140.626)140.626:31.6139)172.239:17.1203	Aphonopelma:189.36)189.36:22.1045)211.465:66.7292	(Sphodros:143.654	(Megahexura:127.933	Antrodiaetus:127.933)127.933:15.7204)143.654:134.54)278.194:24.5429	((Hypochilus:256.999	(Pholcus:223.38	Dysdera:223.38)223.38:33.6195)256.999:20.1107	((Uloborus:158.501	(Neoscona:120.691	(Microdipoena:111.381	Ero:111.381)111.381:9.3096)120.691:37.8109)158.501:5.721
((Peripatopsis:149.352	(Euperipatoides:103.146	Epiperipatus:103.146)103.146:46.2063)149.352:408.774	((((Gammarus:476.611	(Daphnia:462.13	(Orchesella:413.453	((Tribolium:313.148	Drosophila:313.148)313.148:39.7793	Blattella:352.928)352.928:60.5244)413.453:48.6771)462.13:14.4818)476.611:12.1062	Argulus:488.718)488.718:49.9095	((Hanseniella:512.637	Glomeris:512.637)512.637:8.1667	(Scutigera:450.471	Alipes:450.471)450.471:70.3323)520.804:17.8233)538.627:11.0071	((Pycnogonum:308.773	(Endeis:178.296	Anoplodactylus:178.296)178.296:130.477)308.773:228.603	((Limulus:220.721	(Tachypleu:58.4303	Carcinoscorpius:58.4303)58.4303:162.291)220.721:267.765	(((Neobisium:262.726	(Synsphyronus:225.904	(Hesperochernes:110.184	Haplochernes:110.184)110.184:115.719)225.904:36.8229)262.726:215.924	(((Iurus:241.203	(Scorpiops:168.673	Hadrurus:168.673)168.673:72.5302)241.203:142.32	(Chaerilus:317.153	(Centruroides:119.258	Androctonus:119.258)119.258:197.895)317.153:66.3696)383.523:90.7698	((Mastigoproctus:433.59	((Euphrynichus:52.1946	DamonVariegatus:52.1946)52.1946:52.1742	Damon:104.369)104.369:329.221)433.59:23.0225	(Liphistius:349.53	(((Microhexura:232.148	((Paratropis:179.503	(Pionothele:149.463	Brachythele:149.463)149.463:30.0399)179.503:23.9008	Aphonopelma:203.404)203.404:28.7447)232.148:51.272	(Sphodros:151.738	(Megahexura:133.501	Antrodiaetus:133.501)133.501:18.2378)151.738:131.682)283.421:19.3517	((Hypochilus:261.554	(Pholcus:188.292	Dysdera:188.292)188.292:73.2619)261.554:20.2665	((Uloborus:174.543	(Neoscona:138.202	(Microdipoena:130.239	Ero:130.239)130.239:7.9636)138.202:36.3404)174.543:5.6378
((Peripatopsis:142.419	(Euperipatoides:109.745	Epiperipatus:109.745)109.745:32.6737)142.419:410.715	((((Gammarus:470.316	(Daphnia:453.599	(Orchesella:409.269	((Tribolium:324.353	Drosophila:324.353)324.353:36.5499	Blattella:360.903)360.903:48.3662)409.269:44.3292)453.599:16.717)470.316:15.4062	Argulus:485.722)485.722:46.5609	((Hanseniella:505.029	Glomeris:505.029)505.029:6.3332	(Scutigera:409.722	Alipes:409.722)409.722:101.641)511.363:20.9205)532.283:11.3066	((Pycnogonum:342.197	(Endeis:185.103	Anoplodactylus:185.103)185.103:157.094)342.197:192.841	((Limulus:221.095	(Tachypleu:73.5839	Carcinoscorpius:73.5839)73.5839:147.511)221.095:270.777	(((Neobisium:278.513	(Synsphyronus:242.546	(Hesperochernes:126.477	Haplochernes:126.477)126.477:116.069)242.546:35.9667)278.513:201.975	(((Iurus:253.017	(Scorpiops:187.249	Hadrurus:187.249)187.249:65.7681)253.017:127.806	(Chaerilus:331.418	(Centruroides:120.762	Androctonus:120.762)120.762:210.656)331.418:49.4057)380.823:94.8608	((Mastigoproctus:435.807	((Euphrynichus:51.2132	DamonVariegatus:51.2132)51.2132:53.0792	Damon:104.292)104.293:331.514)435.807:21.774	(Liphistius:356.603	(((Microhexura:219.189	((Paratropis:174.273	(Pionothele:123.041	Brachythele:123.041)123.041:51.2318)174.273:16.6696	Aphonopelma:190.943)190.943:28.2459)219.189:51.9179	(Sphodros:165.898	(Megahexura:150.098	Antrodiaetus:150.098)150.098:15.7991)165.898:105.209)271.107:25.8192	((Hypochilus:252.904	(Pholcus:218.158	Dysdera:218.158)218.158:34.7466)252.904:15.4595	((Uloborus:165.843	(Neoscona:130.542	(Microdipoena:121.4	Ero:121.4)121.4:9.1427)130.542:35.301)165.843:6.9501
((Peripatopsis:130.358	(Euperipatoides:102.419	Epiperipatus:102.419)102.419:27.9392)130.358:425.558	((((Gammarus:467.381	(Daphnia:456.369	(Orchesella:416.261	((Tribolium:327.322	Drosophila:327.322)327.322:31.4406	Blattella:358.763)358.762:57.4989)416.261:40.1075)456.369:11.0127)467.381:13.292	Argulus:480.673)480.673:51.967	((Hanseniella:501.217	Glomeris:501.217)501.217:7.1696	(Scutigera:420.956	Alipes:420.956)420.956:87.43)508.386:24.254)532.64:15.1192	((Pycnogonum:302.584	(Endeis:136.254	Anoplodactylus:136.254)136.254:166.33)302.584:233.059	((Limulus:209.08	(Tachypleu:61.4331	Carcinoscorpius:61.4331)61.4331:147.647)209.08:282.614	(((Neobisium:290.408	(Synsphyronus:256.759	(Hesperochernes:131.073	Haplochernes:131.073)131.073:125.685)256.759:33.6493)290.408:192.42	(((Iurus:165.135	(Scorpiops:121.079	Hadrurus:121.079)121.079:44.0571)165.135:203.77	(Chaerilus:302.596	(Centruroides:166.38	Androctonus:166.38)166.38:136.217)302.596:66.3096)368.906:109.371	((Mastigoproctus:437.924	((Euphrynichus:46.6394	DamonVariegatus:46.6394)46.6394:45.4822	Damon:92.1219)92.1216:345.802)437.924:23.7639	(Liphistius:353.142	(((Microhexura:229.97	((Paratropis:177.893	(Pionothele:140.688	Brachythele:140.688)140.688:37.2046)177.893:26.8246	Aphonopelma:204.718)204.718:25.2517)229.97:49.8244	(Sphodros:175.101	(Megahexura:165.621	Antrodiaetus:165.621)165.621:9.4798)175.101:104.693)279.794:22.7559	((Hypochilus:261.903	(Pholcus:221.259	Dysdera:221.259)221.259:40.6439)261.903:16.9246	((Uloborus:169.306	(Neoscona:136.085	(Microdipoena:128.49	Ero:128.49)128.49:7.5951)136.085:33.221)169.306:8.8902
((Peripatopsis:158.491	(Euperipatoides:114.36	Epiperipatus:114.36)114.36:44.131)158.491:391.985	((((Gammarus:471.781	(Daphnia:459.978	(Orchesella:421.44	((Tribolium:323.626	Drosophila:323.626)323.626:38.8919	Blattella:362.518)362.518:58.9218)421.44:38.5381)459.978:11.8032)471.781:14.0243	Argulus:485.805)485.805:48.562	((Hanseniella:509.59	Glomeris:509.59)509.59:8.3848	(Scutigera:444.186	Alipes:444.186)444.186:73.7896)517.975:16.3926)534.367:8.8706	((Pycnogonum:352.093	(Endeis:190.032	Anoplodactylus:190.032)190.032:162.06)352.093:180.54	((Limulus:226.027	(Tachypleu:79.868	Carcinoscorpius:79.868)79.868:146.159)226.027:262.179	(((Neobisium:257.233	(Synsphyronus:226.318	(Hesperochernes:117.28	Haplochernes:117.28)117.28:109.038)226.318:30.9149)257.233:219.464	(((Iurus:176.843	(Scorpiops:119.931	Hadrurus:119.931)119.931:56.9115)176.843:148.513	(Chaerilus:256.142	(Centruroides:134.735	Androctonus:134.735)134.735:121.407)256.142:69.2129)325.356:147.157	((Mastigoproctus:431.256	((Euphrynichus:51.8001	DamonVariegatus:51.8001)51.8001:48.5377	Damon:100.338)100.338:330.918)431.256:22.1225	(Liphistius:362.24	(((Microhexura:234.127	((Paratropis:177.846	(Pionothele:137.877	Brachythele:137.877)137.877:39.9697)177.846:16.5738	Aphonopelma:194.42)194.42:39.7071)234.127:70.0442	(Sphodros:193.702	(Megahexura:179.105	Antrodiaetus:179.105)179.105:14.5975)193.702:110.469)304.171:19.8691	((Hypochilus:271.002	(Pholcus:199.015	Dysdera:199.015)199.015:71.9862)271.002:25.7406	((Uloborus:177.671	(Neoscona:138.287	(Microdipoena:124.025	Ero:124.025)124.025:14.2615)138.287:39.3836)177.671:7.404
((Peripatopsis:138.449	(Euperipatoides:95.3418	Epiperipatus:95.3418)95.3418:43.1067)138.449:419.582	((((Gammarus:471.816	(Daphnia:460.949	(Orchesella:422.469	((Tribolium:338.644	Drosophila:338.644)338.644:41.5584	Blattella:380.202)380.202:42.2664)422.469:38.4804)460.949:10.8662)471.816:16.2203	Argulus:488.036)488.036:48.8052	((Hanseniella:504.528	Glomeris:504.528)504.528:10.7672	(Scutigera:411.316	Alipes:411.316)411.316:103.98)515.295:21.5456)536.841:11.9709	((Pycnogonum:341.981	(Endeis:166.117	Anoplodactylus:166.117)166.117:175.864)341.981:196.465	((Limulus:230.972	(Tachypleu:74.9435	Carcinoscorpius:74.9435)74.9435:156.028)230.972:265.394	(((Neobisium:252.569	(Synsphyronus:214.118	(Hesperochernes:120.79	Haplochernes:120.79)120.79:93.3278)214.118:38.4514)252.569:232.732	(((Iurus:159.169	(Scorpiops:121.671	Hadrurus:121.671)121.671:37.4981)159.169:145.905	(Chaerilus:244.377	(Centruroides:124.227	Androctonus:124.227)124.227:120.15)244.377:60.6981)305.075:174.791	((Mastigoproctus:433.776	((Euphrynichus:46.7476	DamonVariegatus:46.7476)46.7476:50.1946	Damon:96.9422)96.9423:336.834)433.776:22.4076	(Liphistius:353.157	(((Microhexura:206.225	((Paratropis:158.696	(Pionothele:138.716	Brachythele:138.716)138.716:19.9798)158.696:16.5758	Aphonopelma:175.273)175.272:30.9523)206.225:60.4554	(Sphodros:173.466	(Megahexura:161.601	Antrodiaetus:161.601)161.601:11.8645)173.466:93.2146)266.68:25.9589	((Hypochilus:248.738	(Pholcus:196.933	Dysdera:196.933)196.933:51.8049)248.738:16.1433	((Uloborus:174.446	(Neoscona:137.118	(Microdipoena:124.9	Ero:124.9)124.9:12.2183)137.118:37.327)174.446:5.4532
((Peripatopsis:187.512	(Euperipatoides:130.031	Epiperipatus:130.031)130.031:57.4811)187.512:367.47	((((Gammarus:456.929	(Daphnia:450.414	(Orchesella:405.4	((Tribolium:327.807	Drosophila:327.807)327.807:31.4905	Blattella:359.298)359.297:46.1022)405.4:45.0144)450.414:6.5148)456.929:19.9981	Argulus:476.927)476.928:59.5134	((Hanseniella:501.093	Glomeris:501.093)501.093:12.3329	(Scutigera:414.522	Alipes:414.522)414.522:98.9044)513.426:23.0151)536.441:11.9735	((Pycnogonum:335.08	(Endeis:190.344	Anoplodactylus:190.344)190.344:144.736)335.08:203.217	((Limulus:241.622	(Tachypleu:73.1987	Carcinoscorpius:73.1987)73.1987:168.423)241.622:250.745	(((Neobisium:277.59	(Synsphyronus:243.265	(Hesperochernes:122.257	Haplochernes:122.257)122.257:121.007)243.265:34.3249)277.59:203.285	(((Iurus:162.897	(Scorpiops:116.223	Hadrurus:116.223)116.223:46.6732)162.897:173.036	(Chaerilus:264.549	(Centruroides:91.9016	Androctonus:91.9016)91.9016:172.647)264.549:71.384)335.933:140.361	((Mastigoproctus:426.056	((Euphrynichus:49.5542	DamonVariegatus:49.5542)49.5542:49.4073	Damon:98.9616)98.9615:327.094)426.056:28.2151	(Liphistius:352.987	(((Microhexura:224.068	((Paratropis:169.54	(Pionothele:120.769	Brachythele:120.769)120.769:48.7717)169.54:21.6456	Aphonopelma:191.186)191.186:32.8827)224.068:57.9478	(Sphodros:182.634	(Megahexura:167.885	Antrodiaetus:167.885)167.885:14.7489)182.634:99.3822)282.016:24.1406	((Hypochilus:252.453	(Pholcus:218.135	Dysdera:218.135)218.135:34.3184)252.453:22.7297	((Uloborus:164.954	(Neoscona:130.816	(Microdipoena:122.533	Ero:122.533)122.533:8.2833)130.816:34.138)164.954:5.208
((Peripatopsis:167.358	(Euperipatoides:120.94	Epiperipatus:120.94)120.94:46.4176)167.358:383.954	((((Gammarus:456.861	(Daphnia:448.529	(Orchesella:408.302	((Tribolium:325.36	Drosophila:325.36)325.36:33.4457	Blattella:358.806)358.806:49.4965)408.302:40.227)448.529:8.3312)456.861:22.1093	Argulus:478.97)478.97:51.9666	((Hanseniella:502.409	Glomeris:502.409)502.409:7.7682	(Scutigera:403.425	Alipes:403.425)403.425:106.752)510.178:20.7587)530.937:10.9493	((Pycnogonum:309.49	(Endeis:171.718	Anoplodactylus:171.718)171.718:137.772)309.49:222.347	((Limulus:182.151	(Tachypleu:59.0708	Carcinoscorpius:59.0708)59.0708:123.08)182.151:299.212	(((Neobisium:268.766	(Synsphyronus:236.52	(Hesperochernes:130.694	Haplochernes:130.694)130.694:105.826)236.52:32.2452)268.766:201.662	(((Iurus:163.81	(Scorpiops:123.281	Hadrurus:123.281)123.281:40.5291)163.81:161.033	(Chaerilus:239.639	(Centruroides:73.9766	Androctonus:73.9766)73.9766:165.663)239.639:85.2041)324.843:141.369	((Mastigoproctus:423.145	((Euphrynichus:45.3983	DamonVariegatus:45.3983)45.3983:51.5246	Damon:96.9228)96.9229:326.222)423.145:23.4333	(Liphistius:358.945	(((Microhexura:234.993	((Paratropis:168.985	(Pionothele:128.184	Brachythele:128.184)128.184:40.8007)168.985:31.2243	Aphonopelma:200.209)200.209:34.7841)234.993:48.7743	(Sphodros:170.31	(Megahexura:142.933	Antrodiaetus:142.933)142.933:27.3767)170.31:113.458)283.768:18.5033	((Hypochilus:252.346	(Pholcus:209.926	Dysdera:209.926)209.926:42.4194)252.346:21.5785	((Uloborus:164.712	(Neoscona:132.444	(Microdipoena:125.139	Ero:125.139)125.139:7.3044)132.444:32.268)164.712:6.0498
((Peripatopsis:160.702	(Euperipatoides:107.846	Epiperipatus:107.846)107.846:52.8555)160.702:395.965	((((Gammarus:462.462	(Daphnia:452.697	(Orchesella:407.77	((Tribolium:305.926	Drosophila:305.926)305.926:41.0796	Blattella:347.006)347.006:60.7635)407.77:44.9277)452.697:9.7651)462.462:22.2401	Argulus:484.703)484.702:50.5596	((Hanseniella:512.289	Glomeris:512.289)512.289:7.0799	(Scutigera:387.491	Alipes:387.491)387.491:131.878)519.369:15.8928)535.262:10.3242	((Pycnogonum:314.425	(Endeis:145.292	Anoplodactylus:145.292)145.292:169.134)314.425:220.068	((Limulus:223.876	(Tachypleu:75.5319	Carcinoscorpius:75.5319)75.5319:148.344)223.876:263.68	(((Neobisium:258.636	(Synsphyronus:223.014	(Hesperochernes:114.926	Haplochernes:114.926)114.926:108.087)223.014:35.6227)258.636:221.088	(((Iurus:258.601	(Scorpiops:156.221	Hadrurus:156.221)156.221:102.38)258.601:124.585	(Chaerilus:315.238	(Centruroides:61.6035	Androctonus:61.6035)61.6035:253.634)315.238:67.9478)383.186:93.2227	((Mastigoproctus:434.739	((Euphrynichus:50.242	DamonVariegatus:50.242)50.242:59.1887	Damon:109.431)109.431:325.308)434.739:21.5849	(Liphistius:364.43	(((Microhexura:217.326	((Paratropis:176.028	(Pionothele:161.311	Brachythele:161.311)161.311:14.7166)176.028:16.1863	Aphonopelma:192.214)192.214:25.1112)217.326:59.9413	(Sphodros:163.638	(Megahexura:151.711	Antrodiaetus:151.711)151.711:11.9272)163.638:113.629)277.267:28.969	((Hypochilus:258.67	(Pholcus:217.077	Dysdera:217.077)217.077:41.5932)258.67:15.531	((Uloborus:170.721	(Neoscona:125.309	(Microdipoena:112.679	Ero:112.679)112.679:12.6302)125.309:45.4122)170.721:7.1036
((Peripatopsis:159.79	(Euperipatoides:112.37	Epiperipatus:112.37)112.37:47.4206)159.79:395.423	((((Gammarus:464.228	(Daphnia:454.062	(Orchesella:414.252	((Tribolium:327.694	Drosophila:327.694)327.694:34.9813	Blattella:362.675)362.675:51.577)414.252:39.8089)454.062:10.1673)464.228:23.6065	Argulus:487.835)487.835:49.398	((Hanseniella:512.916	Glomeris:512.916)512.916:8.5036	(Scutigera:434.137	Alipes:434.137)434.137:87.2839)521.42:15.8129)537.233:9.4588	((Pycnogonum:312.586	(Endeis:145.103	Anoplodactylus:145.103)145.103:167.484)312.586:223.01	((Limulus:223.232	(Tachypleu:63.0133	Carcinoscorpius:63.0133)63.0133:160.218)223.232:267.808	(((Neobisium:243.275	(Synsphyronus:214.375	(Hesperochernes:126.162	Haplochernes:126.162)126.162:88.2122)214.375:28.9008)243.275:235.838	(((Iurus:244.818	(Scorpiops:130.707	Hadrurus:130.707)130.707:114.111)244.818:136.81	(Chaerilus:309.53	(Centruroides:95.3545	Androctonus:95.3545)95.3545:214.176)309.53:72.0977)381.628:93.972	((Mastigoproctus:435.587	((Euphrynichus:43.1368	DamonVariegatus:43.1368)43.1368:57.228	Damon:100.365)100.365:335.222)435.587:19.6793	(Liphistius:363.632	(((Microhexura:232.929	((Paratropis:163.591	(Pionothele:133.633	Brachythele:133.633)133.633:29.9577)163.591:35.2277	Aphonopelma:198.819)198.819:34.1102)232.929:58.9308	(Sphodros:179.01	(Megahexura:156.626	Antrodiaetus:156.626)156.626:22.3839)179.01:112.85)291.86:20.8167	((Hypochilus:265.066	(Pholcus:214.298	Dysdera:214.298)214.298:50.7682)265.066:22.5667	((Uloborus:172.804	(Neoscona:133.203	(Microdipoena:120.136	Ero:120.136)120.136:13.0666)133.203:39.6011)172.804:8.4334
((Peripatopsis:147.616	(Euperipatoides:98.8387	Epiperipatus:98.8387)98.8387:48.7766)147.616:405.969	((((Gammarus:466.271	(Daphnia:459.062	(Orchesella:424.006	((Tribolium:344.553	Drosophila:344.553)344.553:27.5556	Blattella:372.109)372.109:51.8968)424.006:35.0562)459.062:7.2091)466.271:16.205	Argulus:482.476)482.476:53.3024	((Hanseniella:503.463	Glomeris:503.463)503.463:11.8462	(Scutigera:417.199	Alipes:417.199)417.199:98.1102)515.31:20.4689)535.779:10.7439	((Pycnogonum:298.856	(Endeis:108.532	Anoplodactylus:108.532)108.532:190.323)298.856:235.432	((Limulus:213.511	(Tachypleu:74.9974	Carcinoscorpius:74.9974)74.9974:138.514)213.511:274.39	(((Neobisium:259.869	(Synsphyronus:223.093	(Hesperochernes:118.376	Haplochernes:118.376)118.376:104.717)223.093:36.7754)259.869:217.249	(((Iurus:208.899	(Scorpiops:168.052	Hadrurus:168.052)168.052:40.8458)208.899:153.227	(Chaerilus:272.564	(Centruroides:132.085	Androctonus:132.085)132.085:140.479)272.564:89.5617)362.125:110.653	((Mastigoproctus:431.578	((Euphrynichus:44.4218	DamonVariegatus:44.4218)44.4218:57.6962	Damon:102.118)102.118:329.459)431.578:25.5427	(Liphistius:361.808	(((Microhexura:223.691	((Paratropis:165.251	(Pionothele:120.767	Brachythele:120.767)120.767:44.4837)165.251:21.2299	Aphonopelma:186.481)186.481:37.2112)223.691:62.5805	(Sphodros:139.412	(Megahexura:116.135	Antrodiaetus:116.135)116.135:23.2764)139.412:146.86)286.272:24.0196	((Hypochilus:262.027	(Pholcus:222.969	Dysdera:222.969)222.969:39.0576)262.027:19.42	((Uloborus:164.426	(Neoscona:128.188	(Microdipoena:117.817	Ero:117.817)117.817:10.3703)128.188:36.2379)164.426:7.2075
((Peripatopsis:156.165	(Euperipatoides:106.808	Epiperipatus:106.808)106.808:49.3561)156.165:394.665	((((Gammarus:479.314	(Daphnia:470.653	(Orchesella:435.471	((Tribolium:346.335	Drosophila:346.335)346.335:30.484	Blattella:376.819)376.82:58.6512)435.471:35.1825)470.653:8.6605)479.314:16.5219	Argulus:495.836)495.836:42.2046	((Hanseniella:508.997	Glomeris:508.997)508.997:11.9179	(Scutigera:425.518	Alipes:425.518)425.518:95.3971)520.915:17.1259)538.041:7.849	((Pycnogonum:341.708	(Endeis:216.159	Anoplodactylus:216.159)216.159:125.548)341.708:195.094	((Limulus:225.494	(Tachypleu:68.4599	Carcinoscorpius:68.4599)68.4599:157.034)225.494:260.781	(((Neobisium:250.455	(Synsphyronus:216.632	(Hesperochernes:126.847	Haplochernes:126.847)126.847:89.7852)216.632:33.8227)250.455:226.159	(((Iurus:159.165	(Scorpiops:118.364	Hadrurus:118.364)118.364:40.8004)159.165:178.561	(Chaerilus:263.781	(Centruroides:155.5	Androctonus:155.5)155.5:108.281)263.781:73.9439)337.725:134.656	((Mastigoproctus:432.064	((Euphrynichus:59.2863	DamonVariegatus:59.2863)59.2863:55.7412	Damon:115.028)115.028:317.037)432.064:22.3866	(Liphistius:355.603	(((Microhexura:210.642	((Paratropis:139.224	(Pionothele:120.482	Brachythele:120.482)120.482:18.7414)139.224:16.1258	Aphonopelma:155.35)155.35:55.2917)210.642:78.2553	(Sphodros:158.413	(Megahexura:138.565	Antrodiaetus:138.565)138.565:19.8482)158.413:130.483)288.897:23.2461	((Hypochilus:259.807	(Pholcus:221.507	Dysdera:221.507)221.507:38.2993)259.807:21.4289	((Uloborus:158.298	(Neoscona:128.133	(Microdipoena:115.794	Ero:115.794)115.794:12.3398)128.133:30.1644)158.298:6.3125
((Peripatopsis:170.752	(Euperipatoides:108.199	Epiperipatus:108.199)108.199:62.5534)170.752:384.085	((((Gammarus:480.119	(Daphnia:469.678	(Orchesella:432.77	((Tribolium:347.068	Drosophila:347.068)347.068:38.4135	Blattella:385.481)385.481:47.2885)432.77:36.908)469.678:10.4406)480.119:16.0196	Argulus:496.139)496.138:42.5097	((Hanseniella:513.611	Glomeris:513.611)513.611:9.0404	(Scutigera:435.805	Alipes:435.805)435.805:86.8464)522.652:15.9961)538.648:9.8231	((Pycnogonum:347.522	(Endeis:202.033	Anoplodactylus:202.033)202.033:145.489)347.522:191.25	((Limulus:203.352	(Tachypleu:67.7117	Carcinoscorpius:67.7117)67.7117:135.64)203.352:285.804	(((Neobisium:238.436	(Synsphyronus:207.471	(Hesperochernes:111.447	Haplochernes:111.447)111.447:96.0234)207.471:30.9646)238.436:238.337	(((Iurus:178.65	(Scorpiops:125.694	Hadrurus:125.694)125.694:52.956)178.65:168.815	(Chaerilus:297.699	(Centruroides:180.08	Androctonus:180.08)180.08:117.619)297.699:49.7664)347.466:123.532	((Mastigoproctus:417.611	((Euphrynichus:52.8267	DamonVariegatus:52.8267)52.8267:49.7995	Damon:102.626)102.626:314.985)417.611:28.2962	(Liphistius:340.492	(((Microhexura:201.349	((Paratropis:151.48	(Pionothele:127.868	Brachythele:127.868)127.868:23.6113)151.48:14.0645	Aphonopelma:165.544)165.544:35.8052)201.349:72.5527	(Sphodros:142.551	(Megahexura:128.289	Antrodiaetus:128.289)128.289:14.2627)142.551:131.35)273.902:24.6372	((Hypochilus:252.47	(Pholcus:210.084	Dysdera:210.084)210.084:42.3851)252.47:20.5607	((Uloborus:170.633	(Neoscona:136.379	(Microdipoena:122.519	Ero:122.519)122.519:13.8609)136.379:34.2532)170.633:5.7588
((Peripatopsis:177.082	(Euperipatoides:105.471	Epiperipatus:105.471)105.471:71.6114)177.082:375.13	((((Gammarus:483.646	(Daphnia:474.375	(Orchesella:441.563	((Tribolium:357.932	Drosophila:357.932)357.932:35.0918	Blattella:393.024)393.024:48.5393)441.563:32.8125)474.375:9.2705)483.646:12.8934	Argulus:496.54)496.539:41.1504	((Hanseniella:516.415	Glomeris:516.415)516.415:4.7753	(Scutigera:452.654	Alipes:452.654)452.654:68.5361)521.19:16.4994)537.69:8.4244	((Pycnogonum:349.128	(Endeis:230.382	Anoplodactylus:230.382)230.382:118.746)349.128:187.24	((Limulus:232.591	(Tachypleu:82.4805	Carcinoscorpius:82.4805)82.4805:150.111)232.591:257.122	(((Neobisium:243.451	(Synsphyronus:217.607	(Hesperochernes:109.849	Haplochernes:109.849)109.849:107.759)217.607:25.844)243.451:233.161	(((Iurus:174.274	(Scorpiops:133.808	Hadrurus:133.808)133.808:40.4655)174.274:164.746	(Chaerilus:277.13	(Centruroides:118.981	Androctonus:118.981)118.981:158.149)277.13:61.8891)339.019:133.523	((Mastigoproctus:422.957	((Euphrynichus:67.2318	DamonVariegatus:67.2318)67.2318:58.4151	Damon:125.647)125.647:297.31)422.957:25.0205	(Liphistius:351.002	(((Microhexura:220.704	((Paratropis:179.174	(Pionothele:158.407	Brachythele:158.407)158.407:20.7668)179.174:10.9599	Aphonopelma:190.134)190.134:30.5706)220.704:56.4228	(Sphodros:187.661	(Megahexura:174.033	Antrodiaetus:174.033)174.033:13.6283)187.661:89.4655)277.127:24.4618	((Hypochilus:257.996	(Pholcus:223.664	Dysdera:223.664)223.664:34.3321)257.996:16.6563	((Uloborus:168.926	(Neoscona:128.779	(Microdipoena:116.763	Ero:116.763)116.763:12.0151)128.779:40.1475)168.926:6.4321
((Peripatopsis:157.858	(Euperipatoides:102.783	Epiperipatus:102.783)102.783:55.0744)157.858:394.206	((((Gammarus:486.51	(Daphnia:475.464	(Orchesella:441.301	((Tribolium:349.886	Drosophila:349.886)349.886:40.1476	Blattella:390.034)390.034:51.2675)441.301:34.1634)475.464:11.0456)486.51:12.8961	Argulus:499.406)499.406:36.9476	((Hanseniella:515.515	Glomeris:515.515)515.515:4.3154	(Scutigera:455.504	Alipes:455.504)455.504:64.3264)519.831:16.5236)536.354:8.5121	((Pycnogonum:312.76	(Endeis:164.455	Anoplodactylus:164.455)164.455:148.305)312.76:221.418	((Limulus:225.791	(Tachypleu:80.8282	Carcinoscorpius:80.8282)80.8282:144.963)225.791:263.938	(((Neobisium:259.537	(Synsphyronus:225.19	(Hesperochernes:116.363	Haplochernes:116.363)116.363:108.826)225.19:34.3473)259.537:217.3	(((Iurus:161.605	(Scorpiops:121.978	Hadrurus:121.978)121.978:39.627)161.605:150.104	(Chaerilus:194.057	(Centruroides:78.4471	Androctonus:78.4471)78.4471:115.61)194.057:117.652)311.709:162.557	((Mastigoproctus:431.468	((Euphrynichus:44.1742	DamonVariegatus:44.1742)44.1742:52.7333	Damon:96.9076)96.9076:334.561)431.468:20.4545	(Liphistius:346.415	(((Microhexura:243.775	((Paratropis:194.37	(Pionothele:168.576	Brachythele:168.576)168.576:25.794)194.37:18.0888	Aphonopelma:212.459)212.459:31.3158)243.775:47.1465	(Sphodros:194.555	(Megahexura:175.881	Antrodiaetus:175.881)175.881:18.6743)194.555:96.366)290.921:18.0312	((Hypochilus:264.635	(Pholcus:220.924	Dysdera:220.924)220.924:43.7113)264.635:20.9767	((Uloborus:165.915	(Neoscona:128.688	(Microdipoena:117.806	Ero:117.806)117.806:10.8817)128.688:37.2266)165.915:5.8803
((Peripatopsis:151.427	(Euperipatoides:103.061	Epiperipatus:103.061)103.061:48.3666)151.427:401.697	((((Gammarus:484.397	(Daphnia:473.169	(Orchesella:428.799	((Tribolium:351.527	Drosophila:351.527)351.527:31.1196	Blattella:382.647)382.647:46.1528)428.799:44.3696)473.169:11.2279)484.397:13.2793	Argulus:497.676)497.676:38.6941	((Hanseniella:515.796	Glomeris:515.796)515.796:6.5207	(Scutigera:449.11	Alipes:449.11)449.11:73.207)522.317:14.0536)536.371:8.3332	((Pycnogonum:351.203	(Endeis:187.462	Anoplodactylus:187.462)187.462:163.741)351.203:182.952	((Limulus:183.571	(Tachypleu:65.1773	Carcinoscorpius:65.1773)65.1773:118.393)183.571:308.132	(((Neobisium:270.805	(Synsphyronus:242.137	(Hesperochernes:106.993	Haplochernes:106.993)106.993:135.144)242.137:28.668)270.805:209.382	(((Iurus:129.689	(Scorpiops:97.9549	Hadrurus:97.9549)97.9549:31.7345)129.689:162.004	(Chaerilus:220.258	(Centruroides:104.115	Androctonus:104.115)104.115:116.143)220.258:71.4354)291.693:183.174	((Mastigoproctus:428.881	((Euphrynichus:43.293	DamonVariegatus:43.293)43.293:55.8008	Damon:99.0938)99.0938:329.787)428.881:24.5023	(Liphistius:350.746	(((Microhexura:233.279	((Paratropis:187.377	(Pionothele:163.221	Brachythele:163.221)163.221:24.1564)187.377:15.8474	Aphonopelma:203.225)203.225:30.0546)233.279:51.9369	(Sphodros:185.044	(Megahexura:163.521	Antrodiaetus:163.521)163.521:21.5228)185.044:100.173)285.216:18.671	((Hypochilus:254.488	(Pholcus:189.819	Dysdera:189.819)189.819:64.6695)254.488:26.1109	((Uloborus:169.13	(Neoscona:134.812	(Microdipoena:125.314	Ero:125.314)125.314:9.4978)134.812:34.3179)169.13:6.847
((Peripatopsis:148.092	(Euperipatoides:99.5779	Epiperipatus:99.5779)99.5779:48.5137)148.092:410.187	((((Gammarus:481.964	(Daphnia:465.687	(Orchesella:426.859	((Tribolium:356.446	Drosophila:356.446)356.446:30.1585	Blattella:386.605)386.604:40.2544)426.859:38.828)465.687:16.2769)481.964:13.5483	Argulus:495.512)495.512:41.5372	((Hanseniella:513.01	Glomeris:513.01)513.01:9.971	(Scutigera:450.785	Alipes:450.785)450.785:72.1955)522.981:14.0686)537.049:9.3804	((Pycnogonum:352.13	(Endeis:169.83	Anoplodactylus:169.83)169.83:182.3)352.13:185.312	((Limulus:213.228	(Tachypleu:72.2798	Carcinoscorpius:72.2798)72.2798:140.949)213.228:283.531	(((Neobisium:255.482	(Synsphyronus:227.84	(Hesperochernes:114.781	Haplochernes:114.781)114.781:113.059)227.84:27.6426)255.482:229.191	(((Iurus:178.577	(Scorpiops:120.58	Hadrurus:120.58)120.58:57.9968)178.577:176.526	(Chaerilus:251.863	(Centruroides:113.818	Androctonus:113.818)113.818:138.045)251.863:103.24)355.103:125.04	((Mastigoproctus:441.356	((Euphrynichus:49.8432	DamonVariegatus:49.8432)49.8432:54.1139	Damon:103.957)103.957:337.399)441.356:21.9687	(Liphistius:370.522	(((Microhexura:227.782	((Paratropis:172.55	(Pionothele:137.457	Brachythele:137.457)137.457:35.0928)172.55:23.7021	Aphonopelma:196.252)196.252:31.5301)227.782:64.8764	(Sphodros:180.311	(Megahexura:171.578	Antrodiaetus:171.578)171.578:8.7333)180.311:112.347)292.659:21.0436	((Hypochilus:267.177	(Pholcus:211.372	Dysdera:211.372)211.372:55.8053)267.177:18.328	((Uloborus:173.638	(Neoscona:124.531	(Microdipoena:105.675	Ero:105.675)105.675:18.856)124.531:49.1068)173.638:7.0299
((Peripatopsis:159.328	(Euperipatoides:113.101	Epiperipatus:113.101)113.101:46.2269)159.328:391.869	((((Gammarus:465.883	(Daphnia:454.634	(Orchesella:425.077	((Tribolium:342.651	Drosophila:342.651)342.651:37.747	Blattella:380.397)380.397:44.6798)425.077:29.5569)454.634:11.2488)465.883:13.875	Argulus:479.758)479.758:51.2925	((Hanseniella:501.3	Glomeris:501.3)501.3:11.1213	(Scutigera:415.479	Alipes:415.479)415.479:96.9423)512.421:18.6294)531.051:9.9605	((Pycnogonum:341.5	(Endeis:181.111	Anoplodactylus:181.111)181.111:160.388)341.5:191.075	((Limulus:198.022	(Tachypleu:59.7023	Carcinoscorpius:59.7023)59.7023:138.32)198.022:293.469	(((Neobisium:244.166	(Synsphyronus:213.362	(Hesperochernes:113.273	Haplochernes:113.273)113.273:100.089)213.362:30.8036)244.166:235.347	(((Iurus:191.185	(Scorpiops:124.459	Hadrurus:124.459)124.459:66.7268)191.185:164.588	(Chaerilus:295.196	(Centruroides:125.241	Androctonus:125.241)125.241:169.956)295.196:60.5771)355.773:119.682	((Mastigoproctus:419.289	((Euphrynichus:41.6356	DamonVariegatus:41.6356)41.6356:48.0642	Damon:89.7001)89.6998:329.589)419.289:34.4966	(Liphistius:329.04	(((Microhexura:230.952	((Paratropis:191.675	(Pionothele:157.805	Brachythele:157.805)157.805:33.8695)191.675:12.9343	Aphonopelma:204.61)204.61:26.3425)230.952:43.1388	(Sphodros:172.539	(Megahexura:154.288	Antrodiaetus:154.288)154.288:18.2504)172.539:101.552)274.091:14.6275	((Hypochilus:248.772	(Pholcus:202.908	Dysdera:202.908)202.908:45.8646)248.772:17.6625	((Uloborus:162.879	(Neoscona:133.445	(Microdipoena:123.178	Ero:123.178)123.178:10.2676)133.445:29.4339)162.879:6.8951
((Peripatopsis:166.063	(Euperipatoides:106.864	Epiperipatus:106.864)106.864:59.1986)166.063:389.485	((((Gammarus:477.396	(Daphnia:459.561	(Orchesella:431.697	((Tribolium:320.047	Drosophila:320.047)320.047:61.5869	Blattella:381.634)381.634:50.0639)431.697:27.8631)459.561:17.8356)477.396:13.054	Argulus:490.45)490.45:47.9471	((Hanseniella:491.375	Glomeris:491.375)491.375:24.241	(Scutigera:387.803	Alipes:387.803)387.803:127.813)515.616:22.7819)538.397:9.4825	((Pycnogonum:332.082	(Endeis:159.927	Anoplodactylus:159.927)159.927:172.155)332.082:205.792	((Limulus:218.17	(Tachypleu:77.0645	Carcinoscorpius:77.0645)77.0645:141.105)218.17:272.851	(((Neobisium:256.975	(Synsphyronus:224.824	(Hesperochernes:120.719	Haplochernes:120.719)120.719:104.105)224.824:32.1517)256.975:225.569	(((Iurus:175.891	(Scorpiops:107.026	Hadrurus:107.026)107.026:68.8651)175.891:181.261	(Chaerilus:308.249	(Centruroides:148.787	Androctonus:148.787)148.787:159.462)308.249:48.9023)357.152:120.275	((Mastigoproctus:439.988	((Euphrynichus:44.5082	DamonVariegatus:44.5082)44.5082:62.5985	Damon:107.107)107.107:332.881)439.988:21.6929	(Liphistius:368.121	(((Microhexura:240.426	((Paratropis:203.321	(Pionothele:175.616	Brachythele:175.616)175.616:27.7044)203.321:13.0397	Aphonopelma:216.36)216.36:24.066)240.426:43.5242	(Sphodros:174.579	(Megahexura:143.67	Antrodiaetus:143.67)143.67:30.91)174.579:109.371)283.95:22.4356	((Hypochilus:245.974	(Pholcus:203.761	Dysdera:203.761)203.761:42.2136)245.974:25.4762	((Uloborus:162.817	(Neoscona:136.162	(Microdipoena:126.493	Ero:126.493)126.493:9.6694)136.162:26.654)162.817:3.8128
((Peripatopsis:159.815	(Euperipatoides:106.74	Epiperipatus:106.74)106.74:53.0755)159.815:393.762	((((Gammarus:476.168	(Daphnia:458.61	(Orchesella:415.21	((Tribolium:315.925	Drosophila:315.925)315.925:32.0312	Blattella:347.956)347.956:67.2546)415.21:43.399)458.61:17.5586)476.168:10.6394	Argulus:486.808)486.808:49.8772	((Hanseniella:499.832	Glomeris:499.832)499.832:16.2905	(Scutigera:420.128	Alipes:420.128)420.128:95.9946)516.122:20.5626)536.685:8.5541	((Pycnogonum:323.671	(Endeis:178.954	Anoplodactylus:178.954)178.954:144.718)323.671:212.381	((Limulus:196.857	(Tachypleu:58.2407	Carcinoscorpius:58.2407)58.2407:138.617)196.857:291.59	(((Neobisium:270.486	(Synsphyronus:239.663	(Hesperochernes:155.836	Haplochernes:155.836)155.836:83.8265)239.663:30.8236)270.486:205.951	(((Iurus:179.177	(Scorpiops:137.378	Hadrurus:137.378)137.378:41.7989)179.177:157.822	(Chaerilus:250.452	(Centruroides:63.8534	Androctonus:63.8534)63.8534:186.598)250.452:86.5489)337:134.603	((Mastigoproctus:417.536	((Euphrynichus:45.2517	DamonVariegatus:45.2517)45.2517:42.1981	Damon:87.4496)87.4498:330.086)417.536:28.3891	(Liphistius:328.47	(((Microhexura:206.67	((Paratropis:162.766	(Pionothele:134.836	Brachythele:134.836)134.836:27.93)162.766:14.5864	Aphonopelma:177.352)177.352:29.3177)206.67:52.1671	(Sphodros:178.995	(Megahexura:166.033	Antrodiaetus:166.033)166.033:12.9622)178.995:79.8418)258.837:22.0512	((Hypochilus:229.34	(Pholcus:182.821	Dysdera:182.821)182.821:46.518)229.34:23.869	((Uloborus:158.749	(Neoscona:127.824	(Microdipoena:117.969	Ero:117.969)117.969:9.8546)127.824:30.9251)158.749:4.6642
((Peripatopsis:164.611	(Euperipatoides:108.866	Epiperipatus:108.866)108.866:55.7447)164.611:394.627	((((Gammarus:479.89	(Daphnia:459.712	(Orchesella:427.43	((Tribolium:336.319	Drosophila:336.319)336.319:38.0805	Blattella:374.4)374.399:53.0297)427.43:32.2827)459.712:20.1776)479.89:9.8803	Argulus:489.771)489.77:48.5339	((Hanseniella:509.896	Glomeris:509.896)509.896:11.5737	(Scutigera:440.275	Alipes:440.275)440.275:81.1946)521.47:16.8345)538.304:9.4713	((Pycnogonum:336.855	(Endeis:135.764	Anoplodactylus:135.764)135.764:201.09)336.855:200.502	((Limulus:227.4	(Tachypleu:63.6558	Carcinoscorpius:63.6558)63.6558:163.745)227.4:262.818	(((Neobisium:254.835	(Synsphyronus:230.68	(Hesperochernes:126.027	Haplochernes:126.027)126.027:104.653)230.68:24.1548)254.835:226.185	(((Iurus:231.332	(Scorpiops:139.199	Hadrurus:139.199)139.199:92.1322)231.332:111.741	(Chaerilus:302.318	(Centruroides:119.159	Androctonus:119.159)119.159:183.159)302.318:40.755)343.073:129.547	((Mastigoproctus:421.134	((Euphrynichus:44.6583	DamonVariegatus:44.6583)44.6583:53.7338	Damon:98.3923)98.3922:322.741)421.134:25.8663	(Liphistius:338.285	(((Microhexura:213.187	((Paratropis:172.787	(Pionothele:143.333	Brachythele:143.333)143.333:29.4545)172.787:11.2985	Aphonopelma:184.086)184.086:29.1012)213.187:49.3483	(Sphodros:165.189	(Megahexura:151.555	Antrodiaetus:151.555)151.555:13.6352)165.189:97.3459)262.535:21.3315	((Hypochilus:243.937	(Pholcus:208.391	Dysdera:208.391)208.391:35.5464)243.937:15.7266	((Uloborus:162.319	(Neoscona:124.723	(Microdipoena:107.782	Ero:107.782)107.782:16.9409)124.723:37.5956)162.319:5.6766
((Peripatopsis:154.574	(Euperipatoides:104.511	Epiperipatus:104.511)104.511:50.0631)154.574:398.99	((((Gammarus:465.857	(Daphnia:444.609	(Orchesella:399.604	((Tribolium:286.144	Drosophila:286.144)286.144:36.0293	Blattella:322.174)322.174:77.4314)399.604:45.0047)444.609:21.2471)465.857:10.9037	Argulus:476.76)476.76:56.1324	((Hanseniella:500.329	Glomeris:500.329)500.329:11.6746	(Scutigera:418.769	Alipes:418.769)418.769:93.2345)512.004:20.8893)532.893:12.0957	((Pycnogonum:329.737	(Endeis:161.006	Anoplodactylus:161.006)161.006:168.731)329.737:206.135	((Limulus:210.943	(Tachypleu:57.6891	Carcinoscorpius:57.6891)57.6891:153.254)210.943:276.467	(((Neobisium:286.03	(Synsphyronus:256.755	(Hesperochernes:141.498	Haplochernes:141.498)141.498:115.257)256.755:29.2761)286.03:190.593	(((Iurus:162.517	(Scorpiops:111.505	Hadrurus:111.505)111.505:51.0124)162.517:170.457	(Chaerilus:230.185	(Centruroides:75.9312	Androctonus:75.9312)75.9312:154.254)230.185:102.788)332.974:139.919	((Mastigoproctus:411.325	((Euphrynichus:46.6449	DamonVariegatus:46.6449)46.6449:39.3427	Damon:85.9878)85.9877:325.337)411.325:34.5772	(Liphistius:320.978	(((Microhexura:217.278	((Paratropis:171.079	(Pionothele:145.175	Brachythele:145.175)145.175:25.904)171.079:16.7759	Aphonopelma:187.855)187.855:29.4235)217.278:49.0568	(Sphodros:157.087	(Megahexura:143.734	Antrodiaetus:143.734)143.734:13.3525)157.087:109.248)266.335:16.7075	((Hypochilus:247.31	(Pholcus:200.337	Dysdera:200.337)200.337:46.9726)247.31:14.9703	((Uloborus:165.168	(Neoscona:132.256	(Microdipoena:124.71	Ero:124.71)124.71:7.5456)132.256:32.912)165.168:7.0584
((Peripatopsis:160.115	(Euperipatoides:110.027	Epiperipatus:110.027)110.027:50.0876)160.115:394.632	((((Gammarus:477.278	(Daphnia:461.575	(Orchesella:411.362	((Tribolium:302.505	Drosophila:302.505)302.505:32.0238	Blattella:334.529)334.529:76.833)411.362:50.2132)461.575:15.7032)477.278:12.1016	Argulus:489.38)489.38:43.287	((Hanseniella:505.312	Glomeris:505.312)505.312:8.5819	(Scutigera:450.53	Alipes:450.53)450.53:63.3637)513.894:18.7732)532.667:13.1853	((Pycnogonum:344.741	(Endeis:210.635	Anoplodactylus:210.635)210.635:134.106)344.741:191.53	((Limulus:217.612	(Tachypleu:69.5247	Carcinoscorpius:69.5247)69.5247:148.087)217.612:272.024	(((Neobisium:279.953	(Synsphyronus:247.488	(Hesperochernes:137.772	Haplochernes:137.772)137.772:109.716)247.488:32.465)279.953:199.274	(((Iurus:164.172	(Scorpiops:128.585	Hadrurus:128.585)128.585:35.5872)164.172:185.817	(Chaerilus:281.45	(Centruroides:131.934	Androctonus:131.934)131.934:149.515)281.45:68.5395)349.989:124.82	((Mastigoproctus:431.793	((Euphrynichus:49.6173	DamonVariegatus:49.6173)49.6173:52.6472	Damon:102.265)102.265:329.529)431.793:23.4483	(Liphistius:338.968	(((Microhexura:215.409	((Paratropis:171.333	(Pionothele:143.383	Brachythele:143.383)143.383:27.9497)171.333:15.9628	Aphonopelma:187.295)187.295:28.1134)215.409:59.4816	(Sphodros:168.848	(Megahexura:152.093	Antrodiaetus:152.093)152.093:16.7548)168.848:106.043)274.89:18.5282	((Hypochilus:249.856	(Pholcus:212.327	Dysdera:212.327)212.327:37.5297)249.856:20.7256	((Uloborus:166.403	(Neoscona:133.943	(Microdipoena:125.796	Ero:125.796)125.796:8.1476)133.943:32.46)166.403:7.1362
((Peripatopsis:168.966	(Euperipatoides:111.738	Epiperipatus:111.738)111.738:57.2277)168.966:384.692	((((Gammarus:470.029	(Daphnia:445.107	(Orchesella:410.376	((Tribolium:322.04	Drosophila:322.04)322.04:33.9908	Blattella:356.03)356.03:54.3456)410.376:34.7312)445.107:24.922)470.029:21.2235	Argulus:491.253)491.253:44.9919	((Hanseniella:514.181	Glomeris:514.181)514.181:7.1198	(Scutigera:459.658	Alipes:459.658)459.658:61.6426)521.301:14.9442)536.245:7.8406	((Pycnogonum:357.884	(Endeis:184.813	Anoplodactylus:184.813)184.813:173.071)357.884:177.147	((Limulus:233.09	(Tachypleu:83.4406	Carcinoscorpius:83.4406)83.4406:149.649)233.09:262.165	(((Neobisium:270.897	(Synsphyronus:232.043	(Hesperochernes:117.716	Haplochernes:117.716)117.716:114.326)232.043:38.8532)270.897:212.673	(((Iurus:169.631	(Scorpiops:77.0392	Hadrurus:77.0392)77.0392:92.5921)169.631:180.399	(Chaerilus:266.502	(Centruroides:83.0697	Androctonus:83.0697)83.0697:183.432)266.502:83.5292)350.031:129.085	((Mastigoproctus:433.979	((Euphrynichus:54.5628	DamonVariegatus:54.5628)54.5628:55.7201	Damon:110.282)110.283:323.697)433.979:22.6715	(Liphistius:360.286	(((Microhexura:205.591	((Paratropis:157.002	(Pionothele:115.358	Brachythele:115.358)115.358:41.6443)157.002:17.4842	Aphonopelma:174.486)174.487:31.1042)205.591:66.6487	(Sphodros:149.428	(Megahexura:137.878	Antrodiaetus:137.878)137.878:11.5498)149.428:122.812)272.24:29.6077	((Hypochilus:246.733	(Pholcus:213.853	Dysdera:213.853)213.853:32.8795)246.733:23.9132	((Uloborus:170.944	(Neoscona:139.019	(Microdipoena:129.078	Ero:129.078)129.078:9.9411)139.019:31.9249)170.944:6.4336
((Peripatopsis:143.293	(Euperipatoides:104.627	Epiperipatus:104.627)104.627:38.666)143.293:413.233	((((Gammarus:477.51	(Daphnia:461.227	(Orchesella:425.366	((Tribolium:330.928	Drosophila:330.928)330.928:39.6872	Blattella:370.615)370.615:54.7508)425.366:35.861)461.227:16.2833)477.51:11.742	Argulus:489.252)489.252:47.7797	((Hanseniella:506.588	Glomeris:506.588)506.588:11.1048	(Scutigera:435.729	Alipes:435.729)435.729:81.9634)517.693:19.3393)537.032:8.8498	((Pycnogonum:353.631	(Endeis:170.527	Anoplodactylus:170.527)170.527:183.104)353.631:182.776	((Limulus:208.019	(Tachypleu:73.305	Carcinoscorpius:73.305)73.305:134.714)208.019:287.529	(((Neobisium:263.004	(Synsphyronus:227.97	(Hesperochernes:105.587	Haplochernes:105.587)105.587:122.383)227.97:35.034)263.004:220.479	(((Iurus:165.623	(Scorpiops:109.581	Hadrurus:109.581)109.581:56.0427)165.623:170.118	(Chaerilus:263.342	(Centruroides:108.345	Androctonus:108.345)108.345:154.997)263.342:72.3995)335.741:142.262	((Mastigoproctus:431.013	((Euphrynichus:47.8659	DamonVariegatus:47.8659)47.8659:57.2025	Damon:105.069)105.068:325.944)431.013:25.9413	(Liphistius:363.675	(((Microhexura:225.496	((Paratropis:163.402	(Pionothele:135.783	Brachythele:135.783)135.783:27.6192)163.402:20.0745	Aphonopelma:183.477)183.477:42.0198)225.496:58.1141	(Sphodros:168.704	(Megahexura:147.966	Antrodiaetus:147.966)147.966:20.7373)168.704:114.907)283.611:25.0975	((Hypochilus:262.056	(Pholcus:228.476	Dysdera:228.476)228.476:33.5806)262.056:20.0289	((Uloborus:168.886	(Neoscona:129.67	(Microdipoena:118.698	Ero:118.698)118.698:10.9721)129.67:39.2154)168.886:8.4116
((Peripatopsis:169.441	(Euperipatoides:109.305	Epiperipatus:109.305)109.305:60.1357)169.441:385.353	((((Gammarus:476.056	(Daphnia:449.718	(Orchesella:400.829	((Tribolium:294.452	Drosophila:294.452)294.452:37.1465	Blattella:331.599)331.599:69.2299)400.829:48.8882)449.718:26.3387)476.056:12.957	Argulus:489.013)489.013:44.7937	((Hanseniella:509.623	Glomeris:509.623)509.623:8.7788	(Scutigera:456.35	Alipes:456.35)456.35:62.052)518.402:15.4056)533.807:10.6146	((Pycnogonum:322.082	(Endeis:171.107	Anoplodactylus:171.107)171.107:150.975)322.082:211.855	((Limulus:234.907	(Tachypleu:81.3072	Carcinoscorpius:81.3072)81.3072:153.6)234.907:256.598	(((Neobisium:240.802	(Synsphyronus:214.112	(Hesperochernes:126.687	Haplochernes:126.687)126.687:87.4261)214.112:26.6899)240.802:240.238	(((Iurus:177.46	(Scorpiops:134.797	Hadrurus:134.797)134.797:42.6636)177.46:149.31	(Chaerilus:247.953	(Centruroides:113.192	Androctonus:113.192)113.192:134.761)247.953:78.8179)326.771:148.806	((Mastigoproctus:432.987	((Euphrynichus:50.1145	DamonVariegatus:50.1145)50.1145:55.9504	Damon:106.065)106.065:326.922)432.987:22.7974	(Liphistius:340.406	(((Microhexura:222.397	((Paratropis:174.961	(Pionothele:149.164	Brachythele:149.164)149.164:25.7969)174.961:13.2598	Aphonopelma:188.221)188.221:34.1766)222.397:53.5246	(Sphodros:174.522	(Megahexura:158.177	Antrodiaetus:158.177)158.177:16.3447)174.522:101.4)275.922:18.9563	((Hypochilus:248.996	(Pholcus:213.328	Dysdera:213.328)213.328:35.6678)248.996:22.2054	((Uloborus:162.948	(Neoscona:122.374	(Microdipoena:110.398	Ero:110.398)110.398:11.9751)122.374:40.5748)162.948:5.9321
((Peripatopsis:157.488	(Euperipatoides:111.946	Epiperipatus:111.946)111.946:45.5414)157.488:395.931	((((Gammarus:469.628	(Daphnia:449.555	(Orchesella:412.116	((Tribolium:321.686	Drosophila:321.686)321.686:35.2863	Blattella:356.973)356.973:55.143)412.116:37.4387)449.555:20.0733)469.628:10.9056	Argulus:480.534)480.534:52.9393	((Hanseniella:501.867	Glomeris:501.867)501.867:12.552	(Scutigera:435.78	Alipes:435.78)435.78:78.6391)514.419:19.0538)533.473:10.1577	((Pycnogonum:323.041	(Endeis:160.9	Anoplodactylus:160.9)160.9:162.141)323.041:209.808	((Limulus:213.181	(Tachypleu:67.2553	Carcinoscorpius:67.2553)67.2553:145.927)213.181:275.259	(((Neobisium:243.975	(Synsphyronus:218.94	(Hesperochernes:122.955	Haplochernes:122.955)122.955:95.9849)218.94:25.0349)243.975:234.673	(((Iurus:136.25	(Scorpiops:91.8974	Hadrurus:91.8974)91.8974:44.3518)136.25:187.802	(Chaerilus:273.283	(Centruroides:117.37	Androctonus:117.37)117.37:155.913)273.283:50.7683)324.052:149.654	((Mastigoproctus:419.236	((Euphrynichus:46.7691	DamonVariegatus:46.7691)46.7691:47.4716	Damon:94.2406)94.2407:324.995)419.236:32.7613	(Liphistius:324.528	(((Microhexura:221.007	((Paratropis:184.422	(Pionothele:151.957	Brachythele:151.957)151.957:32.4657)184.422:13.0289	Aphonopelma:197.452)197.451:23.5555)221.007:42.7502	(Sphodros:156.558	(Megahexura:141.002	Antrodiaetus:141.002)141.002:15.5557)156.558:107.199)263.757:16.8016	((Hypochilus:240.458	(Pholcus:204.788	Dysdera:204.788)204.788:35.6708)240.458:18.1287	((Uloborus:159.006	(Neoscona:130.916	(Microdipoena:120.339	Ero:120.339)120.339:10.5772)130.916:28.0901)159.006:6.3614
((Peripatopsis:145.641	(Euperipatoides:96.75	Epiperipatus:96.75)96.75:48.8913)145.641:407.81	((((Gammarus:476.422	(Daphnia:458.347	(Orchesella:416.552	((Tribolium:316.785	Drosophila:316.785)316.785:35.3009	Blattella:352.086)352.086:64.4666)416.552:41.7953)458.347:18.0747)476.422:7.225	Argulus:483.647)483.647:49.8495	((Hanseniella:491.594	Glomeris:491.594)491.594:13.9485	(Scutigera:391.034	Alipes:391.034)391.034:114.509)505.543:27.9539)533.497:8.9977	((Pycnogonum:322.485	(Endeis:191.659	Anoplodactylus:191.659)191.659:130.826)322.485:207.393	((Limulus:205.575	(Tachypleu:66.1906	Carcinoscorpius:66.1906)66.1906:139.384)205.575:280.286	(((Neobisium:222.837	(Synsphyronus:192.308	(Hesperochernes:112.843	Haplochernes:112.843)112.843:79.4646)192.308:30.5292)222.837:254.255	(((Iurus:205.201	(Scorpiops:151.8	Hadrurus:151.8)151.8:53.4011)205.201:148.81	(Chaerilus:291.65	(Centruroides:134.385	Androctonus:134.385)134.385:157.265)291.65:62.3613)354.011:118.643	((Mastigoproctus:426.839	((Euphrynichus:46.0814	DamonVariegatus:46.0814)46.0814:39.2696	Damon:85.3511)85.3511:341.488)426.839:28.929	(Liphistius:356.022	(((Microhexura:236.085	((Paratropis:190.877	(Pionothele:155.2	Brachythele:155.2)155.2:35.6774)190.877:24.0145	Aphonopelma:214.892)214.892:21.1927)236.085:50.1421	(Sphodros:175.343	(Megahexura:157.228	Antrodiaetus:157.228)157.228:18.1149)175.343:110.883)286.227:23.137	((Hypochilus:262.572	(Pholcus:221.204	Dysdera:221.204)221.204:41.3687)262.572:22.7147	((Uloborus:168.323	(Neoscona:131.262	(Microdipoena:119	Ero:119)119:12.2623)131.262:37.0606)168.323:5.7675
((Peripatopsis:155.636	(Euperipatoides:113.859	Epiperipatus:113.859)113.859:41.7772)155.636:401.983	((((Gammarus:486.04	(Daphnia:466.611	(Orchesella:422.063	((Tribolium:329.162	Drosophila:329.162)329.162:29.7789	Blattella:358.942)358.941:63.1219)422.063:44.5468)466.611:19.4293)486.04:9.0803	Argulus:495.12)495.12:43.1395	((Hanseniella:516.351	Glomeris:516.351)516.351:5.6876	(Scutigera:452.367	Alipes:452.367)452.367:69.6711)522.038:16.2211)538.26:9.103	((Pycnogonum:314.582	(Endeis:152.552	Anoplodactylus:152.552)152.552:162.031)314.582:218.953	((Limulus:232.461	(Tachypleu:79.2633	Carcinoscorpius:79.2633)79.2633:153.198)232.461:256.682	(((Neobisium:227.656	(Synsphyronus:200.583	(Hesperochernes:107.037	Haplochernes:107.037)107.037:93.5461)200.583:27.0721)227.656:249.34	(((Iurus:219.123	(Scorpiops:165.217	Hadrurus:165.217)165.217:53.9055)219.123:136.566	(Chaerilus:303.817	(Centruroides:139.732	Androctonus:139.732)139.732:164.085)303.817:51.8718)355.69:115.572	((Mastigoproctus:433.746	((Euphrynichus:55.0448	DamonVariegatus:55.0448)55.0448:60.7436	Damon:115.788)115.788:317.958)433.746:21.2447	(Liphistius:365.258	(((Microhexura:229.241	((Paratropis:183.308	(Pionothele:158.088	Brachythele:158.088)158.088:25.2199)183.308:13.1145	Aphonopelma:196.422)196.422:32.8189)229.241:68.5804	(Sphodros:201.287	(Megahexura:190.034	Antrodiaetus:190.034)190.034:11.2525)201.287:96.535)297.822:20.7974	((Hypochilus:264.563	(Pholcus:211.797	Dysdera:211.797)211.797:52.7673)264.563:23.3908	((Uloborus:169.08	(Neoscona:134.91	(Microdipoena:124.82	Ero:124.82)124.82:10.0898)134.91:34.1706)169.08:4.8986
((Peripatopsis:133.779	(Euperipatoides:100.232	Epiperipatus:100.232)100.232:33.5468)133.779:417.387	((((Gammarus:471.551	(Daphnia:450.29	(Orchesella:420.354	((Tribolium:327.734	Drosophila:327.734)327.734:36.3081	Blattella:364.042)364.042:56.3115)420.354:29.936)450.29:21.2608)471.551:8.1206	Argulus:479.671)479.671:56.8307	((Hanseniella:515.755	Glomeris:515.755)515.755:5.1374	(Scutigera:450.52	Alipes:450.52)450.52:70.3723)520.892:15.6103)536.502:8.0741	((Pycnogonum:283.117	(Endeis:157.791	Anoplodactylus:157.791)157.791:125.326)283.117:248.939	((Limulus:196.362	(Tachypleu:60.6095	Carcinoscorpius:60.6095)60.6095:135.753)196.362:284.827	(((Neobisium:227.033	(Synsphyronus:196.833	(Hesperochernes:110.882	Haplochernes:110.882)110.882:85.9515)196.833:30.1999)227.033:242.466	(((Iurus:235.877	(Scorpiops:188.441	Hadrurus:188.441)188.441:47.4357)235.877:131.197	(Chaerilus:290.847	(Centruroides:125.728	Androctonus:125.728)125.728:165.119)290.847:76.2273)367.074:99.1272	((Mastigoproctus:421.236	((Euphrynichus:43.6823	DamonVariegatus:43.6823)43.6823:49.1233	Damon:92.8058)92.8057:328.431)421.236:28.0807	(Liphistius:348.879	(((Microhexura:236.737	((Paratropis:197.727	(Pionothele:175.503	Brachythele:175.503)175.503:22.2242)197.727:11.972	Aphonopelma:209.699)209.699:27.0375)236.737:42.2443	(Sphodros:199.102	(Megahexura:185.016	Antrodiaetus:185.016)185.016:14.0859)199.102:79.8793)278.981:18.2806	((Hypochilus:253.719	(Pholcus:199.511	Dysdera:199.511)199.511:54.208)253.719:19.0108	((Uloborus:177.365	(Neoscona:141.788	(Microdipoena:127.624	Ero:127.624)127.624:14.1651)141.788:35.5758)177.365:5.3124
((Peripatopsis:139.14	(Euperipatoides:94.8098	Epiperipatus:94.8098)94.8098:44.3299)139.14:413.204	((((Gammarus:475.441	(Daphnia:451.246	(Orchesella:422.341	((Tribolium:337.795	Drosophila:337.795)337.795:31.1895	Blattella:368.985)368.984:53.3567)422.341:28.9049)451.246:24.1947)475.441:10.018	Argulus:485.459)485.459:49.8041	((Hanseniella:518.675	Glomeris:518.675)518.675:2.4288	(Scutigera:451.887	Alipes:451.887)451.887:69.2175)521.104:14.1588)535.263:10.6209	((Pycnogonum:289.812	(Endeis:144.721	Anoplodactylus:144.721)144.721:145.091)289.812:246.268	((Limulus:180.85	(Tachypleu:62.6413	Carcinoscorpius:62.6413)62.6413:118.208)180.85:307.768	(((Neobisium:211.943	(Synsphyronus:183.955	(Hesperochernes:100.117	Haplochernes:100.117)100.117:83.8386)183.955:27.9874)211.943:263.286	(((Iurus:234.125	(Scorpiops:186.651	Hadrurus:186.651)186.651:47.4746)234.125:127.889	(Chaerilus:314.992	(Centruroides:144.837	Androctonus:144.837)144.837:170.155)314.992:47.0225)362.014:108.87	((Mastigoproctus:429.088	((Euphrynichus:41.3974	DamonVariegatus:41.3974)41.3974:51.6241	Damon:93.0213)93.0215:336.067)429.088:21.5672	(Liphistius:351.143	(((Microhexura:250.57	((Paratropis:202.742	(Pionothele:144.863	Brachythele:144.863)144.863:57.879)202.742:16.2555	Aphonopelma:218.997)218.997:31.573)250.57:47.3888	(Sphodros:204.551	(Megahexura:191.476	Antrodiaetus:191.476)191.476:13.0749)204.551:93.4085)297.959:14.1376	((Hypochilus:266.791	(Pholcus:211.296	Dysdera:211.296)211.296:55.4951)266.791:22.9985	((Uloborus:185.589	(Neoscona:144.369	(Microdipoena:129.995	Ero:129.995)129.995:14.374)144.369:41.2199)185.589:5.1797
((Peripatopsis:147.28	(Euperipatoides:110.809	Epiperipatus:110.809)110.809:36.4703)147.28:402.578	((((Gammarus:477.371	(Daphnia:454.111	(Orchesella:428.348	((Tribolium:346.243	Drosophila:346.243)346.243:33.1803	Blattella:379.423)379.423:48.9249)428.348:25.763)454.111:23.2598)477.371:8.5927	Argulus:485.964)485.964:48.9975	((Hanseniella:514.3	Glomeris:514.3)514.3:4.5202	(Scutigera:452.835	Alipes:452.835)452.835:65.9857)518.821:16.1408)534.962:9.7182	((Pycnogonum:321.372	(Endeis:143.694	Anoplodactylus:143.694)143.694:177.678)321.372:211.875	((Limulus:215.665	(Tachypleu:72.6923	Carcinoscorpius:72.6923)72.6923:142.973)215.665:273.144	(((Neobisium:211.801	(Synsphyronus:186.381	(Hesperochernes:111.265	Haplochernes:111.265)111.265:75.1166)186.381:25.4201)211.801:265.654	(((Iurus:179.181	(Scorpiops:132.937	Hadrurus:132.937)132.937:46.2442)179.181:148.437	(Chaerilus:267.825	(Centruroides:137.314	Androctonus:137.314)137.314:130.511)267.825:59.7937)327.618:144.789	((Mastigoproctus:424.907	((Euphrynichus:51.8465	DamonVariegatus:51.8465)51.8465:48.665	Damon:100.511)100.511:324.395)424.907:26.2854	(Liphistius:357.817	(((Microhexura:240.119	((Paratropis:186.458	(Pionothele:126.256	Brachythele:126.256)126.256:60.2034)186.458:20.9646	Aphonopelma:207.423)207.423:32.6952)240.119:54.3983	(Sphodros:194.431	(Megahexura:182.161	Antrodiaetus:182.161)182.161:12.2708)194.431:100.085)294.517:22.7122	((Hypochilus:268.182	(Pholcus:211.571	Dysdera:211.571)211.571:56.6111)268.182:20.5108	((Uloborus:179.731	(Neoscona:146.803	(Microdipoena:138.323	Ero:138.323)138.323:8.4797)146.803:32.9284)179.731:7.5913
((Peripatopsis:150.027	(Euperipatoides:115.751	Epiperipatus:115.751)115.751:34.2761)150.027:399.64	((((Gammarus:479.061	(Daphnia:459.586	(Orchesella:428.642	((Tribolium:335.218	Drosophila:335.218)335.218:36.2496	Blattella:371.468)371.468:57.1736)428.642:30.9439)459.586:19.4753)479.061:10.6977	Argulus:489.759)489.759:47.8609	((Hanseniella:514.32	Glomeris:514.32)514.32:8.4812	(Scutigera:414.634	Alipes:414.634)414.634:108.167)522.801:14.8188)537.62:8.2113	((Pycnogonum:294.178	(Endeis:134.224	Anoplodactylus:134.224)134.224:159.954)294.178:241.867	((Limulus:217.767	(Tachypleu:75.4154	Carcinoscorpius:75.4154)75.4154:142.351)217.767:274.375	(((Neobisium:225.011	(Synsphyronus:184.816	(Hesperochernes:84.5206	Haplochernes:84.5206)84.5206:100.295)184.816:40.1948)225.011:256.389	(((Iurus:159.162	(Scorpiops:101.893	Hadrurus:101.893)101.893:57.2687)159.162:174.71	(Chaerilus:272.528	(Centruroides:133.583	Androctonus:133.583)133.583:138.945)272.528:61.3439)333.872:141.655	((Mastigoproctus:419.295	((Euphrynichus:49.275	DamonVariegatus:49.275)49.275:47.2348	Damon:96.5099)96.5099:322.785)419.295:32.2944	(Liphistius:335	(((Microhexura:226.635	((Paratropis:188.859	(Pionothele:136.042	Brachythele:136.042)136.042:52.8167)188.859:13.3775	Aphonopelma:202.237)202.237:24.398)226.635:51.3901	(Sphodros:182.021	(Megahexura:172.791	Antrodiaetus:172.791)172.791:9.2307)182.021:96.0042)278.025:20.8476	((Hypochilus:257.149	(Pholcus:200.552	Dysdera:200.552)200.552:56.5964)257.149:19.0651	((Uloborus:168.85	(Neoscona:138.305	(Microdipoena:128.944	Ero:128.944)128.944:9.3611)138.305:30.5449)168.85:6.8275
((Peripatopsis:141.32	(Euperipatoides:109.535	Epiperipatus:109.535)109.535:31.785)141.32:409.207	((((Gammarus:484.594	(Daphnia:465.18	(Orchesella:424.371	((Tribolium:327.865	Drosophila:327.865)327.865:31.9825	Blattella:359.847)359.847:64.5239)424.371:40.8091)465.18:19.4132)484.594:7.856	Argulus:492.45)492.45:44.9882	((Hanseniella:511.172	Glomeris:511.172)511.172:7.3619	(Scutigera:438.148	Alipes:438.148)438.148:80.3857)518.534:18.9036)537.438:8.4902	((Pycnogonum:348.26	(Endeis:186.015	Anoplodactylus:186.015)186.015:162.245)348.26:186.385	((Limulus:223.981	(Tachypleu:61.1244	Carcinoscorpius:61.1244)61.1244:162.856)223.981:269.18	(((Neobisium:251.106	(Synsphyronus:211.233	(Hesperochernes:107.206	Haplochernes:107.206)107.206:104.027)211.233:39.8729)251.106:231.963	(((Iurus:171.164	(Scorpiops:115.726	Hadrurus:115.726)115.726:55.438)171.164:191.858	(Chaerilus:285.401	(Centruroides:80.4198	Androctonus:80.4198)80.4198:204.981)285.401:77.6215)363.022:114.412	((Mastigoproctus:429.212	((Euphrynichus:44.7409	DamonVariegatus:44.7409)44.7409:52.7614	Damon:97.5021)97.5024:331.71)429.212:28.1039	(Liphistius:350.399	(((Microhexura:239.045	((Paratropis:191.03	(Pionothele:139.673	Brachythele:139.673)139.673:51.3569)191.03:17.3953	Aphonopelma:208.425)208.425:30.6205)239.045:47.3435	(Sphodros:183.581	(Megahexura:167.404	Antrodiaetus:167.404)167.404:16.1778)183.581:102.808)286.389:19.4867	((Hypochilus:261.596	(Pholcus:217.496	Dysdera:217.496)217.496:44.1004)261.596:21.8428	((Uloborus:173.033	(Neoscona:143.056	(Microdipoena:132.089	Ero:132.089)132.089:10.9662)143.056:29.9771)173.033:5.3425
((Peripatopsis:138.139	(Euperipatoides:105.454	Epiperipatus:105.454)105.454:32.6847)138.139:408.934	((((Gammarus:484.591	(Daphnia:468.054	(Orchesella:438.225	((Tribolium:340.076	Drosophila:340.076)340.076:33.7196	Blattella:373.796)373.796:64.4287)438.225:29.8287)468.054:16.5371)484.591:7.98	Argulus:492.571)492.571:41.8801	((Hanseniella:508.622	Glomeris:508.622)508.622:10.45	(Scutigera:445.977	Alipes:445.977)445.977:73.0949)519.072:15.3792)534.451:9.0814	((Pycnogonum:340.769	(Endeis:190.238	Anoplodactylus:190.238)190.238:150.531)340.769:193.465	((Limulus:209.011	(Tachypleu:66.2144	Carcinoscorpius:66.2144)66.2144:142.797)209.011:284.488	(((Neobisium:259.904	(Synsphyronus:222.362	(Hesperochernes:105.219	Haplochernes:105.219)105.219:117.144)222.362:37.5414)259.904:222.857	(((Iurus:167.411	(Scorpiops:137.263	Hadrurus:137.263)137.263:30.1479)167.411:182.917	(Chaerilus:258.424	(Centruroides:106.538	Androctonus:106.538)106.538:151.887)258.424:91.9044)350.329:127.77	((Mastigoproctus:440.325	((Euphrynichus:44.9171	DamonVariegatus:44.9171)44.9171:38.033	Damon:82.9499)82.9501:357.374)440.325:21.4277	(Liphistius:374.731	(((Microhexura:225.567	((Paratropis:173.847	(Pionothele:138.463	Brachythele:138.463)138.463:35.384)173.847:21.4856	Aphonopelma:195.332)195.332:30.2346)225.567:68.2134	(Sphodros:176.056	(Megahexura:161.298	Antrodiaetus:161.298)161.298:14.7581)176.056:117.725)293.78:25.6561	((Hypochilus:265.432	(Pholcus:218.674	Dysdera:218.674)218.674:46.7569)265.432:20.6958	((Uloborus:175.083	(Neoscona:145.97	(Microdipoena:133.065	Ero:133.065)133.065:12.9055)145.97:29.113)175.083:5.2416
((Peripatopsis:152.069	(Euperipatoides:115.895	Epiperipatus:115.895)115.895:36.1739)152.069:398.358	((((Gammarus:482.057	(Daphnia:467.958	(Orchesella:435.164	((Tribolium:326.054	Drosophila:326.054)326.054:32.0459	Blattella:358.1)358.1:77.0647)435.164:32.793)467.958:14.0992)482.057:9.6896	Argulus:491.747)491.746:45.4542	((Hanseniella:509.129	Glomeris:509.129)509.129:13.0317	(Scutigera:453.283	Alipes:453.283)453.283:68.8771)522.161:15.04)537.201:9.9828	((Pycnogonum:326.231	(Endeis:193.061	Anoplodactylus:193.061)193.061:133.17)326.231:211.233	((Limulus:218.627	(Tachypleu:62.6094	Carcinoscorpius:62.6094)62.6094:156.017)218.627:274.533	(((Neobisium:247.14	(Synsphyronus:214.152	(Hesperochernes:107.379	Haplochernes:107.379)107.379:106.773)214.152:32.9876)247.14:233.439	(((Iurus:197.368	(Scorpiops:132.539	Hadrurus:132.539)132.539:64.8292)197.368:163.095	(Chaerilus:277.329	(Centruroides:131.588	Androctonus:131.588)131.588:145.742)277.329:83.1337)360.463:116.685	((Mastigoproctus:443.657	((Euphrynichus:50.4127	DamonVariegatus:50.4127)50.4127:51.1746	Damon:101.587)101.587:342.069)443.657:15.7757	(Liphistius:363.93	(((Microhexura:238.448	((Paratropis:174.893	(Pionothele:149.431	Brachythele:149.431)149.431:25.4619)174.893:26.5691	Aphonopelma:201.462)201.462:36.9864)238.448:57.901	(Sphodros:194.276	(Megahexura:178.501	Antrodiaetus:178.501)178.501:15.775)194.276:102.073)296.349:19.9511	((Hypochilus:273.307	(Pholcus:227.402	Dysdera:227.402)227.402:45.905)273.307:17.6491	((Uloborus:188.812	(Neoscona:140.023	(Microdipoena:124.551	Ero:124.551)124.551:15.4723)140.023:48.7896)188.812:6.4371
((Peripatopsis:178.349	(Euperipatoides:137.812	Epiperipatus:137.812)137.812:40.537)178.349:373.272	((((Gammarus:482.417	(Daphnia:464.503	(Orchesella:429.542	((Tribolium:326.748	Drosophila:326.748)326.748:38.7904	Blattella:365.539)365.539:64.0034)429.542:34.9606)464.503:17.9141)482.417:10.0083	Argulus:492.425)492.425:45.7348	((Hanseniella:510.13	Glomeris:510.13)510.13:10.244	(Scutigera:441.642	Alipes:441.642)441.642:78.7323)520.374:17.7859)538.16:10.3197	((Pycnogonum:326.539	(Endeis:189.728	Anoplodactylus:189.728)189.728:136.811)326.539:211.338	((Limulus:237.366	(Tachypleu:66.0273	Carcinoscorpius:66.0273)66.0273:171.338)237.366:255.24	(((Neobisium:265.674	(Synsphyronus:236.648	(Hesperochernes:119.15	Haplochernes:119.15)119.15:117.498)236.648:29.0259)265.674:215.014	(((Iurus:282.896	(Scorpiops:167.597	Hadrurus:167.597)167.597:115.298)282.896:116.694	(Chaerilus:362.685	(Centruroides:178.597	Androctonus:178.597)178.597:184.088)362.685:36.9046)399.59:78.2154	((Mastigoproctus:439.64	((Euphrynichus:57.7822	DamonVariegatus:57.7822)57.7822:50.5799	Damon:108.362)108.362:331.278)439.64:20.4328	(Liphistius:365.206	(((Microhexura:208.91	((Paratropis:152.315	(Pionothele:125.809	Brachythele:125.809)125.809:26.5063)152.315:14.7511	Aphonopelma:167.066)167.066:41.8437)208.91:79.8962	(Sphodros:173.854	(Megahexura:162.194	Antrodiaetus:162.194)162.194:11.6595)173.854:114.952)288.806:27.1637	((Hypochilus:273.837	(Pholcus:231.761	Dysdera:231.761)231.761:42.0757)273.837:19.105	((Uloborus:188.553	(Neoscona:152.298	(Microdipoena:141.923	Ero:141.923)141.923:10.3749)152.298:36.2547)188.553:4.8324
((Peripatopsis:153.31	(Euperipatoides:116.291	Epiperipatus:116.291)116.291:37.0201)153.31:401.262	((((Gammarus:468.26	(Daphnia:453.303	(Orchesella:420.585	((Tribolium:301.097	Drosophila:301.097)301.097:44.0699	Blattella:345.167)345.167:75.418)420.585:32.7188)453.303:14.9561)468.26:6.7748	Argulus:475.034)475.035:58.9455	((Hanseniella:499.716	Glomeris:499.716)499.716:12.778	(Scutigera:404.557	Alipes:404.557)404.557:107.936)512.494:21.486)533.98:14.7687	((Pycnogonum:337.73	(Endeis:184.625	Anoplodactylus:184.625)184.625:153.105)337.73:201.226	((Limulus:215.399	(Tachypleu:65.8971	Carcinoscorpius:65.8971)65.8971:149.502)215.399:277.782	(((Neobisium:278.352	(Synsphyronus:247.889	(Hesperochernes:133.548	Haplochernes:133.548)133.548:114.341)247.889:30.4629)278.352:204.084	(((Iurus:262.223	(Scorpiops:159.351	Hadrurus:159.351)159.351:102.872)262.223:123.558	(Chaerilus:337.631	(Centruroides:166.275	Androctonus:166.275)166.275:171.356)337.631:48.1501)385.781:92.8865	((Mastigoproctus:438.708	((Euphrynichus:39.8816	DamonVariegatus:39.8816)39.8816:55.3829	Damon:95.2645)95.2646:343.443)438.708:20.5727	(Liphistius:361.804	(((Microhexura:194.616	((Paratropis:146.436	(Pionothele:127.212	Brachythele:127.212)127.212:19.2238)146.436:13.0566	Aphonopelma:159.493)159.493:35.1232)194.616:97.0386	(Sphodros:143.344	(Megahexura:126.193	Antrodiaetus:126.193)126.193:17.1511)143.344:148.31)291.654:26.4703	((Hypochilus:262.809	(Pholcus:207.701	Dysdera:207.701)207.701:55.1085)262.809:24.8491	((Uloborus:165.982	(Neoscona:136.038	(Microdipoena:123.171	Ero:123.171)123.171:12.867)136.038:29.9443)165.982:4.3782
((Peripatopsis:146.654	(Euperipatoides:109.149	Epiperipatus:109.149)109.149:37.504)146.654:398.3	((((Gammarus:462.513	(Daphnia:446.982	(Orchesella:416.322	((Tribolium:325.901	Drosophila:325.901)325.901:35.4076	Blattella:361.309)361.309:55.0136)416.322:30.66)446.982:15.5309)462.513:15.2247	Argulus:477.738)477.738:53.5991	((Hanseniella:509.022	Glomeris:509.022)509.022:8.0168	(Scutigera:446.627	Alipes:446.627)446.627:70.4107)517.039:14.2984)531.337:10.4646	((Pycnogonum:332.736	(Endeis:144.464	Anoplodactylus:144.464)144.464:188.272)332.736:200.769	((Limulus:197.99	(Tachypleu:65.6048	Carcinoscorpius:65.6048)65.6048:132.386)197.99:292.299	(((Neobisium:264.675	(Synsphyronus:236.363	(Hesperochernes:119.412	Haplochernes:119.412)119.412:116.951)236.363:28.3126)264.675:213.917	(((Iurus:154.559	(Scorpiops:111.787	Hadrurus:111.787)111.787:42.7711)154.559:194.39	(Chaerilus:265.958	(Centruroides:116.114	Androctonus:116.114)116.114:149.844)265.958:82.9904)348.949:125.655	((Mastigoproctus:436.391	((Euphrynichus:41.7547	DamonVariegatus:41.7547)41.7547:48.1827	Damon:89.9375)89.9375:346.453)436.391:19.9319	(Liphistius:359.577	(((Microhexura:214.839	((Paratropis:153.282	(Pionothele:115.849	Brachythele:115.849)115.849:37.4335)153.282:25.1242	Aphonopelma:178.406)178.406:36.4328)214.839:50.7746	(Sphodros:149.363	(Megahexura:120.175	Antrodiaetus:120.175)120.175:29.1877)149.363:116.251)265.614:28.5992	((Hypochilus:240.976	(Pholcus:209.268	Dysdera:209.268)209.268:31.7081)240.976:24.1075	((Uloborus:151.322	(Neoscona:121.807	(Microdipoena:114	Ero:114)114:7.8069)121.807:29.5145)151.322:7.4365
((Peripatopsis:137.279	(Euperipatoides:109.185	Epiperipatus:109.185)109.185:28.0925)137.279:407.382	((((Gammarus:463.668	(Daphnia:450.163	(Orchesella:419.783	((Tribolium:329.971	Drosophila:329.971)329.971:39.9472	Blattella:369.919)369.919:49.8639)419.783:30.3808)450.163:13.5044)463.668:10.503	Argulus:474.171)474.171:54.5178	((Hanseniella:495.041	Glomeris:495.041)495.041:11.9157	(Scutigera:430.247	Alipes:430.247)430.247:76.7095)506.956:21.7326)528.689:11.9497	((Pycnogonum:335.031	(Endeis:168.502	Anoplodactylus:168.502)168.502:166.53)335.031:196.565	((Limulus:230.779	(Tachypleu:62.0221	Carcinoscorpius:62.0221)62.0221:168.758)230.779:258.668	(((Neobisium:272.149	(Synsphyronus:240.561	(Hesperochernes:124.926	Haplochernes:124.926)124.926:115.635)240.561:31.5876)272.149:207.784	(((Iurus:159.446	(Scorpiops:106.531	Hadrurus:106.531)106.531:52.9142)159.446:175.469	(Chaerilus:267.438	(Centruroides:125.377	Androctonus:125.377)125.377:142.061)267.438:67.4769)334.915:139.196	((Mastigoproctus:420.145	((Euphrynichus:49.9394	DamonVariegatus:49.9394)49.9394:55.4731	Damon:105.413)105.413:314.733)420.145:31.7007	(Liphistius:335.457	(((Microhexura:237.456	((Paratropis:171.642	(Pionothele:133.46	Brachythele:133.46)133.46:38.1817)171.642:27.9811	Aphonopelma:199.623)199.623:37.8336)237.456:41.4597	(Sphodros:184.24	(Megahexura:155.812	Antrodiaetus:155.812)155.812:28.4275)184.24:94.6762)278.916:14.7021	((Hypochilus:252.92	(Pholcus:213.703	Dysdera:213.703)213.703:39.217)252.92:17.0768	((Uloborus:165.09	(Neoscona:131.916	(Microdipoena:119.6	Ero:119.6)119.6:12.3168)131.916:33.1736)165.09:5.5826
((Peripatopsis:138.808	(Euperipatoides:107.881	Epiperipatus:107.881)107.881:30.9276)138.808:412.132	((((Gammarus:479.358	(Daphnia:464.387	(Orchesella:428.2	((Tribolium:351.93	Drosophila:351.93)351.93:30.9692	Blattella:382.899)382.899:45.3003)428.2:36.1864)464.387:14.9717)479.358:10.7565	Argulus:490.115)490.115:47.5887	((Hanseniella:504.357	Glomeris:504.357)504.357:10.3811	(Scutigera:418.358	Alipes:418.358)418.358:96.3799)514.738:22.9656)537.704:10.6145	((Pycnogonum:338.226	(Endeis:150.839	Anoplodactylus:150.839)150.839:187.387)338.226:201.304	((Limulus:205.417	(Tachypleu:67.0329	Carcinoscorpius:67.0329)67.0329:138.384)205.417:290.683	(((Neobisium:271.536	(Synsphyronus:227.979	(Hesperochernes:102.257	Haplochernes:102.257)102.257:125.722)227.979:43.5575)271.536:214.22	(((Iurus:149.581	(Scorpiops:109.693	Hadrurus:109.693)109.693:39.8884)149.581:190.232	(Chaerilus:274.934	(Centruroides:127.33	Androctonus:127.33)127.33:147.605)274.934:64.8788)339.813:140.357	((Mastigoproctus:427.486	((Euphrynichus:40.517	DamonVariegatus:40.517)40.517:44.3519	Damon:84.8691)84.8689:342.617)427.486:34.7999	(Liphistius:342.554	(((Microhexura:219.045	((Paratropis:154.663	(Pionothele:118.867	Brachythele:118.867)118.867:35.7958)154.663:20.4553	Aphonopelma:175.118)175.118:43.9263)219.045:54.9398	(Sphodros:181.556	(Megahexura:162.98	Antrodiaetus:162.98)162.98:18.5759)181.556:92.428)273.985:15.1398	((Hypochilus:235.796	(Pholcus:183.562	Dysdera:183.562)183.562:52.2334)235.796:25.2982	((Uloborus:159.055	(Neoscona:126.927	(Microdipoena:117.948	Ero:117.948)117.948:8.9794)126.927:32.128)159.055:6.6588
((Peripatopsis:156.141	(Euperipatoides:111.528	Epiperipatus:111.528)111.528:44.6128)156.141:391.106	((((Gammarus:479.573	(Daphnia:465.438	(Orchesella:426.244	((Tribolium:334.95	Drosophila:334.95)334.95:36.8824	Blattella:371.832)371.833:54.4112)426.244:39.1943)465.438:14.135)479.573:12.5939	Argulus:492.167)492.167:43.4201	((Hanseniella:509.517	Glomeris:509.517)509.517:7.7322	(Scutigera:426.493	Alipes:426.493)426.493:90.7554)517.249:18.3388)535.587:9.19	((Pycnogonum:348.24	(Endeis:174.744	Anoplodactylus:174.744)174.744:173.495)348.24:188.396	((Limulus:201.748	(Tachypleu:57.6749	Carcinoscorpius:57.6749)57.6749:144.072)201.748:293.956	(((Neobisium:260.48	(Synsphyronus:229.682	(Hesperochernes:122.567	Haplochernes:122.567)122.567:107.115)229.682:30.7981)260.48:222.196	(((Iurus:188.14	(Scorpiops:151.621	Hadrurus:151.621)151.621:36.5189)188.14:147.077	(Chaerilus:264.885	(Centruroides:129.915	Androctonus:129.915)129.915:134.97)264.885:70.3332)335.218:140.204	((Mastigoproctus:429.221	((Euphrynichus:45.0544	DamonVariegatus:45.0544)45.0544:38.0009	Damon:83.0556)83.0554:346.166)429.221:25.7086	(Liphistius:353.28	(((Microhexura:227.138	((Paratropis:183.534	(Pionothele:123.892	Brachythele:123.892)123.892:59.6417)183.534:14.7886	Aphonopelma:198.322)198.322:28.8155)227.138:52.0182	(Sphodros:178.277	(Megahexura:159.89	Antrodiaetus:159.89)159.89:18.3865)178.277:100.879)279.156:23.1884	((Hypochilus:251.962	(Pholcus:209.195	Dysdera:209.195)209.195:42.7671)251.962:20.5467	((Uloborus:159.357	(Neoscona:125.407	(Microdipoena:114.313	Ero:114.313)114.313:11.0943)125.407:33.9498)159.357:4.3909
((Peripatopsis:162.25	(Euperipatoides:112.422	Epiperipatus:112.422)112.422:49.8281)162.25:391.56	((((Gammarus:474.507	(Daphnia:465.077	(Orchesella:430.053	((Tribolium:348.433	Drosophila:348.433)348.433:28.3999	Blattella:376.833)376.833:53.2202)430.053:35.0239)465.077:9.4291)474.507:10.8362	Argulus:485.343)485.343:49.9975	((Hanseniella:495.242	Glomeris:495.242)495.242:9.5927	(Scutigera:380.542	Alipes:380.542)380.542:124.292)504.834:30.5057)535.34:14.9224	((Pycnogonum:374.014	(Endeis:198.904	Anoplodactylus:198.904)198.904:175.11)374.014:165.926	((Limulus:230.742	(Tachypleu:74.6884	Carcinoscorpius:74.6884)74.6884:156.054)230.742:268.444	(((Neobisium:274.424	(Synsphyronus:243.326	(Hesperochernes:129.819	Haplochernes:129.819)129.819:113.507)243.326:31.0976)274.424:214.063	(((Iurus:158.421	(Scorpiops:105.318	Hadrurus:105.318)105.318:53.1025)158.421:179.706	(Chaerilus:271.789	(Centruroides:138.732	Androctonus:138.732)138.732:133.057)271.789:66.3375)338.127:146.412	((Mastigoproctus:443.399	((Euphrynichus:45.4035	DamonVariegatus:45.4035)45.4035:50.8238	Damon:96.2272)96.2274:347.172)443.399:19.6564	(Liphistius:376.379	(((Microhexura:230.777	((Paratropis:180.05	(Pionothele:142.061	Brachythele:142.061)142.061:37.9893)180.05:22.2085	Aphonopelma:202.259)202.259:28.5181)230.777:61.5437	(Sphodros:177.746	(Megahexura:163.754	Antrodiaetus:163.754)163.754:13.9927)177.746:114.574)292.321:27.3516	((Hypochilus:261.342	(Pholcus:224.764	Dysdera:224.764)224.764:36.5778)261.342:26.8725	((Uloborus:162.123	(Neoscona:130.864	(Microdipoena:122.364	Ero:122.364)122.364:8.4989)130.864:31.2598)162.123:6.464
((Peripatopsis:164.347	(Euperipatoides:110.426	Epiperipatus:110.426)110.426:53.921)164.347:380.01	((((Gammarus:478.034	(Daphnia:467.474	(Orchesella:429.37	((Tribolium:327.977	Drosophila:327.977)327.977:39.0829	Blattella:367.059)367.06:62.3103)429.37:38.1039)467.474:10.5598)478.034:10.856	Argulus:488.89)488.89:42.0311	((Hanseniella:506.624	Glomeris:506.624)506.624:6.9111	(Scutigera:401.581	Alipes:401.581)401.581:111.953)513.535:17.3863)530.921:10.0105	((Pycnogonum:368.475	(Endeis:212.467	Anoplodactylus:212.467)212.467:156.007)368.475:162.438	((Limulus:213.043	(Tachypleu:67.0577	Carcinoscorpius:67.0577)67.0577:145.985)213.043:278.004	(((Neobisium:230.829	(Synsphyronus:204.334	(Hesperochernes:124.566	Haplochernes:124.566)124.566:79.7684)204.334:26.4952)230.829:250.472	(((Iurus:161.576	(Scorpiops:109.233	Hadrurus:109.233)109.233:52.3428)161.576:166.735	(Chaerilus:273.594	(Centruroides:167.336	Androctonus:167.336)167.336:106.258)273.594:54.7176)328.312:148.349	((Mastigoproctus:422.755	((Euphrynichus:52.4834	DamonVariegatus:52.4834)52.4834:53.2378	Damon:105.721)105.721:317.034)422.755:26.9679	(Liphistius:328.886	(((Microhexura:235.33	((Paratropis:206.758	(Pionothele:169.858	Brachythele:169.858)169.858:36.9003)206.758:8.0706	Aphonopelma:214.829)214.829:20.5017)235.33:40.6715	(Sphodros:186.907	(Megahexura:164.483	Antrodiaetus:164.483)164.483:22.4237)186.907:89.0954)276.002:15.3103	((Hypochilus:248.989	(Pholcus:204.275	Dysdera:204.275)204.275:44.7145)248.989:20.8912	((Uloborus:164.462	(Neoscona:131.037	(Microdipoena:121.376	Ero:121.376)121.376:9.661)131.037:33.4247)164.462:6.0982
((Peripatopsis:157.579	(Euperipatoides:103.924	Epiperipatus:103.924)103.924:53.6553)157.579:395.837	((((Gammarus:481.699	(Daphnia:470.203	(Orchesella:423.993	((Tribolium:323.87	Drosophila:323.87)323.87:33.3837	Blattella:357.254)357.254:66.7392)423.993:46.2096)470.203:11.4964)481.699:12.7747	Argulus:494.474)494.474:43.2763	((Hanseniella:514.463	Glomeris:514.463)514.463:5.6897	(Scutigera:436.938	Alipes:436.938)436.938:83.2149)520.153:17.5977)537.75:10.7895	((Pycnogonum:331.321	(Endeis:158.112	Anoplodactylus:158.112)158.112:173.208)331.321:207.671	((Limulus:210.708	(Tachypleu:71.9164	Carcinoscorpius:71.9164)71.9164:138.791)210.708:287.265	(((Neobisium:223.28	(Synsphyronus:194.907	(Hesperochernes:112.87	Haplochernes:112.87)112.87:82.0372)194.907:28.372)223.28:262.056	(((Iurus:155.977	(Scorpiops:104.054	Hadrurus:104.054)104.054:51.9236)155.977:189.223	(Chaerilus:271.261	(Centruroides:96.2844	Androctonus:96.2844)96.2844:174.976)271.261:73.9402)345.201:132.252	((Mastigoproctus:422.169	((Euphrynichus:42.7179	DamonVariegatus:42.7179)42.7179:54.4328	Damon:97.1505)97.1507:325.018)422.169:28.9506	(Liphistius:330.526	(((Microhexura:223.932	((Paratropis:182.7	(Pionothele:149.551	Brachythele:149.551)149.551:33.1491)182.7:17.2728	Aphonopelma:199.973)199.973:23.959)223.932:45.5134	(Sphodros:190.772	(Megahexura:180.835	Antrodiaetus:180.835)180.835:9.9368)190.772:78.673)269.445:15.7369	((Hypochilus:241.964	(Pholcus:191.221	Dysdera:191.221)191.221:50.7427)241.964:17.5736	((Uloborus:156.883	(Neoscona:121.745	(Microdipoena:110.224	Ero:110.224)110.224:11.5201)121.745:35.1389)156.883:6.6303
((Peripatopsis:145.302	(Euperipatoides:99.2855	Epiperipatus:99.2855)99.2855:46.0157)145.302:409.744	((((Gammarus:480.095	(Daphnia:473.66	(Orchesella:437.939	((Tribolium:335.31	Drosophila:335.31)335.31:36.7447	Blattella:372.055)372.055:65.8839)437.939:35.7213)473.66:6.4343)480.095:13.4305	Argulus:493.525)493.525:45.2632	((Hanseniella:511.964	Glomeris:511.964)511.964:6.2154	(Scutigera:424.567	Alipes:424.567)424.567:93.6123)518.179:20.609)538.788:10.8159	((Pycnogonum:326.577	(Endeis:143.211	Anoplodactylus:143.211)143.211:183.367)326.577:212.546	((Limulus:201.738	(Tachypleu:66.8969	Carcinoscorpius:66.8969)66.8969:134.841)201.738:290.542	(((Neobisium:224.416	(Synsphyronus:197.024	(Hesperochernes:120.418	Haplochernes:120.418)120.418:76.6057)197.024:27.392)224.416:256.673	(((Iurus:145.468	(Scorpiops:105.464	Hadrurus:105.464)105.464:40.0044)145.468:164.377	(Chaerilus:245.876	(Centruroides:114.539	Androctonus:114.539)114.539:131.337)245.876:63.9684)309.845:164.225	((Mastigoproctus:413.816	((Euphrynichus:41.2685	DamonVariegatus:41.2685)41.2685:44.4609	Damon:85.7296)85.7294:328.086)413.816:30.765	(Liphistius:326.094	(((Microhexura:226.823	((Paratropis:189.004	(Pionothele:165.923	Brachythele:165.923)165.923:23.0811)189.004:15.3267	Aphonopelma:204.331)204.331:22.4925)226.823:39.5065	(Sphodros:176.945	(Megahexura:164.043	Antrodiaetus:164.043)164.043:12.9024)176.945:89.3851)266.33:15.4591	((Hypochilus:236.181	(Pholcus:182.523	Dysdera:182.523)182.523:53.6589)236.181:19.4801	((Uloborus:145.167	(Neoscona:114.282	(Microdipoena:106.021	Ero:106.021)106.021:8.2611)114.282:30.8843)145.167:8.0897
((Peripatopsis:159.107	(Euperipatoides:97.1747	Epiperipatus:97.1747)97.1747:61.932)159.107:385.576	((((Gammarus:472.314	(Daphnia:464.555	(Orchesella:425.498	((Tribolium:311.133	Drosophila:311.133)311.133:42.1185	Blattella:353.251)353.251:72.2467)425.498:39.0575)464.555:7.7583)472.314:11.6893	Argulus:484.002)484.003:46.8156	((Hanseniella:502.563	Glomeris:502.563)502.563:7.4828	(Scutigera:414.448	Alipes:414.448)414.448:95.5984)510.046:20.7723)530.819:10.4096	((Pycnogonum:273.047	(Endeis:113.125	Anoplodactylus:113.125)113.125:159.923)273.047:257.241	((Limulus:236.906	(Tachypleu:84.1513	Carcinoscorpius:84.1513)84.1513:152.755)236.906:250.006	(((Neobisium:246.619	(Synsphyronus:207.419	(Hesperochernes:93.5307	Haplochernes:93.5307)93.5307:113.889)207.419:39.2)246.619:230.657	(((Iurus:135.617	(Scorpiops:105.208	Hadrurus:105.208)105.208:30.4092)135.617:178.625	(Chaerilus:232.265	(Centruroides:126.616	Androctonus:126.616)126.616:105.648)232.265:81.9775)314.242:157.427	((Mastigoproctus:425.633	((Euphrynichus:48.1301	DamonVariegatus:48.1301)48.1301:42.8259	Damon:90.956)90.956:334.677)425.633:26.6606	(Liphistius:320.484	(((Microhexura:212.477	((Paratropis:161.608	(Pionothele:136.495	Brachythele:136.495)136.495:25.1121)161.608:19.4214	Aphonopelma:181.029)181.029:31.4483)212.477:47.138	(Sphodros:168.066	(Megahexura:154.168	Antrodiaetus:154.168)154.168:13.8986)168.066:91.5492)259.615:17.1479	((Hypochilus:235.495	(Pholcus:199.147	Dysdera:199.147)199.147:36.348)235.495:19.2689	((Uloborus:152.154	(Neoscona:120.408	(Microdipoena:111.868	Ero:111.868)111.868:8.5398)120.408:31.7461)152.154:6.7973
((Peripatopsis:165.573	(Euperipatoides:104.845	Epiperipatus:104.845)104.845:60.7289)165.573:384.797	((((Gammarus:465.529	(Daphnia:454.345	(Orchesella:407.771	((Tribolium:311.298	Drosophila:311.298)311.298:28.1498	Blattella:339.448)339.447:68.3234)407.771:46.5732)454.345:11.1841)465.529:17.1484	Argulus:482.677)482.677:53.7943	((Hanseniella:510.564	Glomeris:510.564)510.564:8.1608	(Scutigera:436.604	Alipes:436.604)436.604:82.1207)518.725:17.7467)536.472:10.6603	((Pycnogonum:301.554	(Endeis:142.041	Anoplodactylus:142.041)142.041:159.514)301.554:234.918	((Limulus:196.598	(Tachypleu:66.6965	Carcinoscorpius:66.6965)66.6965:129.901)196.598:290.856	(((Neobisium:240.61	(Synsphyronus:199.675	(Hesperochernes:80.9467	Haplochernes:80.9467)80.9467:118.728)199.675:40.9344)240.61:237.171	(((Iurus:161.651	(Scorpiops:115.94	Hadrurus:115.94)115.94:45.711)161.651:183.057	(Chaerilus:266.185	(Centruroides:132.207	Androctonus:132.207)132.207:133.978)266.185:78.524)344.709:129.135	((Mastigoproctus:425.781	((Euphrynichus:52.4581	DamonVariegatus:52.4581)52.4581:41.2066	Damon:93.6647)93.6648:332.116)425.781:26.4967	(Liphistius:339.573	(((Microhexura:224.74	((Paratropis:163.721	(Pionothele:122.995	Brachythele:122.995)122.995:40.7257)163.721:21.0386	Aphonopelma:184.759)184.759:39.9808)224.74:53.2295	(Sphodros:170.077	(Megahexura:155.119	Antrodiaetus:155.119)155.119:14.9573)170.077:107.893)277.97:20.6484	((Hypochilus:260.962	(Pholcus:223.731	Dysdera:223.731)223.731:37.2304)260.962:15.2369	((Uloborus:162.207	(Neoscona:121.62	(Microdipoena:107.097	Ero:107.097)107.097:14.5227)121.62:40.587)162.207:8.7239
((Peripatopsis:162.202	(Euperipatoides:104.798	Epiperipatus:104.798)104.798:57.4038)162.202:384.777	((((Gammarus:460.907	(Daphnia:451.599	(Orchesella:413.844	((Tribolium:320.784	Drosophila:320.784)320.784:34.1943	Blattella:354.978)354.978:58.8647)413.844:37.7552)451.599:9.3079)460.907:15.6464	Argulus:476.553)476.553:53.3422	((Hanseniella:505.671	Glomeris:505.671)505.671:6.7204	(Scutigera:441.132	Alipes:441.132)441.132:71.2593)512.391:17.504)529.896:12.9335	((Pycnogonum:319.671	(Endeis:187.444	Anoplodactylus:187.444)187.444:132.227)319.671:212.631	((Limulus:221.034	(Tachypleu:77.037	Carcinoscorpius:77.037)77.037:143.996)221.034:269.154	(((Neobisium:221.649	(Synsphyronus:190.498	(Hesperochernes:89.681	Haplochernes:89.681)89.681:100.817)190.498:31.1507)221.649:256.863	(((Iurus:162.595	(Scorpiops:107.336	Hadrurus:107.336)107.336:55.2591)162.595:166.593	(Chaerilus:280.961	(Centruroides:146.669	Androctonus:146.669)146.669:134.292)280.961:48.2285)329.189:143.069	((Mastigoproctus:424.919	((Euphrynichus:47.5114	DamonVariegatus:47.5114)47.5114:34.8254	Damon:82.3367)82.3369:342.582)424.919:25.1043	(Liphistius:341.072	(((Microhexura:222.027	((Paratropis:186.831	(Pionothele:161.687	Brachythele:161.687)161.687:25.1442)186.831:11.6453	Aphonopelma:198.476)198.476:23.5507)222.027:46.2964	(Sphodros:161.668	(Megahexura:151.49	Antrodiaetus:151.49)151.49:10.178)161.668:106.655)268.323:22.7648	((Hypochilus:240.53	(Pholcus:201.543	Dysdera:201.543)201.543:38.9877)240.53:22.2732	((Uloborus:154.269	(Neoscona:121.498	(Microdipoena:111.535	Ero:111.535)111.535:9.9623)121.498:32.7713)154.269:7.0099
((Peripatopsis:160.333	(Euperipatoides:99.2168	Epiperipatus:99.2168)99.2168:61.1165)160.333:392.173	((((Gammarus:465.164	(Daphnia:453.475	(Orchesella:420.392	((Tribolium:341.256	Drosophila:341.256)341.256:37.9476	Blattella:379.204)379.204:41.1882)420.392:33.0826)453.475:11.6887)465.164:11.864	Argulus:477.028)477.028:60.9861	((Hanseniella:512.192	Glomeris:512.192)512.192:6.698	(Scutigera:424.745	Alipes:424.745)424.745:94.1453)518.89:19.1239)538.014:10.3956	((Pycnogonum:340.928	(Endeis:186.362	Anoplodactylus:186.362)186.362:154.566)340.928:196.507	((Limulus:244.254	(Tachypleu:83.9925	Carcinoscorpius:83.9925)83.9925:160.262)244.254:251.112	(((Neobisium:237.574	(Synsphyronus:205.191	(Hesperochernes:115.119	Haplochernes:115.119)115.119:90.0717)205.191:32.3832)237.574:247.183	(((Iurus:171.72	(Scorpiops:105.051	Hadrurus:105.051)105.051:66.6686)171.72:182.476	(Chaerilus:287.289	(Centruroides:115.794	Androctonus:115.794)115.794:171.495)287.289:66.9068)354.196:124.179	((Mastigoproctus:427.919	((Euphrynichus:52.7657	DamonVariegatus:52.7657)52.7657:56.513	Damon:109.279)109.279:318.64)427.919:30.3417	(Liphistius:343.097	(((Microhexura:208.669	((Paratropis:175.335	(Pionothele:156.109	Brachythele:156.109)156.109:19.2268)175.335:9.0092	Aphonopelma:184.345)184.345:24.3242)208.669:47.8699	(Sphodros:159.119	(Megahexura:149.922	Antrodiaetus:149.922)149.922:9.1973)159.119:97.4195)256.539:26.7777	((Hypochilus:233.221	(Pholcus:177.24	Dysdera:177.24)177.24:55.9815)233.221:19.205	((Uloborus:157.399	(Neoscona:125.679	(Microdipoena:115.8	Ero:115.8)115.8:9.8795)125.679:31.7197)157.399:6.04
((Peripatopsis:150.814	(Euperipatoides:101.793	Epiperipatus:101.793)101.793:49.0206)150.814:394.835	((((Gammarus:474.647	(Daphnia:457.827	(Orchesella:410.235	((Tribolium:326.403	Drosophila:326.403)326.403:30.8348	Blattella:357.238)357.238:52.9969)410.235:47.5921)457.827:16.82)474.647:9.7949	Argulus:484.442)484.442:49.6469	((Hanseniella:505.73	Glomeris:505.73)505.73:8.9816	(Scutigera:432.398	Alipes:432.398)432.398:82.3133)514.711:19.378)534.089:8.3759	((Pycnogonum:298.738	(Endeis:145.388	Anoplodactylus:145.388)145.388:153.351)298.738:233.292	((Limulus:223.621	(Tachypleu:64.3953	Carcinoscorpius:64.3953)64.3953:159.226)223.621:267.705	(((Neobisium:232.08	(Synsphyronus:198.465	(Hesperochernes:103.921	Haplochernes:103.921)103.921:94.544)198.465:33.6147)232.08:247.018	(((Iurus:143.465	(Scorpiops:111.636	Hadrurus:111.636)111.636:31.8281)143.465:161.57	(Chaerilus:204.087	(Centruroides:70.4498	Androctonus:70.4498)70.4498:133.638)204.087:100.947)305.035:168.168	((Mastigoproctus:426.913	((Euphrynichus:50.9624	DamonVariegatus:50.9624)50.9624:52.4057	Damon:103.368)103.368:323.545)426.913:23.319	(Liphistius:354.737	(((Microhexura:212.167	((Paratropis:171.49	(Pionothele:146.014	Brachythele:146.014)146.014:25.4749)171.49:9.0493	Aphonopelma:180.539)180.539:31.6277)212.167:61.8705	(Sphodros:169.663	(Megahexura:161.377	Antrodiaetus:161.377)161.377:8.286)169.663:104.374)274.037:25.0141	((Hypochilus:246.149	(Pholcus:208.077	Dysdera:208.077)208.077:38.0726)246.149:23.0149	((Uloborus:146.788	(Neoscona:117.978	(Microdipoena:110.393	Ero:110.393)110.393:7.5849)117.978:28.8098)146.788:6.2261
((Peripatopsis:156.139	(Euperipatoides:101.278	Epiperipatus:101.278)101.278:54.8611)156.139:383.62	((((Gammarus:475.716	(Daphnia:461.13	(Orchesella:410.735	((Tribolium:314.843	Drosophila:314.843)314.843:33.3532	Blattella:348.196)348.196:62.5386)410.735:50.395)461.13:14.5856)475.716:11.0044	Argulus:486.72)486.72:40.7791	((Hanseniella:499.718	Glomeris:499.718)499.718:10.3946	(Scutigera:428.995	Alipes:428.995)428.995:81.1182)510.113:17.3863)527.499:8.1826	((Pycnogonum:340.779	(Endeis:200.691	Anoplodactylus:200.691)200.691:140.089)340.779:184.52	((Limulus:212.397	(Tachypleu:72.1328	Carcinoscorpius:72.1328)72.1328:140.264)212.397:270.187	(((Neobisium:243.758	(Synsphyronus:204.065	(Hesperochernes:105.129	Haplochernes:105.129)105.129:98.9356)204.065:39.6937)243.758:228.751	(((Iurus:152.716	(Scorpiops:103.431	Hadrurus:103.431)103.431:49.2848)152.716:192.407	(Chaerilus:241.629	(Centruroides:104.216	Androctonus:104.216)104.216:137.413)241.629:103.493)345.122:122.521	((Mastigoproctus:426.483	((Euphrynichus:41.4225	DamonVariegatus:41.4225)41.4225:63.6834	Damon:105.106)105.106:321.377)426.483:25.4622	(Liphistius:348.398	(((Microhexura:202.274	((Paratropis:153.335	(Pionothele:130.836	Brachythele:130.836)130.836:22.4986)153.335:15.7372	Aphonopelma:169.072)169.072:33.2015)202.274:68.9606	(Sphodros:162.029	(Megahexura:154.312	Antrodiaetus:154.312)154.312:7.7169)162.029:109.204)271.234:28.2313	((Hypochilus:240.594	(Pholcus:204.257	Dysdera:204.257)204.257:36.3369)240.594:22.3679	((Uloborus:148.84	(Neoscona:117.816	(Microdipoena:105.285	Ero:105.285)105.285:12.5305)117.816:31.0244)148.84:6.026
((Peripatopsis:153.861	(Euperipatoides:100.346	Epiperipatus:100.346)100.346:53.5145)153.861:396.766	((((Gammarus:473.76	(Daphnia:454.447	(Orchesella:390.576	((Tribolium:281.489	Drosophila:281.489)281.489:42.2131	Blattella:323.702)323.702:66.8741)390.576:63.871)454.447:19.313)473.76:15.7433	Argulus:489.503)489.503:46.4352	((Hanseniella:508.723	Glomeris:508.723)508.723:9.0535	(Scutigera:446.093	Alipes:446.093)446.093:71.6833)517.777:18.1618)535.938:7.766	((Pycnogonum:342.775	(Endeis:163.844	Anoplodactylus:163.844)163.844:178.931)342.775:188.376	((Limulus:232.742	(Tachypleu:69.7886	Carcinoscorpius:69.7886)69.7886:162.954)232.742:257.461	(((Neobisium:219.501	(Synsphyronus:193.365	(Hesperochernes:107.411	Haplochernes:107.411)107.411:85.955)193.365:26.1355)219.501:257.684	(((Iurus:151.497	(Scorpiops:103.728	Hadrurus:103.728)103.728:47.7693)151.497:143.349	(Chaerilus:226.176	(Centruroides:112.464	Androctonus:112.464)112.464:113.712)226.176:68.6697)294.846:175.621	((Mastigoproctus:415.357	((Euphrynichus:50.2537	DamonVariegatus:50.2537)50.2537:51.4617	Damon:101.716)101.716:313.642)415.357:25.147	(Liphistius:322.692	(((Microhexura:209.764	((Paratropis:155.887	(Pionothele:132.131	Brachythele:132.131)132.131:23.7566)155.887:18.4067	Aphonopelma:174.294)174.294:35.4698)209.764:50.3633	(Sphodros:171.762	(Megahexura:158.451	Antrodiaetus:158.451)158.451:13.3115)171.762:88.3646)260.127:17.756	((Hypochilus:233.832	(Pholcus:193.789	Dysdera:193.789)193.789:40.0432)233.832:19.4056	((Uloborus:157.576	(Neoscona:121.383	(Microdipoena:111.544	Ero:111.544)111.544:9.8389)121.383:36.1923)157.576:7.9299
((Peripatopsis:146.628	(Euperipatoides:105.968	Epiperipatus:105.968)105.968:40.66)146.628:403.073	((((Gammarus:482.832	(Daphnia:468.305	(Orchesella:421.507	((Tribolium:322.859	Drosophila:322.859)322.859:35.5094	Blattella:358.368)358.369:63.1386)421.507:46.7982)468.305:14.5267)482.832:11.6732	Argulus:494.505)494.505:40.1892	((Hanseniella:504.433	Glomeris:504.433)504.433:11.718	(Scutigera:434.578	Alipes:434.578)434.578:81.5728)516.151:18.5437)534.694:8.0019	((Pycnogonum:342.903	(Endeis:184.619	Anoplodactylus:184.619)184.619:158.283)342.903:189.653	((Limulus:203.044	(Tachypleu:65.593	Carcinoscorpius:65.593)65.593:137.451)203.044:287.387	(((Neobisium:199.925	(Synsphyronus:175.643	(Hesperochernes:102.585	Haplochernes:102.585)102.585:73.0574)175.643:24.2817)199.925:274.627	(((Iurus:140.41	(Scorpiops:111.842	Hadrurus:111.842)111.842:28.5675)140.41:156.975	(Chaerilus:224.211	(Centruroides:115.287	Androctonus:115.287)115.287:108.924)224.211:73.1734)297.384:171.239	((Mastigoproctus:421.421	((Euphrynichus:41.4601	DamonVariegatus:41.4601)41.4601:52.2945	Damon:93.7548)93.7547:327.666)421.421:26.2602	(Liphistius:343.101	(((Microhexura:216.949	((Paratropis:154.03	(Pionothele:120.875	Brachythele:120.875)120.875:33.1542)154.03:19.2771	Aphonopelma:173.306)173.307:43.6431)216.949:54.7161	(Sphodros:188.637	(Megahexura:179.274	Antrodiaetus:179.274)179.274:9.3633)188.637:83.0284)271.666:23.0279	((Hypochilus:244.72	(Pholcus:191.311	Dysdera:191.311)191.311:53.4083)244.72:20.0641	((Uloborus:152.566	(Neoscona:120.463	(Microdipoena:112.442	Ero:112.442)112.442:8.0204)120.463:32.1029)152.566:7.519
((Peripatopsis:161.054	(Euperipatoides:115.678	Epiperipatus:115.678)115.678:45.3767)161.054:384.284	((((Gammarus:479.544	(Daphnia:468.373	(Orchesella:435.084	((Tribolium:337.938	Drosophila:337.938)337.938:42.5706	Blattella:380.509)380.509:54.5757)435.084:33.289)468.373:11.1707)479.544:5.2324	Argulus:484.776)484.776:41.9757	((Hanseniella:504.07	Glomeris:504.07)504.07:8.3492	(Scutigera:452.691	Alipes:452.691)452.691:59.7286)512.419:14.3328)526.752:10.944	((Pycnogonum:326.868	(Endeis:200.15	Anoplodactylus:200.15)200.15:126.718)326.868:198.871	((Limulus:195.165	(Tachypleu:59.8475	Carcinoscorpius:59.8475)59.8475:135.317)195.165:289.278	(((Neobisium:198.534	(Synsphyronus:177.213	(Hesperochernes:89.3885	Haplochernes:89.3885)89.3885:87.8245)177.213:21.3205)198.534:267.928	(((Iurus:152.523	(Scorpiops:115.654	Hadrurus:115.654)115.654:36.8693)152.523:130.961	(Chaerilus:207.294	(Centruroides:61.7529	Androctonus:61.7529)61.7529:145.541)207.294:76.1902)283.484:176.257	((Mastigoproctus:417.111	((Euphrynichus:48.1722	DamonVariegatus:48.1722)48.1722:44.6975	Damon:92.8699)92.8698:324.242)417.111:19.7697	(Liphistius:341.424	(((Microhexura:230.715	((Paratropis:170.905	(Pionothele:129.274	Brachythele:129.274)129.274:41.6305)170.905:24.3021	Aphonopelma:195.208)195.207:35.5077)230.715:44.7345	(Sphodros:184.891	(Megahexura:168.211	Antrodiaetus:168.211)168.211:16.68)184.891:90.5582)275.45:20.7709	((Hypochilus:243.569	(Pholcus:192.736	Dysdera:192.736)192.736:50.8336)243.569:22.2202	((Uloborus:153.752	(Neoscona:115.132	(Microdipoena:103.016	Ero:103.016)103.016:12.1155)115.132:38.6205)153.752:6.736
((Peripatopsis:150.616	(Euperipatoides:110.918	Epiperipatus:110.918)110.918:39.698)150.616:397.981	((((Gammarus:479.961	(Daphnia:462.909	(Orchesella:430.001	((Tribolium:330.202	Drosophila:330.202)330.202:42.3233	Blattella:372.526)372.526:57.4748)430.001:32.9083)462.909:17.0524)479.961:6.6232	Argulus:486.585)486.585:46.6602	((Hanseniella:508.849	Glomeris:508.849)508.849:9.3455	(Scutigera:446.046	Alipes:446.046)446.046:72.1492)518.195:15.0501)533.245:9.0241	((Pycnogonum:285.367	(Endeis:126.949	Anoplodactylus:126.949)126.949:158.418)285.367:246.451	((Limulus:199.214	(Tachypleu:71.3395	Carcinoscorpius:71.3395)71.3395:127.874)199.214:288.942	(((Neobisium:230.669	(Synsphyronus:198.93	(Hesperochernes:111.611	Haplochernes:111.611)111.611:87.319)198.93:31.7392)230.669:245.115	(((Iurus:189.23	(Scorpiops:133.453	Hadrurus:133.453)133.453:55.778)189.23:137.777	(Chaerilus:263.26	(Centruroides:117.473	Androctonus:117.473)117.473:145.786)263.26:63.7475)327.008:140.844	((Mastigoproctus:418.607	((Euphrynichus:38.21	DamonVariegatus:38.21)38.21:51.5796	Damon:89.7899)89.7896:328.818)418.607:25.5285	(Liphistius:343.287	(((Microhexura:213.942	((Paratropis:156.517	(Pionothele:119.487	Brachythele:119.487)119.487:37.03)156.517:20.3901	Aphonopelma:176.908)176.908:37.035)213.942:62.427	(Sphodros:160.68	(Megahexura:144.895	Antrodiaetus:144.895)144.895:15.7848)160.68:115.69)276.369:23.4608	((Hypochilus:258.072	(Pholcus:224.143	Dysdera:224.143)224.143:33.9285)258.072:14.6466	((Uloborus:157.202	(Neoscona:121.81	(Microdipoena:111.727	Ero:111.727)111.727:10.0828)121.81:35.3922)157.202:7.6264
((Peripatopsis:171.409	(Euperipatoides:116.331	Epiperipatus:116.331)116.331:55.0785)171.409:384.382	((((Gammarus:479.774	(Daphnia:459.69	(Orchesella:415.003	((Tribolium:313.884	Drosophila:313.884)313.884:34.0014	Blattella:347.886)347.885:67.1173)415.003:44.6868)459.69:20.0843)479.774:5.5325	Argulus:485.307)485.307:51.5331	((Hanseniella:512.874	Glomeris:512.874)512.874:7.0297	(Scutigera:460.999	Alipes:460.999)460.999:58.9049)519.904:16.9362)536.84:10.5415	((Pycnogonum:325.711	(Endeis:182.27	Anoplodactylus:182.27)182.27:143.441)325.711:210.922	((Limulus:238.244	(Tachypleu:61.5471	Carcinoscorpius:61.5471)61.5471:176.698)238.244:255.508	(((Neobisium:249.215	(Synsphyronus:213.265	(Hesperochernes:108.608	Haplochernes:108.608)108.608:104.658)213.265:35.9501)249.215:234.869	(((Iurus:231.215	(Scorpiops:147.555	Hadrurus:147.555)147.555:83.6604)231.215:140.37	(Chaerilus:307.137	(Centruroides:143.927	Androctonus:143.927)143.927:163.21)307.137:64.4484)371.585:107.065	((Mastigoproctus:436.93	((Euphrynichus:45.9466	DamonVariegatus:45.9466)45.9466:52.2863	Damon:98.2327)98.233:338.696)436.93:23.6215	(Liphistius:364.079	(((Microhexura:223.974	((Paratropis:177.43	(Pionothele:148.626	Brachythele:148.626)148.626:28.804)177.43:12.7539	Aphonopelma:190.184)190.184:33.7904)223.974:62.4759	(Sphodros:166.447	(Megahexura:150.886	Antrodiaetus:150.886)150.886:15.5618)166.447:120.002)286.45:26.5281	((Hypochilus:262.904	(Pholcus:204.121	Dysdera:204.121)204.121:58.7821)262.904:22.344	((Uloborus:166.828	(Neoscona:126.55	(Microdipoena:116.803	Ero:116.803)116.803:9.7469)126.55:40.2787)166.828:6.0884
((Peripatopsis:167.801	(Euperipatoides:117.111	Epiperipatus:117.111)117.111:50.6907)167.801:385.115	((((Gammarus:480.477	(Daphnia:451.473	(Orchesella:413.739	((Tribolium:309.09	Drosophila:309.09)309.09:42.2659	Blattella:351.356)351.356:62.3839)413.739:37.7333)451.473:29.004)480.477:7.27	Argulus:487.747)487.747:49.7781	((Hanseniella:516.76	Glomeris:516.76)516.76:7.648	(Scutigera:461.037	Alipes:461.037)461.037:63.3709)524.408:13.1173)537.525:8.2966	((Pycnogonum:350.739	(Endeis:197.69	Anoplodactylus:197.69)197.69:153.049)350.739:185.66	((Limulus:228.639	(Tachypleu:60.3033	Carcinoscorpius:60.3033)60.3033:168.335)228.639:266.935	(((Neobisium:240.458	(Synsphyronus:218.797	(Hesperochernes:126.355	Haplochernes:126.355)126.355:92.4416)218.797:21.6607)240.458:242.183	(((Iurus:164.363	(Scorpiops:125.999	Hadrurus:125.999)125.999:38.3644)164.363:173.332	(Chaerilus:276.925	(Centruroides:117.396	Androctonus:117.396)117.396:159.529)276.925:60.7705)337.696:140.543	((Mastigoproctus:436.041	((Euphrynichus:47.9066	DamonVariegatus:47.9066)47.9066:55.3519	Damon:103.259)103.259:332.782)436.041:20.0179	(Liphistius:357.591	(((Microhexura:239.051	((Paratropis:190.851	(Pionothele:168.857	Brachythele:168.857)168.857:21.9941)190.851:12.3595	Aphonopelma:203.211)203.21:35.8401)239.051:58.7734	(Sphodros:193.406	(Megahexura:179.206	Antrodiaetus:179.206)179.206:14.2007)193.406:104.418)297.824:17.2167	((Hypochilus:268.288	(Pholcus:227.995	Dysdera:227.995)227.995:40.2933)268.288:23.4538	((Uloborus:167.906	(Neoscona:129.173	(Microdipoena:119.945	Ero:119.945)119.945:9.2271)129.173:38.7332)167.906:5.9143
((Peripatopsis:155.367	(Euperipatoides:116.516	Epiperipatus:116.516)116.516:38.8507)155.367:396.732	((((Gammarus:482.343	(Daphnia:463.322	(Orchesella:429.335	((Tribolium:312.896	Drosophila:312.896)312.896:49.7182	Blattella:362.614)362.614:66.7206)429.335:33.9877)463.322:19.0206)482.343:7.5007	Argulus:489.844)489.844:46.1327	((Hanseniella:512.585	Glomeris:512.585)512.585:6.4269	(Scutigera:443.818	Alipes:443.818)443.818:75.1936)519.012:16.9652)535.977:9.3953	((Pycnogonum:313.098	(Endeis:185.784	Anoplodactylus:185.784)185.784:127.313)313.098:223.064	((Limulus:225.002	(Tachypleu:73.0863	Carcinoscorpius:73.0863)73.0863:151.916)225.002:266.274	(((Neobisium:259.802	(Synsphyronus:225.248	(Hesperochernes:127.255	Haplochernes:127.255)127.255:97.9926)225.248:34.5538)259.802:218.286	(((Iurus:179.309	(Scorpiops:123.317	Hadrurus:123.317)123.317:55.9911)179.309:171.083	(Chaerilus:275.125	(Centruroides:121.355	Androctonus:121.355)121.355:153.771)275.125:75.2654)350.391:123.762	((Mastigoproctus:434.693	((Euphrynichus:44.4801	DamonVariegatus:44.4801)44.4801:55.0886	Damon:99.5688)99.5688:335.125)434.693:22.3605	(Liphistius:361.176	(((Microhexura:240.286	((Paratropis:174.072	(Pionothele:127.287	Brachythele:127.287)127.287:46.785)174.072:24.1675	Aphonopelma:198.239)198.239:42.0469)240.286:54.2556	(Sphodros:183.534	(Megahexura:165.923	Antrodiaetus:165.923)165.923:17.6105)183.534:111.008)294.542:19.1388	((Hypochilus:262.028	(Pholcus:189.881	Dysdera:189.881)189.881:72.1466)262.028:21.7425	((Uloborus:157.184	(Neoscona:126.849	(Microdipoena:116.066	Ero:116.066)116.066:10.784)126.849:30.334)157.184:7.7675
((Peripatopsis:150.231	(Euperipatoides:121.776	Epiperipatus:121.776)121.776:28.4555)150.231:401.841	((((Gammarus:481.853	(Daphnia:462.841	(Orchesella:420.772	((Tribolium:315.387	Drosophila:315.387)315.387:38.2462	Blattella:353.633)353.633:67.1391)420.772:42.0682)462.841:19.0129)481.853:7.9062	Argulus:489.76)489.76:44.8004	((Hanseniella:509.793	Glomeris:509.793)509.793:8.2416	(Scutigera:447.68	Alipes:447.68)447.68:70.3549)518.035:16.5254)534.56:10.0129	((Pycnogonum:265.443	(Endeis:102.053	Anoplodactylus:102.053)102.053:163.389)265.443:272.308	((Limulus:205.649	(Tachypleu:65.3542	Carcinoscorpius:65.3542)65.3542:140.295)205.649:284.316	(((Neobisium:258.315	(Synsphyronus:222.031	(Hesperochernes:111.433	Haplochernes:111.433)111.433:110.599)222.031:36.2844)258.315:218.859	(((Iurus:148.865	(Scorpiops:108.179	Hadrurus:108.179)108.179:40.6855)148.865:205.569	(Chaerilus:277.321	(Centruroides:151.869	Androctonus:151.869)151.869:125.451)277.321:77.1134)354.434:118.782	((Mastigoproctus:427.55	((Euphrynichus:40.2096	DamonVariegatus:40.2096)40.2096:49.5868	Damon:89.7967)89.7964:337.753)427.55:29.5562	(Liphistius:354.55	(((Microhexura:208.293	((Paratropis:155.479	(Pionothele:114.311	Brachythele:114.311)114.311:41.1675)155.479:20.1276	Aphonopelma:175.607)175.607:32.6858)208.293:67.811	(Sphodros:170.916	(Megahexura:157.915	Antrodiaetus:157.915)157.915:13.0013)170.916:105.187)276.104:25.3502	((Hypochilus:237.181	(Pholcus:198.177	Dysdera:198.177)198.177:39.0033)237.181:24.3938	((Uloborus:154.861	(Neoscona:123.474	(Microdipoena:112.387	Ero:112.387)112.387:11.0873)123.474:31.3861)154.861:5.161
((Peripatopsis:150.874	(Euperipatoides:116.195	Epiperipatus:116.195)116.195:34.6782)150.874:394.251	((((Gammarus:469.958	(Daphnia:447.328	(Orchesella:415.29	((Tribolium:322.658	Drosophila:322.658)322.658:35.5286	Blattella:358.186)358.187:57.104)415.29:32.0377)447.328:22.6291)469.958:8.4848	Argulus:478.442)478.442:50.6049	((Hanseniella:498.709	Glomeris:498.709)498.709:11.8092	(Scutigera:411.162	Alipes:411.162)411.162:99.3555)510.518:18.5292)529.047:9.5274	((Pycnogonum:303.763	(Endeis:129.245	Anoplodactylus:129.245)129.245:174.517)303.763:226.416	((Limulus:196.624	(Tachypleu:68.0256	Carcinoscorpius:68.0256)68.0256:128.598)196.624:289.52	(((Neobisium:269.188	(Synsphyronus:239.883	(Hesperochernes:131.278	Haplochernes:131.278)131.278:108.606)239.883:29.3048)269.188:205.309	(((Iurus:151.232	(Scorpiops:121.144	Hadrurus:121.144)121.144:30.0887)151.232:162.235	(Chaerilus:238.445	(Centruroides:116.842	Androctonus:116.842)116.842:121.602)238.445:75.0233)313.467:156.285	((Mastigoproctus:424.342	((Euphrynichus:44.7648	DamonVariegatus:44.7648)44.7648:48.188	Damon:92.953)92.9529:331.389)424.342:22.8862	(Liphistius:340.055	(((Microhexura:213.696	((Paratropis:176.516	(Pionothele:146.365	Brachythele:146.365)146.365:30.1517)176.516:10.5941	Aphonopelma:187.111)187.111:26.5853)213.696:52.6822	(Sphodros:158.83	(Megahexura:147.553	Antrodiaetus:147.553)147.553:11.2768)158.83:107.549)266.378:22.5081	((Hypochilus:231.851	(Pholcus:158.032	Dysdera:158.032)158.032:73.8186)231.851:29.5501	((Uloborus:160.177	(Neoscona:132.633	(Microdipoena:123.94	Ero:123.94)123.94:8.6927)132.633:27.5447)160.177:5.9499
((Peripatopsis:156.106	(Euperipatoides:113.404	Epiperipatus:113.404)113.404:42.7022)156.106:396.167	((((Gammarus:485.855	(Daphnia:465.413	(Orchesella:423.545	((Tribolium:297.664	Drosophila:297.664)297.664:40.7608	Blattella:338.425)338.425:85.1207)423.545:41.8669)465.413:20.4423)485.855:6.8126	Argulus:492.667)492.668:45.6206	((Hanseniella:509.232	Glomeris:509.232)509.232:12.2954	(Scutigera:405.715	Alipes:405.715)405.715:115.812)521.528:16.7605)538.288:8.2873	((Pycnogonum:333.108	(Endeis:163.849	Anoplodactylus:163.849)163.849:169.258)333.108:204.271	((Limulus:208.74	(Tachypleu:54.3622	Carcinoscorpius:54.3622)54.3622:154.378)208.74:283.453	(((Neobisium:238.081	(Synsphyronus:201.613	(Hesperochernes:92.9249	Haplochernes:92.9249)92.9249:108.687)201.613:36.4684)238.081:241.16	(((Iurus:214.729	(Scorpiops:142.622	Hadrurus:142.622)142.622:72.1069)214.729:122.367	(Chaerilus:272.237	(Centruroides:113.905	Androctonus:113.905)113.905:158.333)272.237:64.8578)337.095:137.855	((Mastigoproctus:433.897	((Euphrynichus:45.1691	DamonVariegatus:45.1691)45.1691:42.3612	Damon:87.5303)87.5303:346.367)433.897:21.6184	(Liphistius:349.778	(((Microhexura:217.227	((Paratropis:167.555	(Pionothele:121.742	Brachythele:121.742)121.742:45.8127)167.555:17.7899	Aphonopelma:185.344)185.345:31.8829)217.227:59.8415	(Sphodros:131.337	(Megahexura:115.988	Antrodiaetus:115.988)115.988:15.3484)131.337:145.732)277.069:25.1737	((Hypochilus:252.089	(Pholcus:196.509	Dysdera:196.509)196.509:55.5802)252.089:22.8933	((Uloborus:160.072	(Neoscona:125.935	(Microdipoena:115.162	Ero:115.162)115.162:10.7737)125.935:34.137)160.072:8.1427
((Peripatopsis:164.79	(Euperipatoides:107.503	Epiperipatus:107.503)107.503:57.2864)164.79:379.081	((((Gammarus:472.408	(Daphnia:449.894	(Orchesella:412.789	((Tribolium:320.422	Drosophila:320.422)320.422:36.8155	Blattella:357.238)357.238:55.552)412.789:37.1042)449.894:22.5142)472.408:6.503	Argulus:478.911)478.911:45.688	((Hanseniella:489.34	Glomeris:489.34)489.34:14.5023	(Scutigera:381.645	Alipes:381.645)381.645:122.197)503.842:20.7572)524.599:11.5703	((Pycnogonum:303.119	(Endeis:131.794	Anoplodactylus:131.794)131.794:171.325)303.119:222.232	((Limulus:196.218	(Tachypleu:57.6965	Carcinoscorpius:57.6965)57.6965:138.521)196.218:284.523	(((Neobisium:224.237	(Synsphyronus:188.766	(Hesperochernes:95.8501	Haplochernes:95.8501)95.8501:92.9165)188.766:35.4708)224.237:243.608	(((Iurus:243.308	(Scorpiops:183.251	Hadrurus:183.251)183.251:60.0569)243.308:112.297	(Chaerilus:300.831	(Centruroides:120.998	Androctonus:120.998)120.998:179.834)300.831:54.7737)355.605:107.319	((Mastigoproctus:414.743	((Euphrynichus:41.8273	DamonVariegatus:41.8273)41.8273:43.9752	Damon:85.8027)85.8026:328.941)414.743:26.49	(Liphistius:339.472	(((Microhexura:213.374	((Paratropis:151.584	(Pionothele:122.911	Brachythele:122.911)122.911:28.6728)151.584:21.8038	Aphonopelma:173.388)173.388:39.986)213.374:61.93	(Sphodros:167.214	(Megahexura:156.785	Antrodiaetus:156.785)156.785:10.4286)167.214:108.091)275.304:22.4757	((Hypochilus:241.619	(Pholcus:160.869	Dysdera:160.869)160.869:80.7496)241.619:28.2607	((Uloborus:172.169	(Neoscona:135.868	(Microdipoena:122.587	Ero:122.587)122.587:13.2802)135.868:36.3015)172.169:4.6714
((Peripatopsis:165.559	(Euperipatoides:116.264	Epiperipatus:116.264)116.264:49.295)165.559:389.946	((((Gammarus:477.465	(Daphnia:450.931	(Orchesella:411.299	((Tribolium:334.021	Drosophila:334.021)334.021:28.8912	Blattella:362.913)362.913:48.3867)411.299:39.6316)450.931:26.5342)477.465:7.762	Argulus:485.227)485.227:52.502	((Hanseniella:491.788	Glomeris:491.788)491.788:22.6218	(Scutigera:416.487	Alipes:416.487)416.487:97.9233)514.41:23.3187)537.729:10.5185	((Pycnogonum:260.862	(Endeis:93.8014	Anoplodactylus:93.8014)93.8014:167.061)260.862:276.786	((Limulus:192.125	(Tachypleu:66.7805	Carcinoscorpius:66.7805)66.7805:125.344)192.125:300.361	(((Neobisium:198.712	(Synsphyronus:166.156	(Hesperochernes:77.1135	Haplochernes:77.1135)77.1135:89.0418)166.156:32.5557)198.712:276.69	(((Iurus:239.617	(Scorpiops:185.174	Hadrurus:185.174)185.174:54.4431)239.617:112.434	(Chaerilus:283.86	(Centruroides:117.729	Androctonus:117.729)117.729:166.13)283.86:68.191)352.051:116.75	((Mastigoproctus:418.396	((Euphrynichus:41.5686	DamonVariegatus:41.5686)41.5686:45.8262	Damon:87.3948)87.3948:331.001)418.396:25.1314	(Liphistius:341.947	(((Microhexura:237.517	((Paratropis:185.505	(Pionothele:131.831	Brachythele:131.831)131.831:53.6739)185.505:24.2557	Aphonopelma:209.761)209.761:27.7566)237.517:44.1719	(Sphodros:187.916	(Megahexura:170.428	Antrodiaetus:170.428)170.428:17.4871)187.916:93.7736)281.689:19.6113	((Hypochilus:234.417	(Pholcus:164.894	Dysdera:164.894)164.894:69.5236)234.417:40.2628	((Uloborus:169.866	(Neoscona:132.749	(Microdipoena:121.309	Ero:121.309)121.309:11.44)132.749:37.1167)169.866:4.3338
((Peripatopsis:145.989	(Euperipatoides:104.856	Epiperipatus:104.856)104.856:41.1334)145.989:408.8	((((Gammarus:482.517	(Daphnia:465.305	(Orchesella:429.571	((Tribolium:341.701	Drosophila:341.701)341.701:35.2497	Blattella:376.951)376.95:52.621)429.571:35.7329)465.305:17.2118)482.517:4.2934	Argulus:486.81)486.81:50.1548	((Hanseniella:491.253	Glomeris:491.253)491.253:23.9207	(Scutigera:423.252	Alipes:423.252)423.252:91.9218)515.174:21.7907)536.965:11.6072	((Pycnogonum:250.966	(Endeis:106.974	Anoplodactylus:106.974)106.974:143.991)250.966:285.969	((Limulus:199.192	(Tachypleu:56.3427	Carcinoscorpius:56.3427)56.3427:142.85)199.192:285.12	(((Neobisium:220.606	(Synsphyronus:188.649	(Hesperochernes:107.033	Haplochernes:107.033)107.033:81.6166)188.649:31.9572)220.606:251.641	(((Iurus:242.604	(Scorpiops:187.683	Hadrurus:187.683)187.683:54.9206)242.604:131.015	(Chaerilus:303.829	(Centruroides:125.49	Androctonus:125.49)125.49:178.339)303.829:69.7902)373.619:94.0228	((Mastigoproctus:435.708	((Euphrynichus:48.319	DamonVariegatus:48.319)48.319:55.1635	Damon:103.483)103.483:332.225)435.708:17.7428	(Liphistius:368.821	(((Microhexura:223.32	((Paratropis:177.529	(Pionothele:157.73	Brachythele:157.73)157.73:19.7988)177.529:12.684	Aphonopelma:190.213)190.213:33.1064)223.32:56.7748	(Sphodros:182.727	(Megahexura:163.56	Antrodiaetus:163.56)163.56:19.167)182.727:97.3676)280.095:28.1555	((Hypochilus:255.439	(Pholcus:179.769	Dysdera:179.769)179.769:75.6698)255.439:22.3787	((Uloborus:180.671	(Neoscona:148.144	(Microdipoena:139.109	Ero:139.109)139.109:9.035)148.144:32.5267)180.671:6.2039
((Peripatopsis:129.752	(Euperipatoides:95.5298	Epiperipatus:95.5298)95.5298:34.2221)129.752:419.624	((((Gammarus:480.428	(Daphnia:462.288	(Orchesella:430.784	((Tribolium:354.093	Drosophila:354.093)354.093:32.7462	Blattella:386.839)386.839:43.944)430.784:31.504)462.288:18.1401)480.428:4.9914	Argulus:485.419)485.419:51.5722	((Hanseniella:502.315	Glomeris:502.315)502.315:14.0535	(Scutigera:420.111	Alipes:420.111)420.111:96.2572)516.369:20.6228)536.991:9.2546	((Pycnogonum:257.092	(Endeis:101.412	Anoplodactylus:101.412)101.412:155.68)257.092:278.679	((Limulus:176.061	(Tachypleu:55.7594	Carcinoscorpius:55.7594)55.7594:120.301)176.061:307.675	(((Neobisium:204.054	(Synsphyronus:176.211	(Hesperochernes:104.38	Haplochernes:104.38)104.38:71.8309)176.211:27.8428)204.054:263.997	(((Iurus:222.101	(Scorpiops:128.256	Hadrurus:128.256)128.256:93.8449)222.101:131.216	(Chaerilus:296.576	(Centruroides:123.243	Androctonus:123.243)123.243:173.333)296.576:56.7412)353.317:108.986	((Mastigoproctus:421.759	((Euphrynichus:40.8722	DamonVariegatus:40.8722)40.8722:41.6434	Damon:82.5157)82.5156:339.243)421.759:22.994	(Liphistius:355.95	(((Microhexura:249.09	((Paratropis:183.418	(Pionothele:132.293	Brachythele:132.293)132.293:51.1256)183.418:27.8066	Aphonopelma:211.225)211.225:37.8644)249.09:43.6888	(Sphodros:200.298	(Megahexura:186.388	Antrodiaetus:186.388)186.388:13.9102)200.298:92.4808)292.779:17.1738	((Hypochilus:256.373	(Pholcus:159.006	Dysdera:159.006)159.006:97.367)256.373:32.7455	((Uloborus:180.505	(Neoscona:142.9	(Microdipoena:131.901	Ero:131.901)131.901:10.9998)142.9:37.6042)180.505:7.1233
((Peripatopsis:167.036	(Euperipatoides:112.118	Epiperipatus:112.118)112.118:54.9181)167.036:375.365	((((Gammarus:487.979	(Daphnia:468.831	(Orchesella:439.12	((Tribolium:358.909	Drosophila:358.909)358.909:36.1853	Blattella:395.095)395.095:44.0247)439.12:29.7118)468.831:19.1474)487.979:3.613	Argulus:491.592)491.592:38.7706	((Hanseniella:495.779	Glomeris:495.779)495.779:16.0385	(Scutigera:429.913	Alipes:429.913)429.913:81.9047)511.818:18.5446)530.363:9.7481	((Pycnogonum:301.791	(Endeis:175.631	Anoplodactylus:175.631)175.631:126.161)301.791:228.906	((Limulus:218.47	(Tachypleu:84.0179	Carcinoscorpius:84.0179)84.0179:134.452)218.47:262.645	(((Neobisium:206.488	(Synsphyronus:172.014	(Hesperochernes:76.178	Haplochernes:76.178)76.178:95.8357)172.014:34.4744)206.488:262.676	(((Iurus:198.32	(Scorpiops:124.828	Hadrurus:124.828)124.828:73.4915)198.32:164.5	(Chaerilus:304.937	(Centruroides:141.368	Androctonus:141.368)141.368:163.569)304.937:57.8828)362.82:100.718	((Mastigoproctus:428.769	((Euphrynichus:46.7966	DamonVariegatus:46.7966)46.7966:65.9782	Damon:112.775)112.775:315.994)428.769:18.2398	(Liphistius:363.565	(((Microhexura:237.549	((Paratropis:148.863	(Pionothele:114.044	Brachythele:114.044)114.044:34.8193)148.863:22.5971	Aphonopelma:171.46)171.46:66.0888)237.549:61.2083	(Sphodros:199.188	(Megahexura:186.739	Antrodiaetus:186.739)186.739:12.4485)199.188:99.569)298.757:22.4657	((Hypochilus:272.256	(Pholcus:210.219	Dysdera:210.219)210.219:62.0371)272.256:22.1636	((Uloborus:172.162	(Neoscona:126.477	(Microdipoena:116.876	Ero:116.876)116.876:9.6004)126.477:45.6862)172.162:9.123
((Peripatopsis:158.34	(Euperipatoides:118.966	Epiperipatus:118.966)118.966:39.3738)158.34:383.966	((((Gammarus:490.31	(Daphnia:471.965	(Orchesella:439.449	((Tribolium:367.101	Drosophila:367.101)367.101:26.1577	Blattella:393.259)393.259:46.1897)439.449:32.5159)471.965:18.3455)490.31:5.795	Argulus:496.105)496.105:37.1738	((Hanseniella:508.337	Glomeris:508.337)508.337:9.6006	(Scutigera:443.923	Alipes:443.923)443.923:74.0139)517.938:15.3414)533.279:7.4241	((Pycnogonum:351.355	(Endeis:178.317	Anoplodactylus:178.317)178.317:173.037)351.355:178.758	((Limulus:192.002	(Tachypleu:70.2974	Carcinoscorpius:70.2974)70.2974:121.704)192.002:293.008	(((Neobisium:199.695	(Synsphyronus:172.144	(Hesperochernes:85.8698	Haplochernes:85.8698)85.8698:86.2743)172.144:27.5511)199.695:270.621	(((Iurus:246.321	(Scorpiops:197.88	Hadrurus:197.88)197.88:48.4416)246.321:85.6702	(Chaerilus:287.848	(Centruroides:119.538	Androctonus:119.538)119.538:168.31)287.848:44.1439)331.991:131.29	((Mastigoproctus:416.424	((Euphrynichus:45.862	DamonVariegatus:45.862)45.862:62.8933	Damon:108.755)108.755:307.669)416.424:21.2736	(Liphistius:347.486	(((Microhexura:214.139	((Paratropis:141.2	(Pionothele:112.519	Brachythele:112.519)112.519:28.6816)141.2:28.0904	Aphonopelma:169.291)169.291:44.8486)214.139:67.1651	(Sphodros:172.024	(Megahexura:157.704	Antrodiaetus:157.704)157.704:14.3198)172.024:109.281)281.304:22.7615	((Hypochilus:251.388	(Pholcus:200.15	Dysdera:200.15)200.15:51.2377)251.388:26.6855	((Uloborus:173.811	(Neoscona:136.295	(Microdipoena:123.724	Ero:123.724)123.724:12.5702)136.295:37.5161)173.811:6.7675
((Peripatopsis:157.149	(Euperipatoides:120.996	Epiperipatus:120.996)120.996:36.1531)157.149:390.904	((((Gammarus:488.015	(Daphnia:469.147	(Orchesella:437.012	((Tribolium:360.69	Drosophila:360.69)360.69:28.5366	Blattella:389.227)389.227:47.7856)437.012:32.1338)469.147:18.8688)488.015:5.0488	Argulus:493.064)493.064:44.2048	((Hanseniella:509.335	Glomeris:509.335)509.335:9.444	(Scutigera:446.686	Alipes:446.686)446.686:72.0925)518.779:18.4904)537.269:8.9989	((Pycnogonum:358.799	(Endeis:167.462	Anoplodactylus:167.462)167.462:191.337)358.799:177.571	((Limulus:216.15	(Tachypleu:75.012	Carcinoscorpius:75.012)75.012:141.138)216.15:282.714	(((Neobisium:213.559	(Synsphyronus:184.174	(Hesperochernes:82.3553	Haplochernes:82.3553)82.3553:101.819)184.174:29.3847)213.559:269.431	(((Iurus:240.844	(Scorpiops:174.382	Hadrurus:174.382)174.382:66.4618)240.844:117.803	(Chaerilus:308.244	(Centruroides:163.124	Androctonus:163.124)163.124:145.119)308.244:50.4041)358.647:117.912	((Mastigoproctus:431.35	((Euphrynichus:45.4503	DamonVariegatus:45.4503)45.4503:45.5093	Damon:90.9598)90.9596:340.39)431.35:25.8669	(Liphistius:356.425	(((Microhexura:232.765	((Paratropis:165.939	(Pionothele:131.649	Brachythele:131.649)131.649:34.2893)165.939:22.0454	Aphonopelma:187.984)187.984:44.7803)232.765:52.1706	(Sphodros:187.312	(Megahexura:163.637	Antrodiaetus:163.637)163.637:23.6762)187.312:97.6224)284.935:20.0121	((Hypochilus:260.665	(Pholcus:222.597	Dysdera:222.597)222.597:38.0683)260.665:19.3128	((Uloborus:168.024	(Neoscona:133.232	(Microdipoena:122.587	Ero:122.587)122.587:10.6447)133.232:34.7927)168.024:5.2278
((Peripatopsis:135.582	(Euperipatoides:110.241	Epiperipatus:110.241)110.241:25.3412)135.582:411.105	((((Gammarus:485.361	(Daphnia:467.958	(Orchesella:438.718	((Tribolium:360.048	Drosophila:360.048)360.048:27.6924	Blattella:387.74)387.74:50.9775)438.718:29.2399)467.958:17.4031)485.361:5.7347	Argulus:491.096)491.096:45.7135	((Hanseniella:519.893	Glomeris:519.893)519.893:5.9195	(Scutigera:464.763	Alipes:464.763)464.763:61.0501)525.813:10.9964)536.809:8.296	((Pycnogonum:355.064	(Endeis:207.611	Anoplodactylus:207.611)207.611:147.453)355.064:180.191	((Limulus:229.552	(Tachypleu:70.6964	Carcinoscorpius:70.6964)70.6964:158.855)229.552:266.334	(((Neobisium:228.642	(Synsphyronus:198.792	(Hesperochernes:111.159	Haplochernes:111.159)111.159:87.6328)198.792:29.8495)228.642:254.898	(((Iurus:156.299	(Scorpiops:117.348	Hadrurus:117.348)117.348:38.9504)156.299:158.794	(Chaerilus:262.081	(Centruroides:129.191	Androctonus:129.191)129.191:132.89)262.081:53.0115)315.093:162.802	((Mastigoproctus:431.429	((Euphrynichus:47.4129	DamonVariegatus:47.4129)47.4129:52.685	Damon:100.098)100.098:331.33)431.429:24.4833	(Liphistius:354.471	(((Microhexura:227.428	((Paratropis:167.544	(Pionothele:126.994	Brachythele:126.994)126.994:40.5503)167.544:28.9492	Aphonopelma:196.494)196.494:30.9349)227.428:62.4666	(Sphodros:163.472	(Megahexura:145.977	Antrodiaetus:145.977)145.977:17.4951)163.472:126.422)289.895:22.4899	((Hypochilus:266.157	(Pholcus:230.924	Dysdera:230.924)230.924:35.2329)266.157:20.7388	((Uloborus:169.001	(Neoscona:129.335	(Microdipoena:116.16	Ero:116.16)116.16:13.1753)129.335:39.6654)169.001:6.9102
((Peripatopsis:160.539	(Euperipatoides:103.524	Epiperipatus:103.524)103.524:57.0147)160.539:387.806	((((Gammarus:481.588	(Daphnia:459.907	(Orchesella:422.657	((Tribolium:343.56	Drosophila:343.56)343.56:25.6134	Blattella:369.174)369.173:53.4829)422.657:37.2497)459.907:21.6811)481.588:6.1854	Argulus:487.773)487.773:48.3044	((Hanseniella:514.461	Glomeris:514.461)514.461:6.5812	(Scutigera:451.413	Alipes:451.413)451.413:69.6288)521.042:15.0356)536.078:9.9929	((Pycnogonum:354.889	(Endeis:190.407	Anoplodactylus:190.407)190.407:164.482)354.889:183.104	((Limulus:215.312	(Tachypleu:82.3422	Carcinoscorpius:82.3422)82.3422:132.97)215.312:280.813	(((Neobisium:212.366	(Synsphyronus:184.168	(Hesperochernes:103.997	Haplochernes:103.997)103.997:80.1707)184.168:28.1976)212.366:270.491	(((Iurus:157.478	(Scorpiops:111.151	Hadrurus:111.151)111.151:46.3266)157.478:169.119	(Chaerilus:275.045	(Centruroides:157.888	Androctonus:157.888)157.888:117.158)275.045:51.5517)326.598:150.618	((Mastigoproctus:427.335	((Euphrynichus:50.9651	DamonVariegatus:50.9651)50.9651:56.4329	Damon:107.398)107.398:319.937)427.335:27.5357	(Liphistius:355.696	(((Microhexura:221.05	((Paratropis:190.298	(Pionothele:164.748	Brachythele:164.748)164.748:25.5507)190.298:12.1727	Aphonopelma:202.471)202.471:18.5789)221.05:51.9659	(Sphodros:168.118	(Megahexura:152.165	Antrodiaetus:152.165)152.165:15.9538)168.118:104.898)273.016:29.1147	((Hypochilus:250.664	(Pholcus:207.588	Dysdera:207.588)207.588:43.0755)250.664:21.2274	((Uloborus:162.254	(Neoscona:130.678	(Microdipoena:116.944	Ero:116.944)116.944:13.7339)130.678:31.5751)162.254:6.3116
((Peripatopsis:152.66	(Euperipatoides:105.828	Epiperipatus:105.828)105.828:46.833)152.66:396.503	((((Gammarus:485.425	(Daphnia:463.2	(Orchesella:425.412	((Tribolium:321.901	Drosophila:321.901)321.901:42.7275	Blattella:364.629)364.629:60.7841)425.412:37.7875)463.2:22.2247)485.425:6.3918	Argulus:491.817)491.817:44.089	((Hanseniella:508.161	Glomeris:508.161)508.161:9.1066	(Scutigera:426.754	Alipes:426.754)426.754:90.5141)517.268:18.6378)535.906:12.841	((Pycnogonum:356.596	(Endeis:153.547	Anoplodactylus:153.547)153.547:203.049)356.596:182.702	((Limulus:189.465	(Tachypleu:58.4699	Carcinoscorpius:58.4699)58.4699:130.994)189.465:302.795	(((Neobisium:187.037	(Synsphyronus:161.011	(Hesperochernes:79.2941	Haplochernes:79.2941)79.2941:81.7171)161.011:26.0262)187.037:288.976	(((Iurus:176.415	(Scorpiops:116.947	Hadrurus:116.947)116.947:59.4677)176.415:131.913	(Chaerilus:250.684	(Centruroides:113.644	Androctonus:113.644)113.644:137.04)250.684:57.6439)308.328:161.92	((Mastigoproctus:416.022	((Euphrynichus:39.8291	DamonVariegatus:39.8291)39.8291:44.033	Damon:83.8621)83.8622:332.159)416.022:29.7226	(Liphistius:345.233	(((Microhexura:241.23	((Paratropis:181.687	(Pionothele:153.237	Brachythele:153.237)153.237:28.4501)181.687:21.6365	Aphonopelma:203.323)203.323:37.9069)241.23:49.3497	(Sphodros:174.271	(Megahexura:150.853	Antrodiaetus:150.853)150.853:23.4186)174.271:116.309)290.58:17.4495	((Hypochilus:266.695	(Pholcus:222.703	Dysdera:222.703)222.703:43.9918)266.695:20.7822	((Uloborus:175.163	(Neoscona:131.424	(Microdipoena:119.614	Ero:119.614)119.614:11.8102)131.424:43.7396)175.163:8.608
((Peripatopsis:162.861	(Euperipatoides:114.091	Epiperipatus:114.091)114.091:48.7698)162.861:385.405	((((Gammarus:492.323	(Daphnia:472.982	(Orchesella:440.68	((Tribolium:340.851	Drosophila:340.851)340.851:41.6528	Blattella:382.504)382.504:58.1759)440.68:32.3025)472.982:19.3411)492.323:5.5043	Argulus:497.828)497.827:39.4179	((Hanseniella:506.265	Glomeris:506.265)506.265:12.4973	(Scutigera:429.907	Alipes:429.907)429.907:88.8558)518.763:18.4822)537.245:10.7326	((Pycnogonum:341.981	(Endeis:181.336	Anoplodactylus:181.336)181.336:160.645)341.981:195.374	((Limulus:207.225	(Tachypleu:72.7768	Carcinoscorpius:72.7768)72.7768:134.448)207.225:283.164	(((Neobisium:195.919	(Synsphyronus:164.075	(Hesperochernes:75.8586	Haplochernes:75.8586)75.8586:88.2165)164.075:31.8437)195.919:278.101	(((Iurus:240.317	(Scorpiops:188.233	Hadrurus:188.233)188.233:52.0836)240.317:105.926	(Chaerilus:279.837	(Centruroides:121.593	Androctonus:121.593)121.593:158.244)279.837:66.4054)346.243:121.793	((Mastigoproctus:420.335	((Euphrynichus:47.3617	DamonVariegatus:47.3617)47.3617:39.1844	Damon:86.5459)86.5462:333.788)420.335:23.4412	(Liphistius:346.398	(((Microhexura:234.404	((Paratropis:185.8	(Pionothele:161.726	Brachythele:161.726)161.726:24.0739)185.8:18.7645	Aphonopelma:204.564)204.564:29.8396)234.404:52.2529	(Sphodros:185.908	(Megahexura:170.627	Antrodiaetus:170.627)170.627:15.28)185.908:100.749)286.657:17.0882	((Hypochilus:263.749	(Pholcus:226.196	Dysdera:226.196)226.196:37.5534)263.749:16.0665	((Uloborus:158.352	(Neoscona:123.552	(Microdipoena:111.345	Ero:111.345)111.345:12.2062)123.552:34.801)158.352:6.5518
((Peripatopsis:168.686	(Euperipatoides:132.335	Epiperipatus:132.335)132.335:36.3508)168.686:379.041	((((Gammarus:499.995	(Daphnia:481.724	(Orchesella:450.103	((Tribolium:351.995	Drosophila:351.995)351.995:41.1304	Blattella:393.125)393.125:56.9778)450.103:31.6215)481.724:18.2708)499.995:3.3964	Argulus:503.392)503.392:34.305	((Hanseniella:514.827	Glomeris:514.827)514.827:9.4882	(Scutigera:453.881	Alipes:453.881)453.881:70.4333)524.315:13.3821)537.697:9.1702	((Pycnogonum:337.415	(Endeis:179.833	Anoplodactylus:179.833)179.833:157.581)337.415:200.804	((Limulus:212.234	(Tachypleu:65.2101	Carcinoscorpius:65.2101)65.2101:147.024)212.234:281.96	(((Neobisium:195.451	(Synsphyronus:167.495	(Hesperochernes:77.5559	Haplochernes:77.5559)77.5559:89.9389)167.495:27.9566)195.451:284.404	(((Iurus:210.42	(Scorpiops:173.551	Hadrurus:173.551)173.551:36.8688)210.42:134.179	(Chaerilus:283.486	(Centruroides:112.867	Androctonus:112.867)112.867:170.619)283.486:61.1126)344.6:129.193	((Mastigoproctus:422.367	((Euphrynichus:47.9891	DamonVariegatus:47.9891)47.9891:41.9017	Damon:89.8907)89.8908:332.476)422.367:25.1549	(Liphistius:331.181	(((Microhexura:225.384	((Paratropis:183.321	(Pionothele:123.69	Brachythele:123.69)123.69:59.6315)183.321:19.3007	Aphonopelma:202.622)202.622:22.7613)225.384:33.8043	(Sphodros:184.519	(Megahexura:168.731	Antrodiaetus:168.731)168.731:15.7876)184.519:74.6694)259.188:18.021	((Hypochilus:236.25	(Pholcus:197.354	Dysdera:197.354)197.354:38.8965)236.25:19.3915	((Uloborus:170.429	(Neoscona:136.749	(Microdipoena:123.255	Ero:123.255)123.255:13.4931)136.749:33.6807)170.429:5.3048
((Peripatopsis:160.117	(Euperipatoides:118.07	Epiperipatus:118.07)118.07:42.0458)160.117:382.87	((((Gammarus:489.173	(Daphnia:468.909	(Orchesella:430.016	((Tribolium:331.253	Drosophila:331.253)331.253:40.6335	Blattella:371.886)371.887:58.1294)430.016:38.8925)468.909:20.2643)489.173:4.9143	Argulus:494.087)494.087:37.7743	((Hanseniella:505.674	Glomeris:505.674)505.674:9.1408	(Scutigera:430.055	Alipes:430.055)430.055:84.7597)514.815:17.0468)531.862:9.6813	((Pycnogonum:338.649	(Endeis:177.388	Anoplodactylus:177.388)177.388:161.261)338.649:193.663	((Limulus:181.379	(Tachypleu:57.1743	Carcinoscorpius:57.1743)57.1743:124.204)181.379:307.157	(((Neobisium:184.016	(Synsphyronus:159.967	(Hesperochernes:85.6209	Haplochernes:85.6209)85.6209:74.3457)159.967:24.0494)184.016:291.045	(((Iurus:160.858	(Scorpiops:96.2515	Hadrurus:96.2515)96.2515:64.6062)160.858:157.926	(Chaerilus:255.012	(Centruroides:91.4064	Androctonus:91.4064)91.4064:163.606)255.012:63.7716)318.784:149.427	((Mastigoproctus:410.319	((Euphrynichus:42.2418	DamonVariegatus:42.2418)42.2418:48.8025	Damon:91.0442)91.0444:319.274)410.319:26.173	(Liphistius:322.352	(((Microhexura:206.836	((Paratropis:160.327	(Pionothele:120.033	Brachythele:120.033)120.033:40.2933)160.327:20.9881	Aphonopelma:181.315)181.315:25.5213)206.836:44.5693	(Sphodros:148.954	(Megahexura:137.289	Antrodiaetus:137.289)137.289:11.6645)148.954:102.452)251.405:20.765	((Hypochilus:232.099	(Pholcus:194.663	Dysdera:194.663)194.663:37.4349)232.099:18.3459	((Uloborus:166.106	(Neoscona:134.609	(Microdipoena:119.997	Ero:119.997)119.997:14.6124)134.609:31.4961)166.106:3.2058
((Peripatopsis:160.991	(Euperipatoides:104.461	Epiperipatus:104.461)104.461:56.53)160.991:385.394	((((Gammarus:491.301	(Daphnia:473.901	(Orchesella:430.609	((Tribolium:310.097	Drosophila:310.097)310.097:47.8618	Blattella:357.959)357.959:72.65)430.609:43.2923)473.901:17.3994)491.301:6.2682	Argulus:497.569)497.569:38.0542	((Hanseniella:506.957	Glomeris:506.957)506.957:11.1358	(Scutigera:410.965	Alipes:410.965)410.965:107.128)518.093:17.5298)535.623:9.5168	((Pycnogonum:342.39	(Endeis:141.253	Anoplodactylus:141.253)141.253:201.137)342.39:192.756	((Limulus:201.827	(Tachypleu:67.3944	Carcinoscorpius:67.3944)67.3944:134.434)201.827:294.72	(((Neobisium:155.573	(Synsphyronus:134.701	(Hesperochernes:66.4529	Haplochernes:66.4529)66.4529:68.2478)134.701:20.8717)155.573:323.454	(((Iurus:200.563	(Scorpiops:162.725	Hadrurus:162.725)162.725:37.8378)200.563:105.91	(Chaerilus:259.346	(Centruroides:129.726	Androctonus:129.726)129.726:129.619)259.346:47.1275)306.473:162.329	((Mastigoproctus:411.474	((Euphrynichus:45.071	DamonVariegatus:45.071)45.071:50.2916	Damon:95.3627)95.3626:316.111)411.474:28.9886	(Liphistius:329.864	(((Microhexura:197.169	((Paratropis:152.108	(Pionothele:131.358	Brachythele:131.358)131.358:20.7503)152.108:7.9388	Aphonopelma:160.047)160.047:37.1226)197.169:58.2063	(Sphodros:162.227	(Megahexura:143.75	Antrodiaetus:143.75)143.75:18.4775)162.227:93.1488)255.376:21.8888	((Hypochilus:229.457	(Pholcus:195.244	Dysdera:195.244)195.244:34.2123)229.457:17.4671	((Uloborus:158.824	(Neoscona:130.62	(Microdipoena:117.918	Ero:117.918)117.918:12.702)130.62:28.204)158.824:4.2569
((Peripatopsis:162.087	(Euperipatoides:115.968	Epiperipatus:115.968)115.968:46.1186)162.087:387.914	((((Gammarus:478.486	(Daphnia:454.112	(Orchesella:409.213	((Tribolium:306.651	Drosophila:306.651)306.651:42.078	Blattella:348.729)348.729:60.4847)409.213:44.8989)454.112:24.3745)478.486:8.5629	Argulus:487.05)487.05:51.2481	((Hanseniella:512.201	Glomeris:512.201)512.201:9.6538	(Scutigera:456.191	Alipes:456.191)456.191:65.6629)521.854:16.4436)538.298:9.1007	((Pycnogonum:308.044	(Endeis:145.78	Anoplodactylus:145.78)145.78:162.264)308.044:228.366	((Limulus:218.913	(Tachypleu:75.2434	Carcinoscorpius:75.2434)75.2434:143.67)218.913:273.351	(((Neobisium:160.781	(Synsphyronus:130.938	(Hesperochernes:62.1765	Haplochernes:62.1765)62.1765:68.7616)130.938:29.8426)160.781:318.351	(((Iurus:207.367	(Scorpiops:161.56	Hadrurus:161.56)161.56:45.8066)207.367:145.548	(Chaerilus:284.618	(Centruroides:122.962	Androctonus:122.962)122.962:161.657)284.618:68.2963)352.915:120.684	((Mastigoproctus:428.258	((Euphrynichus:42.6487	DamonVariegatus:42.6487)42.6487:46.7033	Damon:89.352)89.3521:338.906)428.258:24.5685	(Liphistius:347.815	(((Microhexura:219.895	((Paratropis:137.707	(Pionothele:112.634	Brachythele:112.634)112.634:25.0735)137.707:22.5992	Aphonopelma:160.306)160.306:59.5882)219.895:49.7237	(Sphodros:178.7	(Megahexura:163.29	Antrodiaetus:163.29)163.29:15.4092)178.7:90.9184)269.618:21.7135	((Hypochilus:243.355	(Pholcus:196.465	Dysdera:196.465)196.465:46.8896)243.355:19.6832	((Uloborus:160.534	(Neoscona:130.328	(Microdipoena:115.635	Ero:115.635)115.635:14.6928)130.328:30.2052)160.534:5.1477
((Peripatopsis:161.949	(Euperipatoides:99.1877	Epiperipatus:99.1877)99.1877:62.7612)161.949:383.602	((((Gammarus:474.91	(Daphnia:449.531	(Orchesella:415.449	((Tribolium:328.839	Drosophila:328.839)328.839:39.2137	Blattella:368.053)368.053:47.3952)415.449:34.083)449.531:25.3787)474.91:7.8632	Argulus:482.773)482.774:52.5447	((Hanseniella:505.494	Glomeris:505.494)505.494:10.0064	(Scutigera:447.051	Alipes:447.051)447.051:68.4502)515.501:19.8174)535.318:8.3817	((Pycnogonum:340.795	(Endeis:179.301	Anoplodactylus:179.301)179.301:161.493)340.795:194.302	((Limulus:220.152	(Tachypleu:65.5834	Carcinoscorpius:65.5834)65.5834:154.569)220.152:269.675	(((Neobisium:160.286	(Synsphyronus:126.051	(Hesperochernes:50.7189	Haplochernes:50.7189)50.7189:75.3324)126.051:34.235)160.286:316.447	(((Iurus:239.574	(Scorpiops:135.375	Hadrurus:135.375)135.375:104.199)239.574:144.606	(Chaerilus:344.734	(Centruroides:166.539	Androctonus:166.539)166.539:178.196)344.734:39.4462)384.18:87.8506	((Mastigoproctus:426.796	((Euphrynichus:52.8683	DamonVariegatus:52.8683)52.8683:48.5817	Damon:101.45)101.45:325.346)426.796:24.4226	(Liphistius:341.099	(((Microhexura:218.518	((Paratropis:168.421	(Pionothele:140.358	Brachythele:140.358)140.358:28.0631)168.421:13.6218	Aphonopelma:182.043)182.043:36.4741)218.518:52.48	(Sphodros:168.881	(Megahexura:140.345	Antrodiaetus:140.345)140.345:28.5361)168.881:102.116)270.998:20.5265	((Hypochilus:253.352	(Pholcus:208.413	Dysdera:208.413)208.413:44.9381)253.352:16.1921	((Uloborus:156.084	(Neoscona:120.413	(Microdipoena:108.669	Ero:108.669)108.669:11.744)120.413:35.6705)156.084:7.6339
((Peripatopsis:150.64	(Euperipatoides:94.2355	Epiperipatus:94.2355)94.2355:56.4041)150.64:395.441	((((Gammarus:482.959	(Daphnia:459.624	(Orchesella:418.492	((Tribolium:317.871	Drosophila:317.871)317.871:39.2245	Blattella:357.096)357.096:61.3964)418.492:41.1321)459.624:23.3346)482.959:9.9487	Argulus:492.907)492.908:43.9157	((Hanseniella:506.274	Glomeris:506.274)506.274:10.8339	(Scutigera:415.285	Alipes:415.285)415.285:101.823)517.108:19.7149)536.823:7.2591	((Pycnogonum:344.123	(Endeis:202.521	Anoplodactylus:202.521)202.521:141.601)344.123:189.717	((Limulus:217.818	(Tachypleu:66.6076	Carcinoscorpius:66.6076)66.6076:151.21)217.818:271.074	(((Neobisium:158.221	(Synsphyronus:131.158	(Hesperochernes:62.5847	Haplochernes:62.5847)62.5847:68.5735)131.158:27.063)158.221:318.56	(((Iurus:203.149	(Scorpiops:152.1	Hadrurus:152.1)152.1:51.0484)203.149:129.064	(Chaerilus:250.95	(Centruroides:113.778	Androctonus:113.778)113.778:137.172)250.95:81.2623)332.212:138.917	((Mastigoproctus:417.062	((Euphrynichus:48.6456	DamonVariegatus:48.6456)48.6456:52.9725	Damon:101.618)101.618:315.443)417.062:28.5397	(Liphistius:319.834	(((Microhexura:192.082	((Paratropis:117.82	(Pionothele:84.9909	Brachythele:84.9909)84.9909:32.8292)117.82:31.7401	Aphonopelma:149.561)149.56:42.5219)192.082:65.7945	(Sphodros:156.793	(Megahexura:145.186	Antrodiaetus:145.186)145.186:11.6064)156.793:101.084)257.877:20.9931	((Hypochilus:238.247	(Pholcus:201.724	Dysdera:201.724)201.724:36.5233)238.247:18.0759	((Uloborus:152.718	(Neoscona:124.961	(Microdipoena:117.21	Ero:117.21)117.21:7.7506)124.961:27.757)152.718:6.3243
((Peripatopsis:182.194	(Euperipatoides:94.5455	Epiperipatus:94.5455)94.5455:87.6479)182.194:359.478	((((Gammarus:469.213	(Daphnia:448.024	(Orchesella:408.329	((Tribolium:324.517	Drosophila:324.517)324.517:32.1593	Blattella:356.676)356.676:51.6527)408.329:39.6954)448.024:21.1892)469.213:8.9816	Argulus:478.195)478.195:54.6893	((Hanseniella:506.61	Glomeris:506.61)506.61:5.0279	(Scutigera:431.666	Alipes:431.666)431.666:79.9708)511.637:21.247)532.884:6.6821	((Pycnogonum:321.058	(Endeis:164.053	Anoplodactylus:164.053)164.053:157.005)321.058:208.124	((Limulus:214.879	(Tachypleu:71.1637	Carcinoscorpius:71.1637)71.1637:143.715)214.879:268.164	(((Neobisium:171.659	(Synsphyronus:135.299	(Hesperochernes:60.5746	Haplochernes:60.5746)60.5746:74.7241)135.299:36.3593)171.659:299.635	(((Iurus:247.673	(Scorpiops:168.141	Hadrurus:168.141)168.141:79.5326)247.673:108.028	(Chaerilus:290.666	(Centruroides:135.869	Androctonus:135.869)135.869:154.797)290.666:65.0363)355.702:109.949	((Mastigoproctus:421.861	((Euphrynichus:44.3489	DamonVariegatus:44.3489)44.3489:50.2159	Damon:94.5645)94.5648:327.296)421.861:24.756	(Liphistius:347.581	(((Microhexura:214.99	((Paratropis:156.059	(Pionothele:127.907	Brachythele:127.907)127.907:28.1527)156.059:15.0868	Aphonopelma:171.147)171.146:43.8435)214.99:73.039	(Sphodros:182.903	(Megahexura:162.341	Antrodiaetus:162.341)162.341:20.5626)182.903:105.126)288.029:18.1329	((Hypochilus:260.516	(Pholcus:207.071	Dysdera:207.071)207.071:53.4443)260.516:22.0536	((Uloborus:166.487	(Neoscona:133.594	(Microdipoena:123.472	Ero:123.472)123.472:10.1214)133.594:32.894)166.487:5.2849
((Peripatopsis:169.706	(Euperipatoides:104.119	Epiperipatus:104.119)104.119:65.5861)169.706:377.438	((((Gammarus:481.433	(Daphnia:466.459	(Orchesella:420.458	((Tribolium:321.561	Drosophila:321.561)321.561:28.8686	Blattella:350.43)350.43:70.0278)420.458:46.0014)466.459:14.9741)481.433:8.8065	Argulus:490.24)490.24:46.3364	((Hanseniella:512.926	Glomeris:512.926)512.926:6.1618	(Scutigera:446.345	Alipes:446.345)446.345:72.7427)519.088:17.4881)536.576:7.4775	((Pycnogonum:337.482	(Endeis:139.545	Anoplodactylus:139.545)139.545:197.938)337.482:197.099	((Limulus:234.477	(Tachypleu:88.7538	Carcinoscorpius:88.7538)88.7538:145.723)234.477:257.999	(((Neobisium:198.248	(Synsphyronus:160.338	(Hesperochernes:79.1777	Haplochernes:79.1777)79.1777:81.1606)160.338:37.9089)198.248:281.89	(((Iurus:266.225	(Scorpiops:165.06	Hadrurus:165.06)165.06:101.165)266.225:106.784	(Chaerilus:330.816	(Centruroides:136.178	Androctonus:136.178)136.178:194.638)330.816:42.1941)373.01:102.832	((Mastigoproctus:433.936	((Euphrynichus:54.1186	DamonVariegatus:54.1186)54.1186:55.1521	Damon:109.271)109.271:324.665)433.936:17.8424	(Liphistius:348.922	(((Microhexura:230.113	((Paratropis:177.024	(Pionothele:152.351	Brachythele:152.351)152.351:24.6737)177.024:19.6123	Aphonopelma:196.636)196.636:33.4762)230.113:58.105	(Sphodros:189.625	(Megahexura:178.719	Antrodiaetus:178.719)178.719:10.9063)189.625:98.5931)288.218:18.0452	((Hypochilus:262.94	(Pholcus:209.745	Dysdera:209.745)209.745:53.1943)262.94:17.9217	((Uloborus:170.901	(Neoscona:137.464	(Microdipoena:127.397	Ero:127.397)127.397:10.0671)137.464:33.4364)170.901:6.6903
((Peripatopsis:148.144	(Euperipatoides:86.559	Epiperipatus:86.559)86.559:61.5849)148.144:402.528	((((Gammarus:479.878	(Daphnia:455.786	(Orchesella:414.764	((Tribolium:329.705	Drosophila:329.705)329.705:36.5949	Blattella:366.3)366.3:48.4638)414.764:41.0212)455.786:24.0927)479.878:9.9509	Argulus:489.829)489.829:48.2569	((Hanseniella:518.042	Glomeris:518.042)518.042:6.6012	(Scutigera:456.085	Alipes:456.085)456.085:68.5592)524.644:13.4421)538.086:9.721	((Pycnogonum:302.598	(Endeis:128.609	Anoplodactylus:128.609)128.609:173.989)302.598:232.96	((Limulus:205.735	(Tachypleu:59.5997	Carcinoscorpius:59.5997)59.5997:146.135)205.735:287.557	(((Neobisium:177.806	(Synsphyronus:153.756	(Hesperochernes:81.8733	Haplochernes:81.8733)81.8733:71.8819)153.756:24.0501)177.806:302.215	(((Iurus:165.892	(Scorpiops:120.177	Hadrurus:120.177)120.177:45.7138)165.892:172.621	(Chaerilus:265.973	(Centruroides:116.121	Androctonus:116.121)116.121:149.852)265.973:72.5394)338.513:135.122	((Mastigoproctus:418.56	((Euphrynichus:41.6758	DamonVariegatus:41.6758)41.6758:41.1637	Damon:82.8397)82.8395:335.72)418.56:30.1187	(Liphistius:326.645	(((Microhexura:208.022	((Paratropis:169.549	(Pionothele:147.052	Brachythele:147.052)147.052:22.4966)169.549:14.7283	Aphonopelma:184.277)184.277:23.7448)208.022:59.6752	(Sphodros:172.423	(Megahexura:159.518	Antrodiaetus:159.518)159.518:12.9054)172.423:95.2745)267.697:18.4236	((Hypochilus:245.859	(Pholcus:203.862	Dysdera:203.862)203.862:41.997)245.859:18.9983	((Uloborus:161.733	(Neoscona:123.098	(Microdipoena:112.072	Ero:112.072)112.072:11.0261)123.098:38.6343)161.733:6.4924
((Peripatopsis:151.441	(Euperipatoides:95.0941	Epiperipatus:95.0941)95.0941:56.3472)151.441:398.637	((((Gammarus:487.3	(Daphnia:468.281	(Orchesella:425.884	((Tribolium:319.386	Drosophila:319.386)319.386:46.2758	Blattella:365.662)365.662:60.2219)425.884:42.3967)468.281:19.019)487.3:4.3212	Argulus:491.621)491.621:45.5133	((Hanseniella:509.428	Glomeris:509.428)509.428:10.9771	(Scutigera:436.532	Alipes:436.532)436.532:83.8736)520.405:16.7289)537.134:11.4958	((Pycnogonum:346.943	(Endeis:154.219	Anoplodactylus:154.219)154.219:192.724)346.943:190.325	((Limulus:221.694	(Tachypleu:67.2871	Carcinoscorpius:67.2871)67.2871:154.406)221.694:275.756	(((Neobisium:171.46	(Synsphyronus:138.111	(Hesperochernes:64.9559	Haplochernes:64.9559)64.9559:73.1548)138.111:33.3484)171.46:313.087	(((Iurus:187.742	(Scorpiops:144.312	Hadrurus:144.312)144.312:43.4297)187.742:157.855	(Chaerilus:257.84	(Centruroides:108.498	Androctonus:108.498)108.498:149.342)257.84:87.7566)345.598:134.457	((Mastigoproctus:433.847	((Euphrynichus:48.3023	DamonVariegatus:48.3023)48.3023:46.916	Damon:95.2185)95.2183:338.628)433.847:24.1071	(Liphistius:347.189	(((Microhexura:207.323	((Paratropis:166.561	(Pionothele:142.131	Brachythele:142.131)142.131:24.4292)166.561:11.3313	Aphonopelma:177.892)177.892:29.4309)207.323:63.2996	(Sphodros:176.47	(Megahexura:166.06	Antrodiaetus:166.06)166.06:10.4102)176.47:94.1524)270.622:22.0953	((Hypochilus:239.608	(Pholcus:188.125	Dysdera:188.125)188.125:51.4826)239.608:24.5373	((Uloborus:159.261	(Neoscona:128.265	(Microdipoena:117.451	Ero:117.451)117.451:10.8135)128.265:30.9955)159.261:4.1613
((Peripatopsis:158.619	(Euperipatoides:100.401	Epiperipatus:100.401)100.401:58.2178)158.619:389.825	((((Gammarus:482.426	(Daphnia:460.428	(Orchesella:402.784	((Tribolium:315.476	Drosophila:315.476)315.476:37.3725	Blattella:352.849)352.849:49.9353)402.784:57.6431)460.428:21.9978)482.426:7.3371	Argulus:489.763)489.763:46.7961	((Hanseniella:512.874	Glomeris:512.874)512.874:10.875	(Scutigera:456.603	Alipes:456.603)456.603:67.1465)523.749:12.8096)536.559:9.923	((Pycnogonum:348.089	(Endeis:158.155	Anoplodactylus:158.155)158.155:189.934)348.089:187.55	((Limulus:234.805	(Tachypleu:72.9973	Carcinoscorpius:72.9973)72.9973:161.808)234.805:260.964	(((Neobisium:188.123	(Synsphyronus:154.319	(Hesperochernes:72.9902	Haplochernes:72.9902)72.9902:81.3287)154.319:33.8046)188.123:294.791	(((Iurus:155.983	(Scorpiops:117.395	Hadrurus:117.395)117.395:38.5885)155.983:167.512	(Chaerilus:194.29	(Centruroides:56.171	Androctonus:56.171)56.171:138.118)194.29:129.206)323.495:155.632	((Mastigoproctus:433.636	((Euphrynichus:48.3094	DamonVariegatus:48.3094)48.3094:63.6951	Damon:112.004)112.005:321.631)433.636:23.9655	(Liphistius:364.563	(((Microhexura:215.879	((Paratropis:175.162	(Pionothele:158.449	Brachythele:158.449)158.449:16.7132)175.162:10.063	Aphonopelma:185.225)185.225:30.6542)215.879:62.0158	(Sphodros:160.774	(Megahexura:148.272	Antrodiaetus:148.272)148.272:12.5024)160.774:117.121)277.895:27.61	((Hypochilus:248.588	(Pholcus:188.553	Dysdera:188.553)188.553:60.0337)248.588:24.6001	((Uloborus:155.318	(Neoscona:123.123	(Microdipoena:112.86	Ero:112.86)112.86:10.263)123.123:32.195)155.318:6.9123
((Peripatopsis:149.641	(Euperipatoides:98.895	Epiperipatus:98.895)98.895:50.7455)149.641:397.869	((((Gammarus:485.949	(Daphnia:457.94	(Orchesella:401.566	((Tribolium:325.549	Drosophila:325.549)325.549:29.4631	Blattella:355.013)355.013:46.5537)401.566:56.3732)457.94:28.0093)485.949:5.1034	Argulus:491.052)491.053:45.7407	((Hanseniella:507.166	Glomeris:507.166)507.166:12.1535	(Scutigera:430.974	Alipes:430.974)430.974:88.3451)519.319:17.4742)536.793:8.8168	((Pycnogonum:313.015	(Endeis:153.247	Anoplodactylus:153.247)153.247:159.768)313.015:221.737	((Limulus:224.161	(Tachypleu:72.1377	Carcinoscorpius:72.1377)72.1377:152.024)224.161:264.109	(((Neobisium:227.178	(Synsphyronus:195.65	(Hesperochernes:105.873	Haplochernes:105.873)105.873:89.7774)195.65:31.5272)227.178:250.935	(((Iurus:146.312	(Scorpiops:106.149	Hadrurus:106.149)106.149:40.1634)146.312:193.344	(Chaerilus:258.934	(Centruroides:97.9429	Androctonus:97.9429)97.9429:160.991)258.934:80.7215)339.656:134.509	((Mastigoproctus:428.657	((Euphrynichus:43.1887	DamonVariegatus:43.1887)43.1887:47.5213	Damon:90.7098)90.71:337.947)428.657:26.686	(Liphistius:356.598	(((Microhexura:230.393	((Paratropis:180.907	(Pionothele:156.558	Brachythele:156.558)156.558:24.3496)180.907:20.573	Aphonopelma:201.48)201.48:28.9127)230.393:44.9811	(Sphodros:181.966	(Megahexura:170.619	Antrodiaetus:170.619)170.619:11.3474)181.966:93.4079)275.374:21.1857	((Hypochilus:234.821	(Pholcus:194.091	Dysdera:194.091)194.091:40.7296)234.821:28.348	((Uloborus:152.981	(Neoscona:120.036	(Microdipoena:105.989	Ero:105.989)105.989:14.0468)120.036:32.9454)152.981:7.9416
((Peripatopsis:148.395	(Euperipatoides:93.4303	Epiperipatus:93.4303)93.4303:54.9642)148.395:397.308	((((Gammarus:487.52	(Daphnia:463.411	(Orchesella:415.341	((Tribolium:321.022	Drosophila:321.022)321.022:38.7071	Blattella:359.729)359.729:55.612)415.341:48.0701)463.411:24.1085)487.52:5.564	Argulus:493.084)493.084:42.9914	((Hanseniella:506.175	Glomeris:506.175)506.175:11.689	(Scutigera:425.708	Alipes:425.708)425.708:92.1566)517.865:18.21)536.075:8.5065	((Pycnogonum:341.26	(Endeis:183.579	Anoplodactylus:183.579)183.579:157.681)341.26:193.82	((Limulus:203.478	(Tachypleu:68.3896	Carcinoscorpius:68.3896)68.3896:135.088)203.478:289.293	(((Neobisium:230.352	(Synsphyronus:203.943	(Hesperochernes:111.496	Haplochernes:111.496)111.496:92.4469)203.943:26.4082)230.352:248.354	(((Iurus:151.609	(Scorpiops:113.673	Hadrurus:113.673)113.673:37.9354)151.609:151.304	(Chaerilus:232.623	(Centruroides:72.5173	Androctonus:72.5173)72.5173:160.106)232.623:70.2892)302.913:171.14	((Mastigoproctus:428.985	((Euphrynichus:47.8433	DamonVariegatus:47.8433)47.8433:44.6907	Damon:92.5343)92.534:336.45)428.985:23.7214	(Liphistius:363.582	(((Microhexura:234.733	((Paratropis:186.982	(Pionothele:155.475	Brachythele:155.475)155.475:31.5071)186.982:14.5526	Aphonopelma:201.535)201.535:33.198)234.733:44.0164	(Sphodros:203.824	(Megahexura:188.794	Antrodiaetus:188.794)188.794:15.0296)203.824:74.9255)278.749:20.0322	((Hypochilus:251.472	(Pholcus:204.075	Dysdera:204.075)204.075:47.3971)251.472:20.5296	((Uloborus:147.034	(Neoscona:113.909	(Microdipoena:105.035	Ero:105.035)105.035:8.8735)113.909:33.1251)147.034:9.1691
((Peripatopsis:156.43	(Euperipatoides:99.8418	Epiperipatus:99.8418)99.8418:56.5879)156.43:392.046	((((Gammarus:473.793	(Daphnia:450.129	(Orchesella:408.158	((Tribolium:307.947	Drosophila:307.947)307.947:38.2859	Blattella:346.233)346.233:61.9251)408.158:41.9716)450.129:23.6632)473.793:8.4454	Argulus:482.238)482.238:54.7984	((Hanseniella:499.359	Glomeris:499.359)499.359:11.088	(Scutigera:423.901	Alipes:423.901)423.901:86.5462)510.447:26.5897)537.037:11.1274	((Pycnogonum:305.671	(Endeis:139.096	Anoplodactylus:139.096)139.096:166.574)305.671:231.553	((Limulus:231.291	(Tachypleu:71.9814	Carcinoscorpius:71.9814)71.9814:159.31)231.291:260.813	(((Neobisium:252.654	(Synsphyronus:219.991	(Hesperochernes:107.184	Haplochernes:107.184)107.184:112.807)219.991:32.663)252.654:225.429	(((Iurus:156.738	(Scorpiops:108.252	Hadrurus:108.252)108.252:48.4864)156.738:161.601	(Chaerilus:164.448	(Centruroides:42.665	Androctonus:42.665)42.665:121.784)164.448:153.891)318.339:155.317	((Mastigoproctus:431.91	((Euphrynichus:49.0311	DamonVariegatus:49.0311)49.0311:54.6961	Damon:103.727)103.727:328.182)431.91:23.5953	(Liphistius:352.374	(((Microhexura:219.894	((Paratropis:170.835	(Pionothele:149.414	Brachythele:149.414)149.414:21.4208)170.835:14.41	Aphonopelma:185.245)185.245:34.6494)219.894:66.2048	(Sphodros:172.182	(Megahexura:157.575	Antrodiaetus:157.575)157.575:14.6071)172.182:113.917)286.099:20.8786	((Hypochilus:256.693	(Pholcus:214.689	Dysdera:214.689)214.689:42.0037)256.693:21.1374	((Uloborus:162.928	(Neoscona:123.092	(Microdipoena:109.74	Ero:109.74)109.74:13.3523)123.092:39.8364)162.928:7.0459
((Peripatopsis:157.318	(Euperipatoides:103.643	Epiperipatus:103.643)103.643:53.6745)157.318:384.742	((((Gammarus:479.012	(Daphnia:458.47	(Orchesella:422.991	((Tribolium:303.373	Drosophila:303.373)303.373:49.7836	Blattella:353.156)353.156:69.8346)422.991:35.479)458.47:20.5425)479.012:7.3298	Argulus:486.342)486.342:46.5127	((Hanseniella:502.407	Glomeris:502.407)502.407:9.9739	(Scutigera:417.673	Alipes:417.673)417.673:94.7081)512.381:20.4737)532.855:8.9658	((Pycnogonum:321.069	(Endeis:162.347	Anoplodactylus:162.347)162.347:158.722)321.069:211.3	((Limulus:203.087	(Tachypleu:54.1257	Carcinoscorpius:54.1257)54.1257:148.961)203.087:284.559	(((Neobisium:250.308	(Synsphyronus:220.579	(Hesperochernes:119.816	Haplochernes:119.816)119.816:100.763)220.579:29.7283)250.308:223.418	(((Iurus:119.942	(Scorpiops:93.2158	Hadrurus:93.2158)93.2158:26.7263)119.942:135.328	(Chaerilus:153.636	(Centruroides:46.6539	Androctonus:46.6539)46.6539:106.982)153.636:101.634)255.27:212	((Mastigoproctus:412.22	((Euphrynichus:42.3796	DamonVariegatus:42.3796)42.3796:52.0021	Damon:94.3818)94.3817:317.838)412.22:27.3766	(Liphistius:328.454	(((Microhexura:219.95	((Paratropis:162.012	(Pionothele:121.664	Brachythele:121.664)121.664:40.3479)162.012:26.1296	Aphonopelma:188.142)188.142:31.8082)219.95:46.263	(Sphodros:179.393	(Megahexura:167.555	Antrodiaetus:167.555)167.555:11.8381)179.393:86.8201)266.213:18.545	((Hypochilus:246.325	(Pholcus:208.426	Dysdera:208.426)208.426:37.8994)246.325:14.5807	((Uloborus:167.07	(Neoscona:127.773	(Microdipoena:118.144	Ero:118.144)118.144:9.6294)127.773:39.2968)167.07:6.3944
((Peripatopsis:158.543	(Euperipatoides:97.2989	Epiperipatus:97.2989)97.2989:61.2441)158.543:388.114	((((Gammarus:478.902	(Daphnia:461.117	(Orchesella:423.203	((Tribolium:315.95	Drosophila:315.95)315.95:47.8059	Blattella:363.756)363.756:59.4473)423.203:37.9142)461.117:17.7849)478.902:10.7201	Argulus:489.622)489.622:46.4809	((Hanseniella:506.952	Glomeris:506.952)506.952:11.308	(Scutigera:435.384	Alipes:435.384)435.384:82.8753)518.26:17.8438)536.103:10.1085	((Pycnogonum:336.571	(Endeis:159.526	Anoplodactylus:159.526)159.526:177.045)336.571:201.258	((Limulus:196.981	(Tachypleu:55.7868	Carcinoscorpius:55.7868)55.7868:141.194)196.981:295.19	(((Neobisium:242.984	(Synsphyronus:209.559	(Hesperochernes:98.6502	Haplochernes:98.6502)98.6502:110.909)209.559:33.4246)242.984:237.922	(((Iurus:156.683	(Scorpiops:105.44	Hadrurus:105.44)105.44:51.243)156.683:164.282	(Chaerilus:250.567	(Centruroides:121.073	Androctonus:121.073)121.073:129.493)250.567:70.3984)320.965:153.624	((Mastigoproctus:429.661	((Euphrynichus:46.3356	DamonVariegatus:46.3356)46.3356:45.6263	Damon:91.9619)91.9619:337.699)429.661:25.8125	(Liphistius:349.621	(((Microhexura:224.104	((Paratropis:166.791	(Pionothele:133.962	Brachythele:133.962)133.962:32.8285)166.791:17.5852	Aphonopelma:184.376)184.376:39.7278)224.104:57.3191	(Sphodros:168.938	(Megahexura:151.624	Antrodiaetus:151.624)151.624:17.3143)168.938:112.484)281.423:18.8092	((Hypochilus:255.453	(Pholcus:216.853	Dysdera:216.853)216.853:38.6001)255.453:19.3777	((Uloborus:170.318	(Neoscona:130.377	(Microdipoena:119.939	Ero:119.939)119.939:10.4378)130.377:39.9409)170.318:5.099
((Peripatopsis:171.153	(Euperipatoides:112.238	Epiperipatus:112.238)112.238:58.9153)171.153:374.865	((((Gammarus:473.391	(Daphnia:452.062	(Orchesella:413.076	((Tribolium:334.743	Drosophila:334.743)334.743:31.4795	Blattella:366.222)366.222:46.8534)413.076:38.9866)452.062:21.328)473.391:11.2453	Argulus:484.636)484.636:51.0249	((Hanseniella:504.686	Glomeris:504.686)504.686:12.6539	(Scutigera:435.043	Alipes:435.043)435.043:82.2969)517.34:18.321)535.661:9.1034	((Pycnogonum:304.318	(Endeis:157.098	Anoplodactylus:157.098)157.098:147.219)304.318:231.945	((Limulus:211.486	(Tachypleu:67.7564	Carcinoscorpius:67.7564)67.7564:143.729)211.486:279.927	(((Neobisium:244.814	(Synsphyronus:216.946	(Hesperochernes:107.415	Haplochernes:107.415)107.415:109.53)216.946:27.8682)244.814:237.171	(((Iurus:156.219	(Scorpiops:98.6993	Hadrurus:98.6993)98.6993:57.5197)156.219:177.974	(Chaerilus:265.768	(Centruroides:108.669	Androctonus:108.669)108.669:157.098)265.768:68.4258)334.193:142.775	((Mastigoproctus:424.099	((Euphrynichus:41.0858	DamonVariegatus:41.0858)41.0858:43.2008	Damon:84.2866)84.2867:339.812)424.099:28.0684	(Liphistius:342.487	(((Microhexura:216.032	((Paratropis:178.413	(Pionothele:155.123	Brachythele:155.123)155.123:23.2907)178.413:15.0866	Aphonopelma:193.5)193.5:22.5321)216.032:56.8776	(Sphodros:135.934	(Megahexura:119.294	Antrodiaetus:119.294)119.294:16.6401)135.934:136.975)272.91:20.099	((Hypochilus:255.341	(Pholcus:218.335	Dysdera:218.335)218.335:37.0065)255.341:16.2867	((Uloborus:179.68	(Neoscona:141.384	(Microdipoena:132.947	Ero:132.947)132.947:8.4376)141.384:38.2961)179.68:5.2795
((Peripatopsis:169.996	(Euperipatoides:111.276	Epiperipatus:111.276)111.276:58.7188)169.996:374.231	((((Gammarus:477.846	(Daphnia:461.04	(Orchesella:421.794	((Tribolium:332.201	Drosophila:332.201)332.201:38.3304	Blattella:370.531)370.531:51.2627)421.794:39.2458)461.04:16.8057)477.846:9.952	Argulus:487.798)487.798:45.7177	((Hanseniella:503.844	Glomeris:503.844)503.844:12.4482	(Scutigera:440.581	Alipes:440.581)440.581:75.7106)516.292:17.2235)533.516:9.3096	((Pycnogonum:334.193	(Endeis:169.951	Anoplodactylus:169.951)169.951:164.243)334.193:199.842	((Limulus:203.168	(Tachypleu:81.2204	Carcinoscorpius:81.2204)81.2204:121.948)203.168:286.495	(((Neobisium:232.194	(Synsphyronus:201.854	(Hesperochernes:118.268	Haplochernes:118.268)118.268:83.5867)201.854:30.34)232.194:245.723	(((Iurus:170	(Scorpiops:92.777	Hadrurus:92.777)92.777:77.223)170:160.988	(Chaerilus:258.962	(Centruroides:89.3522	Androctonus:89.3522)89.3522:169.611)258.962:72.0257)330.988:139.988	((Mastigoproctus:421.308	((Euphrynichus:44.8955	DamonVariegatus:44.8955)44.8955:46.3249	Damon:91.2206)91.2204:330.088)421.308:23.479	(Liphistius:344.89	(((Microhexura:208.417	((Paratropis:157.278	(Pionothele:131.372	Brachythele:131.372)131.372:25.9059)157.278:12.5454	Aphonopelma:169.823)169.824:38.5936)208.417:63.7523	(Sphodros:169.887	(Megahexura:158.717	Antrodiaetus:158.717)158.717:11.171)169.887:102.282)272.17:22.0586	((Hypochilus:260.434	(Pholcus:213.056	Dysdera:213.056)213.056:47.3789)260.434:14.9605	((Uloborus:172.772	(Neoscona:132.057	(Microdipoena:118.112	Ero:118.112)118.112:13.9454)132.057:40.7144)172.772:7.3199
((Peripatopsis:137.111	(Euperipatoides:96.3348	Epiperipatus:96.3348)96.3348:40.7765)137.111:409.901	((((Gammarus:481.521	(Daphnia:463.273	(Orchesella:427.572	((Tribolium:318.364	Drosophila:318.364)318.364:53.4902	Blattella:371.854)371.854:55.7175)427.572:35.7016)463.273:18.2476)481.521:10.414	Argulus:491.935)491.935:44.7207	((Hanseniella:504.804	Glomeris:504.804)504.804:13.8732	(Scutigera:453.112	Alipes:453.112)453.112:65.5654)518.677:17.9784)536.656:9.4879	((Pycnogonum:347.783	(Endeis:181.85	Anoplodactylus:181.85)181.85:165.934)347.783:189.93	((Limulus:206.595	(Tachypleu:57.0478	Carcinoscorpius:57.0478)57.0478:149.547)206.595:283.955	(((Neobisium:213.792	(Synsphyronus:178.427	(Hesperochernes:78.087	Haplochernes:78.087)78.087:100.34)178.427:35.3653)213.792:267.743	(((Iurus:218.652	(Scorpiops:166.57	Hadrurus:166.57)166.57:52.0825)218.652:137.987	(Chaerilus:302.958	(Centruroides:134.776	Androctonus:134.776)134.776:168.182)302.958:53.6806)356.639:118.363	((Mastigoproctus:426.031	((Euphrynichus:46.0981	DamonVariegatus:46.0981)46.0981:44.9597	Damon:91.0578)91.0578:334.973)426.031:26.0641	(Liphistius:344.755	(((Microhexura:217.28	((Paratropis:175.903	(Pionothele:140.79	Brachythele:140.79)140.79:35.1129)175.903:11.1138	Aphonopelma:187.017)187.017:30.2622)217.28:64.3127	(Sphodros:185.741	(Megahexura:176.68	Antrodiaetus:176.68)176.68:9.0607)185.741:95.8512)281.592:17.3438	((Hypochilus:262.85	(Pholcus:212.29	Dysdera:212.29)212.29:50.5595)262.85:15.0583	((Uloborus:169.214	(Neoscona:131.946	(Microdipoena:121.799	Ero:121.799)121.799:10.1468)131.946:37.2684)169.214:8.2737
((Peripatopsis:159.785	(Euperipatoides:112.525	Epiperipatus:112.525)112.525:47.26)159.785:387.751	((((Gammarus:481.736	(Daphnia:459.039	(Orchesella:416.275	((Tribolium:303.852	Drosophila:303.852)303.852:45.9935	Blattella:349.846)349.846:66.4287)416.275:42.7638)459.039:22.6973)481.736:7.4775	Argulus:489.214)489.213:47.654	((Hanseniella:512.621	Glomeris:512.621)512.621:8.2371	(Scutigera:448.533	Alipes:448.533)448.533:72.3251)520.858:16.0096)536.867:10.374	((Pycnogonum:321.45	(Endeis:147.076	Anoplodactylus:147.076)147.076:174.375)321.45:217.651	((Limulus:202.41	(Tachypleu:59.1147	Carcinoscorpius:59.1147)59.1147:143.295)202.41:292.327	(((Neobisium:199.476	(Synsphyronus:174.243	(Hesperochernes:93.7803	Haplochernes:93.7803)93.7803:80.4626)174.243:25.2324)199.476:282.446	(((Iurus:194.234	(Scorpiops:152.528	Hadrurus:152.528)152.528:41.7058)194.234:120.116	(Chaerilus:268.682	(Centruroides:128.202	Androctonus:128.202)128.202:140.48)268.682:45.6686)314.35:157.539	((Mastigoproctus:426.428	((Euphrynichus:42.6924	DamonVariegatus:42.6924)42.6924:60.9593	Damon:103.652)103.652:322.776)426.428:24.4611	(Liphistius:356.098	(((Microhexura:232.107	((Paratropis:149.37	(Pionothele:117.475	Brachythele:117.475)117.475:31.8957)149.37:27.0161	Aphonopelma:176.387)176.387:55.7194)232.107:55.9373	(Sphodros:191.871	(Megahexura:179.524	Antrodiaetus:179.524)179.524:12.3476)191.871:96.1719)288.044:20.9614	((Hypochilus:267.862	(Pholcus:221.085	Dysdera:221.085)221.085:46.7762)267.862:17.5717	((Uloborus:177.214	(Neoscona:135.206	(Microdipoena:122.139	Ero:122.139)122.139:13.0668)135.206:42.0079)177.214:6.9301
((Peripatopsis:156.087	(Euperipatoides:94.9982	Epiperipatus:94.9982)94.9982:61.0885)156.087:376.498	((((Gammarus:467.274	(Daphnia:444.888	(Orchesella:415.135	((Tribolium:318.326	Drosophila:318.326)318.326:47.9573	Blattella:366.283)366.283:48.8513)415.135:29.7542)444.888:22.3853)467.274:8.5251	Argulus:475.799)475.799:48.9545	((Hanseniella:503.579	Glomeris:503.579)503.579:7.0249	(Scutigera:435.521	Alipes:435.521)435.521:75.0827)510.604:14.1498)524.754:7.3954	((Pycnogonum:328.977	(Endeis:157.458	Anoplodactylus:157.458)157.458:171.518)328.977:193.48	((Limulus:212.694	(Tachypleu:56.4311	Carcinoscorpius:56.4311)56.4311:156.263)212.694:269.003	(((Neobisium:199.891	(Synsphyronus:165.34	(Hesperochernes:78.3097	Haplochernes:78.3097)78.3097:87.0302)165.34:34.5517)199.891:270.758	(((Iurus:155.32	(Scorpiops:115.698	Hadrurus:115.698)115.698:39.6223)155.32:165.871	(Chaerilus:272.466	(Centruroides:119.267	Androctonus:119.267)119.267:153.199)272.466:48.7252)321.191:142.674	((Mastigoproctus:411.605	((Euphrynichus:47.4845	DamonVariegatus:47.4845)47.4845:48.9298	Damon:96.4143)96.4144:315.191)411.605:28.089	(Liphistius:333.488	(((Microhexura:215.153	((Paratropis:116.157	(Pionothele:87.2869	Brachythele:87.2869)87.2869:28.8702)116.157:41.3471	Aphonopelma:157.504)157.504:57.6491)215.153:52.0237	(Sphodros:169.824	(Megahexura:155.618	Antrodiaetus:155.618)155.618:14.2066)169.824:97.3528)267.177:20.7102	((Hypochilus:246.951	(Pholcus:210.445	Dysdera:210.445)210.445:36.5059)246.951:17.0867	((Uloborus:163.805	(Neoscona:120.885	(Microdipoena:110.188	Ero:110.188)110.188:10.6972)120.885:42.9198)163.805:7.2049
((Peripatopsis:156.787	(Euperipatoides:98.6714	Epiperipatus:98.6714)98.6714:58.116)156.787:389.406	((((Gammarus:479.083	(Daphnia:456.972	(Orchesella:423.529	((Tribolium:328.66	Drosophila:328.66)328.66:47.565	Blattella:376.224)376.225:47.3052)423.529:33.442)456.972:22.111)479.083:7.061	Argulus:486.144)486.144:50.427	((Hanseniella:511.251	Glomeris:511.251)511.251:8.1644	(Scutigera:437.828	Alipes:437.828)437.828:81.5881)519.416:17.1551)536.571:8.8218	((Pycnogonum:347.737	(Endeis:160.776	Anoplodactylus:160.776)160.776:186.961)347.737:187.845	((Limulus:216.658	(Tachypleu:68.7782	Carcinoscorpius:68.7782)68.7782:147.88)216.658:273.717	(((Neobisium:194.751	(Synsphyronus:156.126	(Hesperochernes:78.1908	Haplochernes:78.1908)78.1908:77.9357)156.126:38.6246)194.751:285.83	(((Iurus:229.263	(Scorpiops:174.738	Hadrurus:174.738)174.738:54.5251)229.263:128.17	(Chaerilus:301	(Centruroides:160.178	Androctonus:160.178)160.178:140.822)301:56.4332)357.433:116.639	((Mastigoproctus:427.214	((Euphrynichus:48.1577	DamonVariegatus:48.1577)48.1577:50.8162	Damon:98.9739)98.974:328.24)427.214:29.718	(Liphistius:355.786	(((Microhexura:209.308	((Paratropis:136.844	(Pionothele:98.7522	Brachythele:98.7522)98.7522:38.0913)136.844:23.1999	Aphonopelma:160.044)160.044:49.2646)209.308:69.1513	(Sphodros:181.898	(Megahexura:167.854	Antrodiaetus:167.854)167.854:14.0442)181.898:96.5614)278.459:21.3898	((Hypochilus:247.295	(Pholcus:197.659	Dysdera:197.659)197.659:49.6359)247.295:22.4151	((Uloborus:161.407	(Neoscona:128.757	(Microdipoena:119.177	Ero:119.177)119.177:9.5808)128.757:32.6498)161.407:4.746
((Peripatopsis:156.787	(Euperipatoides:101.309	Epiperipatus:101.309)101.309:55.4777)156.787:389.442	((((Gammarus:469.919	(Daphnia:455.794	(Orchesella:425.81	((Tribolium:352.777	Drosophila:352.777)352.777:25.743	Blattella:378.52)378.52:47.2897)425.81:29.9845)455.794:14.1243)469.919:4.95	Argulus:474.868)474.869:59.056	((Hanseniella:497.62	Glomeris:497.62)497.62:10.7389	(Scutigera:419.767	Alipes:419.767)419.767:88.5912)508.358:25.5663)533.925:11.3835	((Pycnogonum:315.053	(Endeis:156.106	Anoplodactylus:156.106)156.106:158.947)315.053:220.984	((Limulus:204.054	(Tachypleu:74.1587	Carcinoscorpius:74.1587)74.1587:129.895)204.054:280.102	(((Neobisium:203.567	(Synsphyronus:173.569	(Hesperochernes:73.0188	Haplochernes:73.0188)73.0188:100.549)173.569:29.9984)203.567:271.338	(((Iurus:231.601	(Scorpiops:155.155	Hadrurus:155.155)155.155:76.4458)231.601:139.788	(Chaerilus:336.367	(Centruroides:161.444	Androctonus:161.444)161.444:174.922)336.367:35.022)371.388:96.3608	((Mastigoproctus:418.579	((Euphrynichus:45.7877	DamonVariegatus:45.7877)45.7877:58.8894	Damon:104.677)104.677:313.902)418.579:28.282	(Liphistius:325.218	(((Microhexura:199.156	((Paratropis:134.2	(Pionothele:110.711	Brachythele:110.711)110.711:23.4883)134.2:19.5655	Aphonopelma:153.765)153.765:45.3905)199.156:66.9616	(Sphodros:160.651	(Megahexura:143.009	Antrodiaetus:143.009)143.009:17.6424)160.651:105.467)266.118:17.4712	((Hypochilus:236.878	(Pholcus:203.367	Dysdera:203.367)203.367:33.5106)236.878:20.3027	((Uloborus:157.457	(Neoscona:128.946	(Microdipoena:118.606	Ero:118.606)118.606:10.3386)128.946:28.5115)157.457:5.8718
((Peripatopsis:149.543	(Euperipatoides:102.657	Epiperipatus:102.657)102.657:46.8863)149.543:397.025	((((Gammarus:478.361	(Daphnia:456.35	(Orchesella:418.252	((Tribolium:334.638	Drosophila:334.638)334.638:27.5945	Blattella:362.232)362.232:56.0188)418.252:38.0989)456.35:22.0101)478.361:6.2052	Argulus:484.566)484.566:48.5486	((Hanseniella:511.126	Glomeris:511.126)511.126:7.8334	(Scutigera:453.789	Alipes:453.789)453.789:65.1711)518.96:14.1545)533.115:11.5107	((Pycnogonum:348.199	(Endeis:239.712	Anoplodactylus:239.712)239.712:108.488)348.199:186.77	((Limulus:191.858	(Tachypleu:69.9907	Carcinoscorpius:69.9907)69.9907:121.868)191.858:295.077	(((Neobisium:224.72	(Synsphyronus:200.067	(Hesperochernes:106.237	Haplochernes:106.237)106.237:93.8304)200.067:24.653)224.72:250.37	(((Iurus:194.662	(Scorpiops:150.936	Hadrurus:150.936)150.936:43.7264)194.662:142.244	(Chaerilus:282.192	(Centruroides:157.804	Androctonus:157.804)157.804:124.388)282.192:54.7141)336.906:132.183	((Mastigoproctus:411.655	((Euphrynichus:43.8099	DamonVariegatus:43.8099)43.8099:45.4083	Damon:89.2184)89.2183:322.436)411.655:32.488	(Liphistius:337.224	(((Microhexura:236.043	((Paratropis:186.11	(Pionothele:149.005	Brachythele:149.005)149.005:37.1049)186.11:19.0753	Aphonopelma:205.185)205.186:30.8578)236.043:43.7451	(Sphodros:167.795	(Megahexura:145.573	Antrodiaetus:145.573)145.573:22.2215)167.795:111.993)279.789:17.7963	((Hypochilus:248.038	(Pholcus:171.949	Dysdera:171.949)171.949:76.0893)248.038:24.7963	((Uloborus:147.433	(Neoscona:113.153	(Microdipoena:103.348	Ero:103.348)103.348:9.8051)113.153:34.28)147.433:8.005
((Peripatopsis:171.693	(Euperipatoides:108.035	Epiperipatus:108.035)108.035:63.6573)171.693:370.732	((((Gammarus:470.731	(Daphnia:446.286	(Orchesella:416.104	((Tribolium:333.944	Drosophila:333.944)333.944:33.9622	Blattella:367.906)367.906:48.1982)416.104:30.1811)446.286:24.4449)470.731:8.0922	Argulus:478.823)478.823:52.7808	((Hanseniella:499.418	Glomeris:499.418)499.418:13.3291	(Scutigera:417.813	Alipes:417.813)417.813:94.9341)512.747:18.8566)531.604:9.1541	((Pycnogonum:330.954	(Endeis:216.605	Anoplodactylus:216.605)216.605:114.349)330.954:200.151	((Limulus:203.252	(Tachypleu:74.2487	Carcinoscorpius:74.2487)74.2487:129.003)203.252:276.443	(((Neobisium:241.479	(Synsphyronus:213.801	(Hesperochernes:98.3313	Haplochernes:98.3313)98.3313:115.469)213.801:27.6788)241.479:226.346	(((Iurus:216.767	(Scorpiops:162.836	Hadrurus:162.836)162.836:53.9307)216.767:107.065	(Chaerilus:268.252	(Centruroides:86.3605	Androctonus:86.3605)86.3605:181.891)268.252:55.5795)323.832:136.419	((Mastigoproctus:404.384	((Euphrynichus:45.5073	DamonVariegatus:45.5073)45.5073:49.8686	Damon:95.3762)95.3759:309.008)404.384:29.5208	(Liphistius:327.991	(((Microhexura:200.692	((Paratropis:162.744	(Pionothele:137.227	Brachythele:137.227)137.227:25.5167)162.744:14.8789	Aphonopelma:177.623)177.623:23.0694)200.692:55.2118	(Sphodros:141.042	(Megahexura:126.77	Antrodiaetus:126.77)126.77:14.2719)141.042:114.862)255.904:25.1248	((Hypochilus:240.946	(Pholcus:201.814	Dysdera:201.814)201.814:39.1325)240.946:15.1023	((Uloborus:155.172	(Neoscona:122.506	(Microdipoena:110.573	Ero:110.573)110.573:11.9328)122.506:32.666)155.172:6.4174
((Peripatopsis:141.406	(Euperipatoides:105.954	Epiperipatus:105.954)105.954:35.4527)141.406:406.933	((((Gammarus:474.581	(Daphnia:451.585	(Orchesella:418.267	((Tribolium:326.531	Drosophila:326.531)326.531:42.281	Blattella:368.812)368.812:49.4545)418.267:33.3186)451.585:22.9956)474.581:7.42	Argulus:482.001)482.001:53.5528	((Hanseniella:509.127	Glomeris:509.127)509.127:9.9968	(Scutigera:443.99	Alipes:443.99)443.99:75.1335)519.123:16.4306)535.554:10.1257	((Pycnogonum:326.543	(Endeis:192.98	Anoplodactylus:192.98)192.98:133.564)326.543:207.467	((Limulus:218.466	(Tachypleu:76.886	Carcinoscorpius:76.886)76.886:141.58)218.466:268.569	(((Neobisium:258.213	(Synsphyronus:225.391	(Hesperochernes:105.419	Haplochernes:105.419)105.419:119.972)225.391:32.8219)258.213:216.838	(((Iurus:131.369	(Scorpiops:77.9657	Hadrurus:77.9657)77.9657:53.4028)131.369:195.355	(Chaerilus:260.182	(Centruroides:105.106	Androctonus:105.106)105.106:155.075)260.182:66.5421)326.724:142.104	((Mastigoproctus:424.215	((Euphrynichus:47.599	DamonVariegatus:47.599)47.599:46.003	Damon:93.6021)93.602:330.613)424.215:23.2561	(Liphistius:357.143	(((Microhexura:183.828	((Paratropis:134.816	(Pionothele:105.734	Brachythele:105.734)105.734:29.0824)134.816:18.0544	Aphonopelma:152.871)152.871:30.9567)183.828:70.7375	(Sphodros:114.681	(Megahexura:104.407	Antrodiaetus:104.407)104.407:10.2752)114.681:139.883)254.565:38.3057	((Hypochilus:244.038	(Pholcus:213.535	Dysdera:213.535)213.535:30.5032)244.038:17.8217	((Uloborus:153.102	(Neoscona:116.141	(Microdipoena:104.57	Ero:104.57)104.57:11.5707)116.141:36.9609)153.102:7.4726
[truncated: 384 more rows]
[truncated: 39 more columns]
