# Supplementary material for: A Cambrian–Ordovician Terrestrialization of Arachnids
Source: Front Genet. 2020 Mar 11;11:182. doi: 10.3389/fgene.2020.00182 (PMC7078165; doi:10.3389/fgene.2020.00182)
Supplement: DATA SHEET S5 — Two molecular matrices, the guiding trees and the calibration file used in PhyloBayes analyses with the retrieved chronograms, and the subset of sampled timescaled trees used to generate the posterior distributions shown on the figures. The input files used for the diversification analyses are also included. [file Data_Sheet_5.ZIP › Supporting_Data_Lozano-Fernandez/MatrixA_reduced_CAT+GTR+G_Posteriors_Chronogram.tre]

#NEXUS
begin trees;
	tree tree_1 = [&R] ((Peripatopsis:155.872,(Euperipatoides:109.382,Epiperipatus:109.382)[&label="134.287_94.4578"]:46.4895)[&label="187.719_128.21"]:396.887,((((Gammarus:465.772,(Daphnia:459.556,(Orchesella:421.7,((Tribolium:327.17,Drosophila:327.17)[&label="370.351_294.943"]:36.8441,Blattella:364.014)[&label="400.045_336.469"]:57.6854)[&label="448.074_400.223"]:37.8564)[&label="476.766_443.27"]:6.2161)[&label="483.496_448.728"]:19.8601,Argulus:485.632)[&label="501.273_470.877"]:49.2856,((Hanseniella:505.752,Glomeris:505.752)[&label="517.853_489.341"]:10.3266,(Scutigera:429.237,Alipes:429.237)[&label="460.973_388.624"]:86.842)[&label="523.88_505.347"]:18.8391)[&label="539.367_526.55"]:10.6626,((Pycnogonum:316.275,(Endeis:157.024,Anoplodactylus:157.024)[&label="213.96_108.4"]:159.251)[&label="358.993_260.958"]:218.578,((Limulus:210.446,(Tachypleu:66.416,Carcinoscorpius:66.416)[&label="85.848_53.877"]:144.03)[&label="239.317_178.812"]:278.766,(((Neobisium:244.205,(Synsphyronus:210.664,(Hesperochernes:108.705,Haplochernes:108.705)[&label="150.29_59.4376"]:101.959)[&label="259.007_131.684"]:33.5408)[&label="290.352_172.293"]:233.868,(((Iurus:201.666,(Scorpiops:141.415,Hadrurus:141.415)[&label="206.567_86.9137"]:60.2509)[&label="282.433_136.381"]:151.959,(Chaerilus:289.39,(Centruroides:126.985,Androctonus:126.985)[&label="178.596_64.7955"]:162.405)[&label="350.305_224.377"]:64.2345)[&label="395.166_299.865"]:119.357,((Mastigoproctus:427.797,((Euphrynichus:46.7177,DamonVariegatus:46.7177)[&label="58.4956_38.3807"]:49.906,Damon:96.6237)[&label="113.558_82.114"]:331.173)[&label="442.96_410.983"]:24.6308,(Liphistius:352.039,(((Microhexura:226.904,((Paratropis:173.678,(Pionothele:137.423,Brachythele:137.423)[&label="179.632_99.297"]:36.2544)[&label="209.105_131.918"]:19.5143,Aphonopelma:193.192)[&label="224.78_150.88"]:33.7119)[&label="256.993_193.093"]:55.8683,(Sphodros:174.761,(Megahexura:157.629,Antrodiaetus:157.629)[&label="192.757_120.66"]:17.1323)[&label="211.211_138.565"]:108.011)[&label="306.387_256.796"]:21.3124,((Hypochilus:257.699,(Pholcus:212.633,Dysdera:212.633)[&label="244.567_182.763"]:45.0656)[&label="283.415_234.706"]:20.8456,((Uloborus:171.171,(Neoscona:135.483,(Microdipoena:124.524,Ero:124.524)[&label="145.73_107.058"]:10.9589)[&label="158.151_117.227"]:35.688)[&label="198.968_152.016"]:6.3823,(Oecobius:169.172,(Pisaurina:126.677,Amaurobius:126.677)[&label="156.646_107.035"]:42.4951)[&label="199.394_149.476"]:8.3808)[&label="208_157.272"]:100.992)[&label="302.51_254.109"]:25.5399)[&label="324.885_277.219"]:47.9542)[&label="374.937_328.064"]:100.389)[&label="463.953_438.304"]:20.554)[&label="482.537_461.385"]:5.091)[&label="487.403_467.205"]:7.1787,((((Siro:233.712,Metasiro:233.712)[&label="305.759_135.487"]:206.358,((Pachylicus:246.526,Larifuga:246.526)[&label="309.348_143.359"]:154.909,(Protolophus:341.013,(Trogulus:286.021,Hesperonemastoma:286.021)[&label="336.786_212.289"]:54.9922)[&label="382.841_275.041"]:60.4213)[&label="433.836_345.263"]:38.635)[&label="457.295_411.683"]:37.9954,((RicinoidesKarchii:150.824,RicinoidesAtewa:150.824)[&label="192.512_96.8427"]:142.806,(Pseudocellus:242.238,(CryptocellusBecki:142.706,Cryptocellus:142.706)[&label="185.163_88.8204"]:99.5319)[&label="292.314_180.517"]:51.3918)[&label="338.07_235.928"]:184.435)[&label="487.186_467.204"]:3.9394,((Gluvia:317.513,(Galeodes:288.182,Eremobates:288.182)[&label="334.834_237.811"]:29.3306)[&label="360.743_258.27"]:160.023,(((Phytoseiulus:145.784,((VarroaJac:24.3971,VarroaDes:24.3971)[&label="35.9764_16.3074"]:110.383,Dermanyssus:134.78)[&label="169.086_108.729"]:11.0038)[&label="182.167_119.413"]:271.069,(Ornithodoros:357.757,(Ixodes:260.526,((Rhipicephalus:108.114,Hyalomma:108.114)[&label="133.9_86.5056"]:15.808,(Dermacentor:84.7786,Amblyomma:84.7786)[&label="116.882_58.7462"]:39.1432)[&label="154.158_99.9797"]:136.604)[&label="288.918_236.698"]:97.2309)[&label="377_334.108"]:59.0963)[&label="431.443_398.757"]:52.6261,(((TetranychusUrt:9.1347,TetranychusCin:9.1347)[&label="27.7437_2.6162"]:110.911,Panonychus:120.046)[&label="173.972_71.3747"]:253.574,(Hypochthonius:322.248,(Steganacarus:278.579,((Rhizoglyphus:62.8373,Dermatophagoides:62.8373)[&label="87.3013_44.7788"]:196.915,(((Platynothrus:175.021,Nothrus:175.021)[&label="216.802_129.415"]:29.2266,Hermannia:204.247)[&label="242.929_159.592"]:26.8859,Achipteria:231.133)[&label="262.53_195.935"]:28.6194)[&label="288.916_227.978"]:18.8264)[&label="303.52_249.907"]:43.6685)[&label="351.214_291.166"]:51.3724)[&label="396.427_347.411"]:95.8594)[&label="481_458.067"]:8.0558)[&label="487.913_467.295"]:4.469)[&label="490.442_471.204"]:3.247)[&label="493.868_475.123",!rotate=true]:3.9606)[&label="497.032_479.049",!rotate=false]:45.6411)[&label="539.542_526.844"]:10.7273)[&label="551.046_536.952"]:7.178)[&label="559.463_544.018"];
end;
