# Supplementary material for: A Cambrian–Ordovician Terrestrialization of Arachnids
Source: Front Genet. 2020 Mar 11;11:182. doi: 10.3389/fgene.2020.00182 (PMC7078165; doi:10.3389/fgene.2020.00182)
Supplement: DATA SHEET S5 — Two molecular matrices, the guiding trees and the calibration file used in PhyloBayes analyses with the retrieved chronograms, and the subset of sampled timescaled trees used to generate the posterior distributions shown on the figures. The input files used for the diversification analyses are also included. [file Data_Sheet_5.ZIP › Supporting_Data_Lozano-Fernandez/MatrixA_reduced_CAT+GTR+G_Priors_Chronogram.tre]

#NEXUS
begin trees;
	tree tree_1 = [&R] ((Peripatopsis:395.195,(Euperipatoides:172.307,Epiperipatus:172.307)[&label="376.839_99.2231"]:222.887)[&label="533.798_158.406"]:151.41,((((Gammarus:493.442,(Daphnia:465.412,(Orchesella:438.421,((Tribolium:348.643,Drosophila:348.643)[&label="427.139_292.176"]:47.6539,Blattella:396.297)[&label="469.285_315.926"]:42.1239)[&label="503.476_381.415"]:26.9906)[&label="511.734_408.894"]:28.0298)[&label="524.585_451.2"]:11.0784,Argulus:504.52)[&label="531.551_462.685"]:13.4994,((Hanseniella:443.586,Glomeris:443.586)[&label="517.712_388.461"]:46.0591,(Scutigera:437.732,Alipes:437.732)[&label="507.05_373.427"]:51.913)[&label="526.751_430.407"]:28.3747)[&label="537.673_488.255"]:20.2047,((Pycnogonum:402.959,(Endeis:238.861,Anoplodactylus:238.861)[&label="499.118_12.0238"]:164.099)[&label="527.863_153.406"]:124.985,((Limulus:380.628,(Tachypleu:217.762,Carcinoscorpius:217.762)[&label="480.029_12.6908"]:162.866)[&label="514.375_238.749"]:135.683,(((Neobisium:423.965,(Synsphyronus:304.963,(Hesperochernes:178.335,Haplochernes:178.335)[&label="418.378_17.3434"]:126.628)[&label="490.344_94.8762"]:119.002)[&label="513.734_211.749"]:77.9258,(((Iurus:225.81,(Scorpiops:127.703,Hadrurus:127.703)[&label="337.337_6.5554"]:98.1075)[&label="426.463_111.772"]:164.059,(Chaerilus:157.072,(Centruroides:92.7867,Androctonus:92.7867)[&label="350.295_3.2742"]:64.2851)[&label="419.133_48.1394"]:232.797)[&label="503.216_180.728"]:96.9834,((Mastigoproctus:400.561,((Euphrynichus:154.748,DamonVariegatus:154.748)[&label="416.181_10.2457"]:127.526,Damon:282.274)[&label="451.528_65.2562"]:118.287)[&label="490.787_311.584"]:69.9152,(Liphistius:446.728,(((Microhexura:324.692,((Paratropis:164.725,(Pionothele:99.183,Brachythele:99.183)[&label="238.676_2.9546"]:65.5423)[&label="328.599_42.6899"]:66.3913,Aphonopelma:231.117)[&label="370.356_132.528"]:93.5757)[&label="439.714_241.356"]:72.2234,(Sphodros:276.949,(Megahexura:159.898,Antrodiaetus:159.898)[&label="393.71_6.3204"]:117.051)[&label="453.878_90.962"]:119.967)[&label="468.59_301.648"]:32.0862,((Hypochilus:315.752,(Pholcus:218.793,Dysdera:218.793)[&label="376.97_150.517"]:96.9583)[&label="441.363_173.05"]:83.2111,((Uloborus:267.994,(Neoscona:202.228,(Microdipoena:121.76,Ero:121.76)[&label="290.165_7.7067"]:80.4681)[&label="357.332_127.407"]:65.7661)[&label="413.757_146.17"]:61.5625,(Oecobius:233.655,(Pisaurina:141.229,Amaurobius:141.229)[&label="335.867_11.5718"]:92.4258)[&label="401.579_80.845"]:95.9019)[&label="443.092_184.238"]:69.4061)[&label="475.057_295.401"]:30.0391)[&label="488.691_350.112"]:17.726)[&label="498.934_369.294"]:23.7476)[&label="506.256_415.694"]:16.3769)[&label="511.073_442.649"]:15.0381)[&label="525.496_466.089"]:9.1116,((((Siro:178.454,Metasiro:178.454)[&label="400.013_98.4371"]:273.904,((Pachylicus:184.013,Larifuga:184.013)[&label="398.457_97.0696"]:222.98,(Protolophus:358.669,(Trogulus:189.677,Hesperonemastoma:189.677)[&label="398.298_9.5355"]:168.992)[&label="462.723_283.614"]:48.3245)[&label="491.493_312.64"]:45.3641)[&label="503.269_404.212"]:31.479,((RicinoidesKarchii:246.447,RicinoidesAtewa:246.447)[&label="460.99_24.4654"]:172.372,(Pseudocellus:301.489,(CryptocellusBecki:164.899,Cryptocellus:164.899)[&label="417.623_4.2022"]:136.59)[&label="482.127_65.4902"]:117.33)[&label="506.837_213.278"]:65.0177)[&label="520.018_425.716"]:19.751,((Gluvia:363.517,(Galeodes:206.57,Eremobates:206.57)[&label="457.11_9.7167"]:156.946)[&label="503.711_120.868"]:129.904,(((Phytoseiulus:363.061,((VarroaJac:145.754,VarroaDes:145.754)[&label="390.681_4.5039"]:116.367,Dermanyssus:262.121)[&label="449.908_47.5517"]:100.94)[&label="489.222_136.955"]:78.9939,(Ornithodoros:382.425,(Ixodes:305.378,((Rhipicephalus:119.455,Hyalomma:119.455)[&label="293.88_6.07"]:86.9535,(Dermacentor:126.582,Amblyomma:126.582)[&label="294.48_8.3838"]:79.8259)[&label="382.53_100.582"]:98.97)[&label="455.951_138.67"]:77.0462)[&label="483.266_201.868"]:59.6306)[&label="499.798_342.89"]:34.3823,(((TetranychusUrt:182.587,TetranychusCin:182.587)[&label="433.734_16.2519"]:150.805,Panonychus:333.392)[&label="482.272_106.063"]:120.976,(Hypochthonius:424.894,(Steganacarus:379.857,((Rhizoglyphus:189.457,Dermatophagoides:189.457)[&label="402.038_11.193"]:142.533,(((Platynothrus:106.289,Nothrus:106.289)[&label="312.642_2.73"]:73.6398,Hermannia:179.929)[&label="390.741_31.8424"]:88.0177,Achipteria:267.947)[&label="426.265_101.161"]:64.0433)[&label="450.975_172.147"]:47.8673)[&label="474.63_206.208"]:45.0363)[&label="493.616_359.683"]:29.475)[&label="506.161_396.491"]:22.0689)[&label="511.326_420.939"]:16.9836)[&label="521.922_446.6"]:10.1664)[&label="526.811_471.834"]:7.4149)[&label="531.596_489.535",!rotate=true]:5.3082)[&label="535.345_495.084"]:11.6337)[&label="539.231_510.441"]:10.2796)[&label="554.922_520.884"]:8.3805)[&label="559.276_530.125"];
end;
