# Supplementary material for: A Cambrian–Ordovician Terrestrialization of Arachnids
Source: Front Genet. 2020 Mar 11;11:182. doi: 10.3389/fgene.2020.00182 (PMC7078165; doi:10.3389/fgene.2020.00182)
Supplement: DATA SHEET S5 — Two molecular matrices, the guiding trees and the calibration file used in PhyloBayes analyses with the retrieved chronograms, and the subset of sampled timescaled trees used to generate the posterior distributions shown on the figures. The input files used for the diversification analyses are also included. [file Data_Sheet_5.ZIP › Supporting_Data_Lozano-Fernandez/MatrixB_CAT+GTR+G_Posteriors_Chronogram.datedist]

((Peripatopsis:204.128	(Euperipatoides:110.325	Epiperipatus:110.325)110.325:93.8039)204.128:349.585	((((Gammarus:470.58	((Daphnia:440.54	Calanus:440.54)440.54:18.3256	(Orchesella:433.925	((Tribolium:366.435	Drosophila:366.435)366.435:23.854	Blattella:390.288)390.288:43.637)433.925:24.9401)458.866:11.7144)470.58:12.7849	Argulus:483.365)483.365:54.6082	((Hanseniella:498.871	Glomeris:498.871)498.871:22.8145	(Scutigera:418.996	Alipes:418.996)418.996:102.69)521.686:16.2876)537.973:7.5317	((Pycnogonum:399.517	(Endeis:226.892	Anoplodactylus:226.892)226.892:172.625)399.517:127.549	(((Galeodes:334.917	(Gluvia:295.112	Eremobates:295.112)295.112:39.8046)334.917:153.052	((((Siro:189.984	Metasiro:189.984)189.984:230.716	((Pachylicus:229.762	Larifuga:229.762)229.762:138.78	((Trogulus:284.315	Protolophus:284.315)284.315:28.6404	Hesperonemastoma:312.956)312.956:55.5861)368.542:52.1577)420.7:55.2271	((RicinoidesKarchii:209.276	RicinoidesAtewa:209.276)209.276:90.1533	(Pseudocellus:254.769	(CryptocellusBecki:156.831	Cryptocellus:156.831)156.831:97.9379)254.769:44.6599)299.43:176.498)475.927:8.1793	((Limulus:223.852	(Tachypleu:132.147	Carcinoscorpius:132.147)132.147:91.7048)223.852:251.896	(((Neobisium:253.706	(Synsphyronus:207.112	(Hesperochernes:107.574	Haplochernes:107.574)107.574:99.5376)207.112:46.594)253.706:199.293	((Iurus:288.134	(((Scorpiops:184.641	(Pandinus:125.869	Liocheles:125.869)125.869:58.7722)184.641:24.1934	(Superstitionia:150.979	Hadrurus:150.979)150.979:57.8563)208.835:34.6381	Bothriurus:243.473)243.473:44.6611)288.134:80.5597	(Vietbocap:325.356	(Chaerilus:271.18	(Centruroides:176.198
((Peripatopsis:201.109	(Euperipatoides:107.617	Epiperipatus:107.617)107.617:93.4921)201.109:358.037	((((Gammarus:482.885	((Daphnia:431.831	Calanus:431.831)431.831:34.1111	(Orchesella:435.823	((Tribolium:365.203	Drosophila:365.203)365.203:26.2987	Blattella:391.501)391.502:44.3215)435.823:30.119)465.942:16.9437)482.885:12.0522	Argulus:494.938)494.938:47.9441	((Hanseniella:496.197	Glomeris:496.197)496.197:29.3886	(Scutigera:438.422	Alipes:438.422)438.422:87.1626)525.585:17.2969)542.882:8.2329	((Pycnogonum:390.025	(Endeis:200.07	Anoplodactylus:200.07)200.07:189.954)390.025:138.948	(((Galeodes:385.356	(Gluvia:319.431	Eremobates:319.431)319.431:65.9245)385.356:109.417	((((Siro:210.155	Metasiro:210.155)210.155:220.346	((Pachylicus:226.534	Larifuga:226.534)226.534:148.876	((Trogulus:258.204	Protolophus:258.204)258.204:33.2831	Hesperonemastoma:291.488)291.488:83.9223)375.41:55.0915)430.502:54.1717	((RicinoidesKarchii:151.442	RicinoidesAtewa:151.442)151.442:111.285	(Pseudocellus:229.8	(CryptocellusBecki:159.951	Cryptocellus:159.951)159.951:69.8486)229.8:32.9273)262.727:221.946)484.673:6.2911	((Limulus:234.056	(Tachypleu:125.999	Carcinoscorpius:125.999)125.999:108.057)234.056:250.859	(((Neobisium:230.903	(Synsphyronus:183.682	(Hesperochernes:92.1692	Haplochernes:92.1692)92.1692:91.5133)183.682:47.2209)230.903:229.187	((Iurus:273.476	(((Scorpiops:185.951	(Pandinus:129.131	Liocheles:129.131)129.131:56.821)185.951:14.1933	(Superstitionia:169.808	Hadrurus:169.808)169.808:30.336)200.144:26.08	Bothriurus:226.225)226.224:47.2521)273.476:97.7366	(Vietbocap:336.121	(Chaerilus:265.811	(Centruroides:144.296
((Peripatopsis:193.818	(Euperipatoides:101.735	Epiperipatus:101.735)101.735:92.0824)193.818:358.722	((((Gammarus:466.381	((Daphnia:440.843	Calanus:440.843)440.843:17.2597	(Orchesella:439.421	((Tribolium:377.394	Drosophila:377.394)377.394:24.1605	Blattella:401.555)401.554:37.8665)439.421:18.6823)458.103:8.2776)466.381:10.9724	Argulus:477.353)477.353:59.5527	((Hanseniella:493.916	Glomeris:493.916)493.916:23.6906	(Scutigera:443.57	Alipes:443.57)443.57:74.0359)517.606:19.3)536.906:8.9898	((Pycnogonum:378.422	(Endeis:218.4	Anoplodactylus:218.4)218.4:160.022)378.422:146.578	(((Galeodes:378.781	(Gluvia:333.625	Eremobates:333.625)333.625:45.1554)378.781:104.118	((((Siro:243.849	Metasiro:243.849)243.849:191.115	((Pachylicus:226.928	Larifuga:226.928)226.928:167.464	((Trogulus:239.131	Protolophus:239.131)239.131:60.8429	Hesperonemastoma:299.974)299.974:94.4174)394.392:40.5716)434.963:38.7084	((RicinoidesKarchii:198.773	RicinoidesAtewa:198.773)198.773:102.291	(Pseudocellus:265.017	(CryptocellusBecki:175.606	Cryptocellus:175.606)175.606:89.412)265.017:36.0459)301.063:172.608)473.672:6.0999	((Limulus:244.134	(Tachypleu:129.153	Carcinoscorpius:129.153)129.153:114.981)244.134:232.082	(((Neobisium:206.495	(Synsphyronus:171.562	(Hesperochernes:91.0668	Haplochernes:91.0668)91.0668:80.4951)171.562:34.9331)206.495:248.393	((Iurus:289.043	(((Scorpiops:200.778	(Pandinus:134.459	Liocheles:134.459)134.459:66.3191)200.778:16.2158	(Superstitionia:166.242	Hadrurus:166.242)166.242:50.7517)216.994:28.437	Bothriurus:245.431)245.431:43.6117)289.043:77.6611	(Vietbocap:332.793	(Chaerilus:256.08	(Centruroides:112.409
((Peripatopsis:194.322	(Euperipatoides:105.436	Epiperipatus:105.436)105.436:88.886)194.322:354.859	((((Gammarus:461.986	((Daphnia:436.626	Calanus:436.626)436.626:17.2694	(Orchesella:433.676	((Tribolium:366.11	Drosophila:366.11)366.11:25.9151	Blattella:392.026)392.026:41.6503)433.676:20.2197)453.896:8.0904)461.986:10.7764	Argulus:472.762)472.762:58.6525	((Hanseniella:483.245	Glomeris:483.245)483.245:29.2857	(Scutigera:420.232	Alipes:420.232)420.232:92.2992)512.531:18.8843)531.415:9.8237	((Pycnogonum:388.357	(Endeis:216.68	Anoplodactylus:216.68)216.68:171.676)388.357:132.096	(((Galeodes:366.103	(Gluvia:329.425	Eremobates:329.425)329.425:36.6779)366.103:111.883	((((Siro:231.98	Metasiro:231.98)231.98:194.76	((Pachylicus:239.19	Larifuga:239.19)239.19:150.688	((Trogulus:269.695	Protolophus:269.695)269.695:52.1009	Hesperonemastoma:321.796)321.796:68.0819)389.878:36.8616)426.74:41.9762	((RicinoidesKarchii:200.478	RicinoidesAtewa:200.478)200.478:114.299	(Pseudocellus:273.45	(CryptocellusBecki:157.224	Cryptocellus:157.224)157.224:116.225)273.45:41.3269)314.777:153.939)468.716:5.3543	((Limulus:244.427	(Tachypleu:119.409	Carcinoscorpius:119.409)119.409:125.018)244.427:226.344	(((Neobisium:205.369	(Synsphyronus:169.69	(Hesperochernes:101.649	Haplochernes:101.649)101.649:68.0402)169.69:35.6797)205.369:244.179	((Iurus:287.025	(((Scorpiops:177.381	(Pandinus:116.486	Liocheles:116.486)116.486:60.8948)177.381:23.6644	(Superstitionia:153.135	Hadrurus:153.135)153.135:47.9103)201.045:34.4182	Bothriurus:235.464)235.463:51.5616)287.025:81.684	(Vietbocap:329.786	(Chaerilus:250.165	(Centruroides:116.605
((Peripatopsis:189.552	(Euperipatoides:101.874	Epiperipatus:101.874)101.874:87.6784)189.552:365.709	((((Gammarus:466.14	((Daphnia:438.666	Calanus:438.666)438.666:17.7102	(Orchesella:432.781	((Tribolium:351.854	Drosophila:351.854)351.854:29.7408	Blattella:381.595)381.595:51.1867)432.781:23.5948)456.376:9.7642)466.14:11.1843	Argulus:477.325)477.325:59.5956	((Hanseniella:497.005	Glomeris:497.005)497.005:25.6415	(Scutigera:456.383	Alipes:456.383)456.383:66.2626)522.646:14.2744)536.92:9.3779	((Pycnogonum:399.264	(Endeis:225.906	Anoplodactylus:225.906)225.906:173.358)399.264:127.084	(((Galeodes:368.634	(Gluvia:339.489	Eremobates:339.489)339.489:29.145)368.634:120.128	((((Siro:231.481	Metasiro:231.481)231.481:192.636	((Pachylicus:267.056	Larifuga:267.056)267.056:118.163	((Trogulus:276.103	Protolophus:276.103)276.103:33.0948	Hesperonemastoma:309.198)309.198:76.0207)385.219:38.8974)424.116:51.4876	((RicinoidesKarchii:171.544	RicinoidesAtewa:171.544)171.544:103.865	(Pseudocellus:223.319	(CryptocellusBecki:134.873	Cryptocellus:134.873)134.873:88.4458)223.319:52.0915)275.41:200.194)475.604:8.1986	((Limulus:249.412	(Tachypleu:135.55	Carcinoscorpius:135.55)135.55:113.862)249.412:228.925	(((Neobisium:225.554	(Synsphyronus:188.203	(Hesperochernes:108.049	Haplochernes:108.049)108.049:80.1541)188.203:37.3508)225.554:230.332	((Iurus:276.799	(((Scorpiops:134.951	(Pandinus:95.5087	Liocheles:95.5087)95.5087:39.4425)134.951:29.9338	(Superstitionia:127.688	Hadrurus:127.688)127.688:37.1971)164.885:58.7954	Bothriurus:223.681)223.68:53.1189)276.799:84.4985	(Vietbocap:329.459	(Chaerilus:274.579	(Centruroides:135.36
((Peripatopsis:193.127	(Euperipatoides:104.85	Epiperipatus:104.85)104.85:88.2764)193.127:365.447	((((Gammarus:476.05	((Daphnia:438.302	Calanus:438.302)438.302:23.5123	(Orchesella:432.71	((Tribolium:352.889	Drosophila:352.889)352.889:23.5854	Blattella:376.474)376.474:56.2361)432.71:29.1042)461.814:14.2358)476.05:13.5829	Argulus:489.633)489.633:51.2797	((Hanseniella:496.261	Glomeris:496.261)496.261:30.3314	(Scutigera:450.423	Alipes:450.423)450.423:76.1693)526.592:14.3208)540.913:9.1761	((Pycnogonum:386.952	(Endeis:246.143	Anoplodactylus:246.143)246.143:140.808)386.952:142.847	(((Galeodes:390.926	(Gluvia:349.416	Eremobates:349.416)349.416:41.5093)390.926:100.922	((((Siro:191.042	Metasiro:191.042)191.042:222.564	((Pachylicus:198.45	Larifuga:198.45)198.45:156.041	((Trogulus:271.427	Protolophus:271.427)271.427:18.517	Hesperonemastoma:289.944)289.944:64.5471)354.491:59.115)413.606:65.9798	((RicinoidesKarchii:196.81	RicinoidesAtewa:196.81)196.81:67.2958	(Pseudocellus:235.608	(CryptocellusBecki:161.557	Cryptocellus:161.557)161.557:74.0507)235.608:28.4976)264.106:215.481)479.586:8.6652	((Limulus:247.734	(Tachypleu:112.445	Carcinoscorpius:112.445)112.445:135.289)247.734:237.526	(((Neobisium:234.998	(Synsphyronus:197.047	(Hesperochernes:128.427	Haplochernes:128.427)128.427:68.6196)197.047:37.9514)234.998:231.055	((Iurus:261.066	(((Scorpiops:169.202	(Pandinus:112.413	Liocheles:112.413)112.413:56.7879)169.202:17.1634	(Superstitionia:137.375	Hadrurus:137.375)137.375:48.9896)186.365:33.7294	Bothriurus:220.094)220.094:40.9715)261.066:92.912	(Vietbocap:299.861	(Chaerilus:231.125	(Centruroides:123.897
((Peripatopsis:195.338	(Euperipatoides:110.339	Epiperipatus:110.339)110.339:84.9992)195.338:360.042	((((Gammarus:467.438	((Daphnia:433.036	Calanus:433.036)433.036:21.6291	(Orchesella:426.918	((Tribolium:348.177	Drosophila:348.177)348.177:20.2765	Blattella:368.454)368.454:58.4648)426.918:27.7466)454.665:12.7733)467.438:18.3176	Argulus:485.756)485.756:51.9514	((Hanseniella:498.042	Glomeris:498.042)498.042:24.3378	(Scutigera:453.034	Alipes:453.034)453.034:69.3453)522.38:15.3275)537.707:9.1282	((Pycnogonum:364.038	(Endeis:185.34	Anoplodactylus:185.34)185.34:178.698)364.038:164.161	(((Galeodes:387.214	(Gluvia:361.095	Eremobates:361.095)361.095:26.1192)387.214:99.8645	((((Siro:180.289	Metasiro:180.289)180.289:232.456	((Pachylicus:247.734	Larifuga:247.734)247.734:113.316	((Trogulus:291.867	Protolophus:291.867)291.867:19.855	Hesperonemastoma:311.722)311.722:49.3277)361.05:51.6949)412.745:62.8406	((RicinoidesKarchii:182.507	RicinoidesAtewa:182.507)182.507:103.288	(Pseudocellus:249.497	(CryptocellusBecki:136.519	Cryptocellus:136.519)136.519:112.978)249.497:36.2977)285.795:189.791)475.586:7.8485	((Limulus:252.567	(Tachypleu:148.605	Carcinoscorpius:148.605)148.605:103.962)252.567:227.672	(((Neobisium:253.994	(Synsphyronus:221.371	(Hesperochernes:138.105	Haplochernes:138.105)138.105:83.2664)221.371:32.6225)253.994:207.868	((Iurus:256.353	(((Scorpiops:180.557	(Pandinus:138.457	Liocheles:138.457)138.457:42.0991)180.557:11.8432	(Superstitionia:151.699	Hadrurus:151.699)151.699:40.7004)192.4:22.8527	Bothriurus:215.252)215.253:41.1007)256.353:105.113	(Vietbocap:315.349	(Chaerilus:266.756	(Centruroides:154.761
((Peripatopsis:208.578	(Euperipatoides:117.322	Epiperipatus:117.322)117.322:91.2562)208.578:347.876	((((Gammarus:462.301	((Daphnia:438.621	Calanus:438.621)438.621:15.2703	(Orchesella:435.33	((Tribolium:361.199	Drosophila:361.199)361.199:25.8755	Blattella:387.075)387.075:48.2552)435.33:18.5614)453.891:8.4102)462.301:13.7406	Argulus:476.043)476.042:58.7008	((Hanseniella:492.229	Glomeris:492.229)492.229:24.8922	(Scutigera:451.261	Alipes:451.261)451.261:65.8602)517.121:17.6221)534.743:11.8754	((Pycnogonum:360.432	(Endeis:196.021	Anoplodactylus:196.021)196.021:164.411)360.432:166.877	(((Galeodes:354.18	(Gluvia:325.662	Eremobates:325.662)325.662:28.5177)354.18:132.615	((((Siro:171.112	Metasiro:171.112)171.112:236.543	((Pachylicus:233.175	Larifuga:233.175)233.175:124.046	((Trogulus:267.561	Protolophus:267.561)267.561:23.2078	Hesperonemastoma:290.769)290.769:66.4528)357.222:50.4345)407.656:63.8085	((RicinoidesKarchii:183.29	RicinoidesAtewa:183.29)183.29:66.4851	(Pseudocellus:224.561	(CryptocellusBecki:181.206	Cryptocellus:181.206)181.206:43.3555)224.561:25.2135)249.775:221.69)471.464:10.2591	((Limulus:247.747	(Tachypleu:135.733	Carcinoscorpius:135.733)135.733:112.014)247.747:231.054	(((Neobisium:255.843	(Synsphyronus:227.106	(Hesperochernes:141.484	Haplochernes:141.484)141.484:85.6215)227.106:28.7366)255.843:200.939	((Iurus:259.392	(((Scorpiops:172.504	(Pandinus:118.558	Liocheles:118.558)118.558:53.9458)172.504:11.8548	(Superstitionia:155.651	Hadrurus:155.651)155.651:28.707)184.358:25.9174	Bothriurus:210.276)210.276:49.1156)259.392:96.1179	(Vietbocap:283.512	(Chaerilus:209.1	(Centruroides:113.164
((Peripatopsis:208.06	(Euperipatoides:121.771	Epiperipatus:121.771)121.771:86.2895)208.06:345.071	((((Gammarus:466.398	((Daphnia:440.938	Calanus:440.938)440.938:16.7531	(Orchesella:436.669	((Tribolium:349.923	Drosophila:349.923)349.923:37.2116	Blattella:387.135)387.135:49.5337)436.669:21.0223)457.691:8.7078)466.398:14.8256	Argulus:481.224)481.224:52.1957	((Hanseniella:487.416	Glomeris:487.416)487.416:29.0212	(Scutigera:394.776	Alipes:394.776)394.776:121.661)516.438:16.9825)533.42:9.0409	((Pycnogonum:386.43	(Endeis:203.881	Anoplodactylus:203.881)203.881:182.549)386.43:136.407	(((Galeodes:375.053	(Gluvia:351.057	Eremobates:351.057)351.057:23.9958)375.053:111.216	((((Siro:192.08	Metasiro:192.08)192.08:211.548	((Pachylicus:223.838	Larifuga:223.838)223.838:127.501	((Trogulus:276.407	Protolophus:276.407)276.407:23.5803	Hesperonemastoma:299.988)299.988:51.3509)351.339:52.2895)403.628:68.4892	((RicinoidesKarchii:132.863	RicinoidesAtewa:132.863)132.863:73.844	(Pseudocellus:175.724	(CryptocellusBecki:122.873	Cryptocellus:122.873)122.873:52.8512)175.724:30.9834)206.707:265.411)472.117:9.2622	((Limulus:253.536	(Tachypleu:132.561	Carcinoscorpius:132.561)132.561:120.975)253.536:223.679	(((Neobisium:253.062	(Synsphyronus:206.512	(Hesperochernes:113.394	Haplochernes:113.394)113.394:93.1184)206.512:46.5502)253.062:206.999	((Iurus:258.284	(((Scorpiops:176.347	(Pandinus:116.74	Liocheles:116.74)116.74:59.6065)176.347:26.6934	(Superstitionia:144.803	Hadrurus:144.803)144.803:58.238)203.041:23.9874	Bothriurus:227.028)227.028:31.2561)258.284:98.0054	(Vietbocap:261.876	(Chaerilus:201.855	(Centruroides:113.409
((Peripatopsis:228.652	(Euperipatoides:125.019	Epiperipatus:125.019)125.019:103.632)228.652:326.756	((((Gammarus:476.041	((Daphnia:439.639	Calanus:439.639)439.639:27.5095	(Orchesella:440.377	((Tribolium:328.594	Drosophila:328.594)328.594:40.8012	Blattella:369.395)369.396:70.9816)440.377:26.7711)467.148:8.8925)476.041:14.0467	Argulus:490.087)490.087:47.2348	((Hanseniella:495.365	Glomeris:495.365)495.365:23.3697	(Scutigera:447.314	Alipes:447.314)447.314:71.4199)518.735:18.5879)537.322:9.104	((Pycnogonum:393.463	(Endeis:220.773	Anoplodactylus:220.773)220.773:172.69)393.463:134.559	(((Galeodes:376.916	(Gluvia:348.119	Eremobates:348.119)348.119:28.7972)376.916:112.147	((((Siro:232.669	Metasiro:232.669)232.669:194.631	((Pachylicus:251.893	Larifuga:251.893)251.893:124.787	((Trogulus:264.58	Protolophus:264.58)264.58:33.9522	Hesperonemastoma:298.532)298.532:78.1475)376.68:50.6194)427.3:48.7469	((RicinoidesKarchii:126.676	RicinoidesAtewa:126.676)126.676:94.181	(Pseudocellus:179.506	(CryptocellusBecki:127.305	Cryptocellus:127.305)127.305:52.2005)179.506:41.3514)220.857:255.189)476.047:7.5526	((Limulus:227.447	(Tachypleu:116.587	Carcinoscorpius:116.587)116.587:110.859)227.447:250.878	(((Neobisium:265.628	(Synsphyronus:227.41	(Hesperochernes:138.804	Haplochernes:138.804)138.804:88.6059)227.41:38.2173)265.628:193.098	((Iurus:283.942	(((Scorpiops:186.408	(Pandinus:136.26	Liocheles:136.26)136.26:50.1481)186.408:18.268	(Superstitionia:149.719	Hadrurus:149.719)149.719:54.9581)204.676:30.2671	Bothriurus:234.944)234.943:48.9986)283.942:93.9816	(Vietbocap:338.615	(Chaerilus:262.762	(Centruroides:136.035
((Peripatopsis:206.206	(Euperipatoides:113.559	Epiperipatus:113.559)113.559:92.6466)206.206:340.224	((((Gammarus:464.264	((Daphnia:431.788	Calanus:431.788)431.788:22.526	(Orchesella:415.681	((Tribolium:303.95	Drosophila:303.95)303.95:29.4388	Blattella:333.389)333.389:82.2918)415.681:38.633)454.314:9.9498)464.264:16.5429	Argulus:480.806)480.807:47.5309	((Hanseniella:496.427	Glomeris:496.427)496.427:18.6918	(Scutigera:449.752	Alipes:449.752)449.752:65.3666)515.119:13.2185)528.338:7.7705	((Pycnogonum:407.47	(Endeis:188.39	Anoplodactylus:188.39)188.39:219.081)407.47:112.619	(((Galeodes:328.898	(Gluvia:302.37	Eremobates:302.37)302.37:26.5277)328.898:156.592	((((Siro:239.93	Metasiro:239.93)239.93:184.975	((Pachylicus:245.191	Larifuga:245.191)245.191:133.302	((Trogulus:246.154	Protolophus:246.154)246.154:39.5266	Hesperonemastoma:285.68)285.68:92.8127)378.493:46.4127)424.906:45.6881	((RicinoidesKarchii:229.723	RicinoidesAtewa:229.723)229.723:81.3142	(Pseudocellus:290.223	(CryptocellusBecki:201.185	Cryptocellus:201.185)201.185:89.0374)290.223:20.8151)311.037:159.556)470.594:9.4676	((Limulus:220.15	(Tachypleu:114.184	Carcinoscorpius:114.184)114.184:105.966)220.15:255.501	(((Neobisium:240.514	(Synsphyronus:205.442	(Hesperochernes:115.144	Haplochernes:115.144)115.144:90.2981)205.442:35.071)240.514:207.843	((Iurus:254.908	(((Scorpiops:193.343	(Pandinus:153.98	Liocheles:153.98)153.98:39.3632)193.343:13.4201	(Superstitionia:167.359	Hadrurus:167.359)167.359:39.4036)206.763:17.5953	Bothriurus:224.358)224.358:30.5499)254.908:82.7404	(Vietbocap:297.5	(Chaerilus:260.08	(Centruroides:148.858
((Peripatopsis:222.323	(Euperipatoides:124.566	Epiperipatus:124.566)124.566:97.757)222.323:329.799	((((Gammarus:468.66	((Daphnia:437.432	Calanus:437.432)437.432:19.9533	(Orchesella:418.552	((Tribolium:306.019	Drosophila:306.019)306.019:30.1953	Blattella:336.215)336.214:82.3374)418.552:38.8328)457.385:11.2752)468.66:13.4848	Argulus:482.145)482.145:55.0323	((Hanseniella:500.824	Glomeris:500.824)500.824:19.8255	(Scutigera:437.339	Alipes:437.339)437.339:83.3113)520.65:16.5274)537.178:6.8291	((Pycnogonum:365.056	(Endeis:178.239	Anoplodactylus:178.239)178.239:186.816)365.056:162.025	(((Galeodes:355.877	(Gluvia:316.343	Eremobates:316.343)316.343:39.5344)355.877:132.544	((((Siro:292.925	Metasiro:292.925)292.925:144.548	((Pachylicus:215.123	Larifuga:215.123)215.123:177.131	((Trogulus:265.998	Protolophus:265.998)265.998:30.7676	Hesperonemastoma:296.766)296.766:95.4878)392.254:45.2196)437.473:38.2151	((RicinoidesKarchii:223.366	RicinoidesAtewa:223.366)223.366:96.6147	(Pseudocellus:299.567	(CryptocellusBecki:194.978	Cryptocellus:194.978)194.978:104.588)299.567:20.4137)319.981:155.708)475.688:7.5815	((Limulus:226.418	(Tachypleu:128.845	Carcinoscorpius:128.845)128.845:97.5726)226.418:250.52	(((Neobisium:226.344	(Synsphyronus:195.616	(Hesperochernes:115.062	Haplochernes:115.062)115.062:80.5534)195.616:30.7278)226.344:227.386	((Iurus:259.613	(((Scorpiops:186.388	(Pandinus:118.694	Liocheles:118.694)118.694:67.6945)186.388:14.3367	(Superstitionia:175.685	Hadrurus:175.685)175.685:25.0396)200.725:20.6167	Bothriurus:221.342)221.341:38.2714)259.613:93.2959	(Vietbocap:316.137	(Chaerilus:278.139	(Centruroides:170.934
((Peripatopsis:187.683	(Euperipatoides:103.729	Epiperipatus:103.729)103.729:83.9546)187.683:354.719	((((Gammarus:468.173	((Daphnia:429.57	Calanus:429.57)429.57:25.6419	(Orchesella:419.49	((Tribolium:309.436	Drosophila:309.436)309.436:37.473	Blattella:346.909)346.909:72.5809)419.49:35.7217)455.212:12.9613)468.173:8.9456	Argulus:477.118)477.119:47.6051	((Hanseniella:495.926	Glomeris:495.926)495.926:16.0735	(Scutigera:428.366	Alipes:428.366)428.366:83.634)512:12.724)524.724:7.1858	((Pycnogonum:337.002	(Endeis:174.194	Anoplodactylus:174.194)174.194:162.808)337.002:178.062	(((Galeodes:349.159	(Gluvia:307.339	Eremobates:307.339)307.339:41.8204)349.159:129.747	((((Siro:275.505	Metasiro:275.505)275.505:156.244	((Pachylicus:169.528	Larifuga:169.528)169.528:222.074	((Trogulus:262.117	Protolophus:262.117)262.117:37.5675	Hesperonemastoma:299.685)299.685:91.9176)391.602:40.1468)431.749:37.1117	((RicinoidesKarchii:193.678	RicinoidesAtewa:193.678)193.678:111.992	(Pseudocellus:275.071	(CryptocellusBecki:193.843	Cryptocellus:193.843)193.843:81.2279)275.071:30.5991)305.671:163.191)468.861:6.3593	((Limulus:238.616	(Tachypleu:136.663	Carcinoscorpius:136.663)136.663:101.953)238.616:230.647	(((Neobisium:234.486	(Synsphyronus:194.788	(Hesperochernes:107.469	Haplochernes:107.469)107.469:87.3185)194.788:39.6978)234.486:212.327	((Iurus:239.046	(((Scorpiops:159.04	(Pandinus:123.937	Liocheles:123.937)123.937:35.1031)159.04:11.0275	(Superstitionia:116.818	Hadrurus:116.818)116.818:53.2496)170.067:23.8947	Bothriurus:193.962)193.962:45.0838)239.046:111.857	(Vietbocap:296.691	(Chaerilus:262.824	(Centruroides:168.29
((Peripatopsis:191.579	(Euperipatoides:98.7927	Epiperipatus:98.7927)98.7927:92.7865)191.579:364.602	((((Gammarus:478.184	((Daphnia:446.236	Calanus:446.236)446.236:17.9908	(Orchesella:437.486	((Tribolium:342.755	Drosophila:342.755)342.755:36.2843	Blattella:379.039)379.039:58.4473)437.486:26.7407)464.227:13.9567)478.184:7.4625	Argulus:485.647)485.646:53.0567	((Hanseniella:505.298	Glomeris:505.298)505.298:20.354	(Scutigera:444.018	Alipes:444.018)444.018:81.6351)525.652:13.0506)538.703:9.0394	((Pycnogonum:336.46	(Endeis:168.04	Anoplodactylus:168.04)168.04:168.42)336.46:193.77	(((Galeodes:385.87	(Gluvia:344.108	Eremobates:344.108)344.108:41.7621)385.87:105.221	((((Siro:257.919	Metasiro:257.919)257.919:188.522	((Pachylicus:191.379	Larifuga:191.379)191.379:196.738	((Trogulus:272.022	Protolophus:272.022)272.022:20.9458	Hesperonemastoma:292.968)292.968:95.1492)388.118:58.3233)446.441:34.8615	((RicinoidesKarchii:208.626	RicinoidesAtewa:208.626)208.626:118.464	(Pseudocellus:277.849	(CryptocellusBecki:144.673	Cryptocellus:144.673)144.673:133.176)277.849:49.242)327.091:154.212)481.302:6.1851	((Limulus:265.936	(Tachypleu:137.702	Carcinoscorpius:137.702)137.702:128.235)265.936:216.405	(((Neobisium:261.78	(Synsphyronus:220.12	(Hesperochernes:105.967	Haplochernes:105.967)105.967:114.152)220.12:41.6606)261.78:199.318	((Iurus:246.092	(((Scorpiops:164.235	(Pandinus:102.637	Liocheles:102.637)102.637:61.5981)164.235:25.5298	(Superstitionia:144.747	Hadrurus:144.747)144.747:45.0174)189.765:26.8077	Bothriurus:216.572)216.573:29.519)246.092:97.9445	(Vietbocap:287.629	(Chaerilus:230.203	(Centruroides:99.9507
((Peripatopsis:215.148	(Euperipatoides:115.31	Epiperipatus:115.31)115.31:99.8378)215.148:337.398	((((Gammarus:478.993	((Daphnia:453.371	Calanus:453.371)453.371:13.4864	(Orchesella:445.007	((Tribolium:341.625	Drosophila:341.625)341.625:45.1898	Blattella:386.815)386.815:58.1919)445.007:21.8508)466.858:12.1354)478.993:9.431	Argulus:488.424)488.424:48.8504	((Hanseniella:501.233	Glomeris:501.233)501.233:18.0996	(Scutigera:411.272	Alipes:411.272)411.272:108.061)519.333:17.9415)537.274:8.2591	((Pycnogonum:385.537	(Endeis:195.694	Anoplodactylus:195.694)195.694:189.843)385.537:145.332	(((Galeodes:381.103	(Gluvia:331.199	Eremobates:331.199)331.199:49.9036)381.103:116.07	((((Siro:239.124	Metasiro:239.124)239.124:198.006	((Pachylicus:215.204	Larifuga:215.204)215.204:169.469	((Trogulus:291.248	Protolophus:291.248)291.248:19.2512	Hesperonemastoma:310.499)310.499:74.1737)384.673:52.457)437.13:47.3491	((RicinoidesKarchii:215.232	RicinoidesAtewa:215.232)215.232:94.7638	(Pseudocellus:290.777	(CryptocellusBecki:206.906	Cryptocellus:206.906)206.906:83.8709)290.777:19.2184)309.995:174.483)484.479:7.585	((Limulus:268.455	(Tachypleu:141.677	Carcinoscorpius:141.677)141.677:126.778)268.455:219.26	(((Neobisium:249.997	(Synsphyronus:214.608	(Hesperochernes:131.026	Haplochernes:131.026)131.026:83.5819)214.608:35.3887)249.997:213.677	((Iurus:213.589	(((Scorpiops:141.753	(Pandinus:106.458	Liocheles:106.458)106.458:35.2946)141.753:9.6808	(Superstitionia:118.865	Hadrurus:118.865)118.865:32.5683)151.434:19.4976	Bothriurus:170.931)170.931:42.658)213.589:131.709	(Vietbocap:268.339	(Chaerilus:195.464	(Centruroides:103.445
((Peripatopsis:192.904	(Euperipatoides:104.626	Epiperipatus:104.626)104.626:88.2779)192.904:359.092	((((Gammarus:478.252	((Daphnia:456.066	Calanus:456.066)456.066:10.203	(Orchesella:444.759	((Tribolium:298.114	Drosophila:298.114)298.114:61.7484	Blattella:359.863)359.863:84.8958)444.759:21.5101)466.269:11.9827)478.252:11.2435	Argulus:489.495)489.496:46.1401	((Hanseniella:499.309	Glomeris:499.309)499.309:19.6747	(Scutigera:412.841	Alipes:412.841)412.841:106.143)518.984:16.6517)535.636:9.501	((Pycnogonum:375.958	(Endeis:227.36	Anoplodactylus:227.36)227.36:148.598)375.958:153.711	(((Galeodes:360.808	(Gluvia:317.739	Eremobates:317.739)317.739:43.0687)360.808:133.895	((((Siro:225.118	Metasiro:225.118)225.118:213.424	((Pachylicus:253.274	Larifuga:253.274)253.274:140.718	((Trogulus:266.666	Protolophus:266.666)266.666:33.9375	Hesperonemastoma:300.604)300.603:93.3883)393.993:44.5498)438.542:45.8082	((RicinoidesKarchii:187.768	RicinoidesAtewa:187.768)187.768:110.603	(Pseudocellus:258.265	(CryptocellusBecki:170.832	Cryptocellus:170.832)170.832:87.4334)258.265:40.1059)298.371:185.979)484.35:6.9358	((Limulus:240.465	(Tachypleu:103.426	Carcinoscorpius:103.426)103.426:137.04)240.465:246.742	(((Neobisium:229.468	(Synsphyronus:199.967	(Hesperochernes:105.489	Haplochernes:105.489)105.489:94.4774)199.967:29.5015)229.468:231.261	((Iurus:199.013	(((Scorpiops:134.198	(Pandinus:104.125	Liocheles:104.125)104.125:30.0728)134.198:9.0722	(Superstitionia:103.102	Hadrurus:103.102)103.102:40.1683)143.27:24.2897	Bothriurus:167.56)167.56:31.4523)199.013:99.4812	(Vietbocap:235.081	(Chaerilus:200.59	(Centruroides:100.765
((Peripatopsis:178	(Euperipatoides:102.582	Epiperipatus:102.582)102.582:75.4178)178:380.13	((((Gammarus:475.639	((Daphnia:458.014	Calanus:458.014)458.014:10.6251	(Orchesella:445.2	((Tribolium:340.911	Drosophila:340.911)340.911:38.3627	Blattella:379.273)379.274:65.9263)445.2:23.4392)468.639:6.9997)475.639:11.0087	Argulus:486.647)486.648:51.1593	((Hanseniella:500.213	Glomeris:500.213)500.213:21.5895	(Scutigera:441.702	Alipes:441.702)441.702:80.1)521.802:16.0047)537.807:10.9376	((Pycnogonum:378.422	(Endeis:252.239	Anoplodactylus:252.239)252.239:126.183)378.422:154.486	(((Galeodes:381.57	(Gluvia:356.657	Eremobates:356.657)356.657:24.9127)381.57:110.271	((((Siro:226.012	Metasiro:226.012)226.012:206.743	((Pachylicus:204.245	Larifuga:204.245)204.245:154.058	((Trogulus:220.565	Protolophus:220.565)220.565:27.4442	Hesperonemastoma:248.01)248.009:110.293)358.303:74.4528)432.755:48.1007	((RicinoidesKarchii:182.841	RicinoidesAtewa:182.841)182.841:112.625	(Pseudocellus:268.127	(CryptocellusBecki:146.857	Cryptocellus:146.857)146.857:121.27)268.127:27.3392)295.466:185.39)480.856:6.3002	((Limulus:247.631	(Tachypleu:121.537	Carcinoscorpius:121.537)121.537:126.094)247.631:236.112	(((Neobisium:224.972	(Synsphyronus:181.934	(Hesperochernes:108.409	Haplochernes:108.409)108.409:73.5252)181.934:43.038)224.972:239.004	((Iurus:218.374	(((Scorpiops:151.764	(Pandinus:104.731	Liocheles:104.731)104.731:47.0333)151.764:9.7765	(Superstitionia:119.327	Hadrurus:119.327)119.327:42.2139)161.541:19.5015	Bothriurus:181.043)181.042:37.3312)218.374:128.2	(Vietbocap:224.14	(Chaerilus:170.346	(Centruroides:81.4417
((Peripatopsis:179.907	(Euperipatoides:97.8016	Epiperipatus:97.8016)97.8016:82.1051)179.907:375.74	((((Gammarus:474.706	((Daphnia:449.074	Calanus:449.074)449.074:15.6944	(Orchesella:436.656	((Tribolium:352.253	Drosophila:352.253)352.253:32.9589	Blattella:385.213)385.212:51.4429)436.656:28.1132)464.769:9.9367)474.706:11.0803	Argulus:485.786)485.786:50.6854	((Hanseniella:498.915	Glomeris:498.915)498.915:23.0442	(Scutigera:438.574	Alipes:438.574)438.574:83.3859)521.96:14.5118)536.472:8.5296	((Pycnogonum:388.349	(Endeis:228.863	Anoplodactylus:228.863)228.863:159.486)388.349:138.641	(((Galeodes:374.489	(Gluvia:335.839	Eremobates:335.839)335.839:38.6499)374.489:113.742	((((Siro:276.137	Metasiro:276.137)276.137:165.708	((Pachylicus:159.203	Larifuga:159.203)159.203:221.142	((Trogulus:244.339	Protolophus:244.339)244.339:24.1948	Hesperonemastoma:268.534)268.534:111.811)380.345:61.4995)441.845:36.785	((RicinoidesKarchii:185.411	RicinoidesAtewa:185.411)185.411:108.088	(Pseudocellus:242.841	(CryptocellusBecki:139.709	Cryptocellus:139.709)139.709:103.132)242.841:50.6582)293.499:185.13)478.63:5.1819	((Limulus:227.315	(Tachypleu:120.134	Carcinoscorpius:120.134)120.134:107.181)227.315:251.415	(((Neobisium:231.615	(Synsphyronus:191.101	(Hesperochernes:110.252	Haplochernes:110.252)110.252:80.8483)191.101:40.5142)231.615:225.423	((Iurus:232.155	(((Scorpiops:172.133	(Pandinus:125.402	Liocheles:125.402)125.402:46.7305)172.133:10.5716	(Superstitionia:153.863	Hadrurus:153.863)153.863:28.8414)182.704:19.3428	Bothriurus:202.047)202.047:30.1073)232.155:107.599	(Vietbocap:254.057	(Chaerilus:204.387	(Centruroides:115.064
((Peripatopsis:207.434	(Euperipatoides:113.808	Epiperipatus:113.808)113.808:93.6254)207.434:351.594	((((Gammarus:473.71	((Daphnia:448.809	Calanus:448.809)448.809:16.4016	(Orchesella:434.188	((Tribolium:330.648	Drosophila:330.648)330.648:47.7836	Blattella:378.432)378.432:55.7557)434.188:31.023)465.211:8.4991)473.71:10.1084	Argulus:483.818)483.818:54.8426	((Hanseniella:490.531	Glomeris:490.531)490.531:26.4152	(Scutigera:438.145	Alipes:438.145)438.145:78.8017)516.947:21.7138)538.661:10.4497	((Pycnogonum:400.035	(Endeis:212.073	Anoplodactylus:212.073)212.073:187.961)400.035:128.73	(((Galeodes:370.414	(Gluvia:344.481	Eremobates:344.481)344.481:25.9324)370.414:120.805	((((Siro:257.86	Metasiro:257.86)257.86:183.652	((Pachylicus:186.957	Larifuga:186.957)186.957:208.078	((Trogulus:243.263	Protolophus:243.263)243.263:38.4823	Hesperonemastoma:281.746)281.745:113.289)395.035:46.4769)441.512:37.0799	((RicinoidesKarchii:136.484	RicinoidesAtewa:136.484)136.484:142.028	(Pseudocellus:236.715	(CryptocellusBecki:172.251	Cryptocellus:172.251)172.251:64.4643)236.715:41.7971)278.512:200.079)478.592:7.9559	((Limulus:236.413	(Tachypleu:124.465	Carcinoscorpius:124.465)124.465:111.949)236.413:243.982	(((Neobisium:198.129	(Synsphyronus:167.338	(Hesperochernes:88.6528	Haplochernes:88.6528)88.6528:78.6848)167.338:30.7909)198.129:252.116	((Iurus:242.289	(((Scorpiops:175.727	(Pandinus:119.823	Liocheles:119.823)119.823:55.9039)175.727:17.034	(Superstitionia:155.986	Hadrurus:155.986)155.986:36.7748)192.761:23.6215	Bothriurus:216.383)216.383:25.9059)242.289:78.582	(Vietbocap:250.751	(Chaerilus:175.282	(Centruroides:85.8001
((Peripatopsis:194.813	(Euperipatoides:108.522	Epiperipatus:108.522)108.522:86.2917)194.813:360.313	((((Gammarus:464.143	((Daphnia:439.791	Calanus:439.791)439.791:15.1343	(Orchesella:427.33	((Tribolium:344.709	Drosophila:344.709)344.709:32.2964	Blattella:377.006)377.006:50.3241)427.33:27.5953)454.925:9.218)464.143:12.9151	Argulus:477.058)477.058:56.9066	((Hanseniella:483.309	Glomeris:483.309)483.309:28.5266	(Scutigera:436.671	Alipes:436.671)436.671:75.1647)511.836:22.1295)533.965:11.3688	((Pycnogonum:393.5	(Endeis:254.173	Anoplodactylus:254.173)254.173:139.327)393.5:130.456	(((Galeodes:359.237	(Gluvia:333.071	Eremobates:333.071)333.071:26.1661)359.237:123.322	((((Siro:216.17	Metasiro:216.17)216.17:208.923	((Pachylicus:195.062	Larifuga:195.062)195.062:168.6	((Trogulus:263.438	Protolophus:263.438)263.438:22.8212	Hesperonemastoma:286.26)286.26:77.4019)363.661:61.4314)425.093:47.4307	((RicinoidesKarchii:202.999	RicinoidesAtewa:202.999)202.999:92.7234	(Pseudocellus:273.094	(CryptocellusBecki:212.493	Cryptocellus:212.493)212.493:60.6009)273.094:22.6288)295.723:176.801)472.524:6.6412	((Limulus:223.941	(Tachypleu:106.885	Carcinoscorpius:106.885)106.885:117.056)223.941:250.116	(((Neobisium:240.973	(Synsphyronus:192.245	(Hesperochernes:96.1263	Haplochernes:96.1263)96.1263:96.1185)192.245:48.7281)240.973:211.543	((Iurus:250.588	(((Scorpiops:182.554	(Pandinus:108.444	Liocheles:108.444)108.444:74.1094)182.554:18.486	(Superstitionia:135.568	Hadrurus:135.568)135.568:65.4716)201.04:22.2207	Bothriurus:223.26)223.26:27.3274)250.588:76.2389	(Vietbocap:278.839	(Chaerilus:234.641	(Centruroides:156.302
((Peripatopsis:190.144	(Euperipatoides:109.968	Epiperipatus:109.968)109.968:80.1757)190.144:363.598	((((Gammarus:468.357	((Daphnia:446.728	Calanus:446.728)446.728:14.7896	(Orchesella:442.538	((Tribolium:353.234	Drosophila:353.234)353.234:33.3248	Blattella:386.56)386.559:55.9794)442.538:18.979)461.518:6.8394)468.357:9.7322	Argulus:478.089)478.089:53.3925	((Hanseniella:485.313	Glomeris:485.313)485.313:26.322	(Scutigera:403.997	Alipes:403.997)403.997:107.638)511.635:19.8464)531.482:12.6103	((Pycnogonum:352.943	(Endeis:237.94	Anoplodactylus:237.94)237.94:115.003)352.943:164.93	(((Galeodes:327.269	(Gluvia:302.032	Eremobates:302.032)302.032:25.237)327.269:146.756	((((Siro:294.396	Metasiro:294.396)294.396:137.994	((Pachylicus:256.54	Larifuga:256.54)256.54:144.138	((Trogulus:284.201	Protolophus:284.201)284.201:42.1464	Hesperonemastoma:326.348)326.348:74.3298)400.678:31.713)432.39:31.2779	((RicinoidesKarchii:203.995	RicinoidesAtewa:203.995)203.995:102.848	(Pseudocellus:262.856	(CryptocellusBecki:155.289	Cryptocellus:155.289)155.289:107.568)262.856:43.9859)306.843:156.826)463.668:5.3474	((Limulus:240.452	(Tachypleu:115.108	Carcinoscorpius:115.108)115.108:125.344)240.452:223.509	(((Neobisium:240.22	(Synsphyronus:178.448	(Hesperochernes:93.6278	Haplochernes:93.6278)93.6278:84.8205)178.448:61.7715)240.22:206.06	((Iurus:266.478	(((Scorpiops:182.777	(Pandinus:125.382	Liocheles:125.382)125.382:57.3953)182.777:13.4911	(Superstitionia:142.583	Hadrurus:142.583)142.583:53.6848)196.268:27.1149	Bothriurus:223.383)223.383:43.0957)266.478:90.6398	(Vietbocap:299.401	(Chaerilus:207.612	(Centruroides:86.3383
((Peripatopsis:183.338	(Euperipatoides:100.448	Epiperipatus:100.448)100.448:82.8904)183.338:373.097	((((Gammarus:468.902	((Daphnia:438.003	Calanus:438.003)438.003:20.3355	(Orchesella:420.463	((Tribolium:329.877	Drosophila:329.877)329.877:27.2097	Blattella:357.087)357.087:63.3762)420.463:37.8754)458.339:10.5629)468.902:13.4775	Argulus:482.38)482.38:54.5057	((Hanseniella:487.621	Glomeris:487.621)487.621:31.3661	(Scutigera:429.674	Alipes:429.674)429.674:89.3133)518.987:17.8977)536.885:9.9309	((Pycnogonum:376.447	(Endeis:249.24	Anoplodactylus:249.24)249.24:127.206)376.447:144.389	(((Galeodes:326.714	(Gluvia:247.513	Eremobates:247.513)247.513:79.2012)326.714:153.774	((((Siro:269.853	Metasiro:269.853)269.853:158.613	((Pachylicus:205.935	Larifuga:205.935)205.935:171.987	((Trogulus:233.628	Protolophus:233.628)233.628:36.8347	Hesperonemastoma:270.463)270.463:107.459)377.922:50.5433)428.466:41.9041	((RicinoidesKarchii:135.238	RicinoidesAtewa:135.238)135.238:128.7	(Pseudocellus:217.672	(CryptocellusBecki:106.843	Cryptocellus:106.843)106.843:110.83)217.672:46.2651)263.937:206.432)470.37:5.3228	((Limulus:250.698	(Tachypleu:128.959	Carcinoscorpius:128.959)128.959:121.739)250.698:220.861	(((Neobisium:247.134	(Synsphyronus:210.539	(Hesperochernes:104.853	Haplochernes:104.853)104.853:105.686)210.539:36.5952)247.134:202.989	((Iurus:289.47	(((Scorpiops:206.509	(Pandinus:142.088	Liocheles:142.088)142.088:64.4212)206.509:15.0172	(Superstitionia:164.204	Hadrurus:164.204)164.204:57.3222)221.526:26.5444	Bothriurus:248.071)248.071:41.3984)289.47:81.0753	(Vietbocap:333.056	(Chaerilus:246.774	(Centruroides:119.761
((Peripatopsis:210.191	(Euperipatoides:111.359	Epiperipatus:111.359)111.359:98.8325)210.191:346.286	((((Gammarus:475.852	((Daphnia:447.342	Calanus:447.342)447.342:18.6579	(Orchesella:427.582	((Tribolium:335.615	Drosophila:335.615)335.615:29.9404	Blattella:365.555)365.555:62.0271)427.582:38.4177)466:9.8518)475.852:7.9121	Argulus:483.764)483.764:54.0959	((Hanseniella:487.085	Glomeris:487.085)487.085:28.3231	(Scutigera:429.19	Alipes:429.19)429.19:86.2188)515.409:22.4512)537.86:10.4139	((Pycnogonum:394.005	(Endeis:249.181	Anoplodactylus:249.181)249.181:144.823)394.005:131.033	(((Galeodes:312.496	(Gluvia:270.448	Eremobates:270.448)270.448:42.0472)312.496:172.806	((((Siro:234.268	Metasiro:234.268)234.268:183.377	((Pachylicus:201.722	Larifuga:201.722)201.722:141.233	((Trogulus:252.351	Protolophus:252.351)252.351:22.5342	Hesperonemastoma:274.886)274.885:68.0699)342.955:74.6908)417.646:56.799	((RicinoidesKarchii:202.964	RicinoidesAtewa:202.964)202.964:91.1047	(Pseudocellus:269.959	(CryptocellusBecki:173.239	Cryptocellus:173.239)173.239:96.7201)269.959:24.1095)294.069:180.377)474.445:6.7096	((Limulus:233.478	(Tachypleu:133.402	Carcinoscorpius:133.402)133.402:100.076)233.478:244.649	(((Neobisium:249.126	(Synsphyronus:224.353	(Hesperochernes:137.469	Haplochernes:137.469)137.469:86.8838)224.353:24.7726)249.126:200.269	((Iurus:249.078	(((Scorpiops:163.44	(Pandinus:113.4	Liocheles:113.4)113.4:50.0395)163.44:19.1887	(Superstitionia:145.299	Hadrurus:145.299)145.299:37.3292)182.629:31.4399	Bothriurus:214.068)214.069:35.0094)249.078:86.5444	(Vietbocap:295.788	(Chaerilus:265.012	(Centruroides:162.3
((Peripatopsis:214.849	(Euperipatoides:121.951	Epiperipatus:121.951)121.951:92.8975)214.849:336.465	((((Gammarus:470.427	((Daphnia:435.114	Calanus:435.114)435.114:26.8689	(Orchesella:434.68	((Tribolium:357.305	Drosophila:357.305)357.305:34.5913	Blattella:391.897)391.896:42.7832)434.68:27.3033)461.983:8.444)470.427:10.2058	Argulus:480.633)480.633:55.4114	((Hanseniella:493.857	Glomeris:493.857)493.857:25.847	(Scutigera:438.64	Alipes:438.64)438.64:81.0635)519.704:16.341)536.045:8.877	((Pycnogonum:408.15	(Endeis:268.325	Anoplodactylus:268.325)268.325:139.825)408.15:121.936	(((Galeodes:295.82	(Gluvia:265.963	Eremobates:265.963)265.963:29.8565)295.82:190.684	((((Siro:233.176	Metasiro:233.176)233.176:184.317	((Pachylicus:202.809	Larifuga:202.809)202.809:158.666	((Trogulus:270.114	Protolophus:270.114)270.114:25.4536	Hesperonemastoma:295.568)295.568:65.9062)361.474:56.019)417.493:53.2233	((RicinoidesKarchii:147.837	RicinoidesAtewa:147.837)147.837:102.56	(Pseudocellus:208.828	(CryptocellusBecki:116.263	Cryptocellus:116.263)116.263:92.565)208.828:41.5702)250.397:220.319)470.717:8.8813	((Limulus:234.252	(Tachypleu:146.904	Carcinoscorpius:146.904)146.904:87.3479)234.252:238.905	(((Neobisium:270.843	(Synsphyronus:234.904	(Hesperochernes:150.446	Haplochernes:150.446)150.446:84.4585)234.904:35.9382)270.843:173.291	((Iurus:276.045	(((Scorpiops:169.857	(Pandinus:116.121	Liocheles:116.121)116.121:53.7366)169.857:14.343	(Superstitionia:155.637	Hadrurus:155.637)155.637:28.563)184.2:29.1537	Bothriurus:213.354)213.354:62.691)276.045:91.1355	(Vietbocap:325.592	(Chaerilus:296.152	(Centruroides:179.594
((Peripatopsis:206.123	(Euperipatoides:117.607	Epiperipatus:117.607)117.607:88.5159)206.123:342.242	((((Gammarus:481.148	((Daphnia:452.558	Calanus:452.558)452.558:19.4886	(Orchesella:438.442	((Tribolium:361.779	Drosophila:361.779)361.779:28.8563	Blattella:390.635)390.636:47.8067)438.442:33.6048)472.047:9.1009)481.148:7.4912	Argulus:488.639)488.639:43.1944	((Hanseniella:494.827	Glomeris:494.827)494.827:18.1872	(Scutigera:445.882	Alipes:445.882)445.882:67.1319)513.014:18.8196)531.834:9.43	((Pycnogonum:397.437	(Endeis:243.082	Anoplodactylus:243.082)243.082:154.355)397.437:128.112	(((Galeodes:317.474	(Gluvia:274.657	Eremobates:274.657)274.657:42.8174)317.474:166.566	((((Siro:261.543	Metasiro:261.543)261.543:149.107	((Pachylicus:231.343	Larifuga:231.343)231.343:142.379	((Trogulus:271.586	Protolophus:271.586)271.586:30.186	Hesperonemastoma:301.772)301.772:71.9487)373.722:36.9295)410.651:55.7851	((RicinoidesKarchii:123.701	RicinoidesAtewa:123.701)123.701:76.0894	(Pseudocellus:180.383	(CryptocellusBecki:127.554	Cryptocellus:127.554)127.554:52.8292)180.383:19.407)199.791:266.645)466.436:11.5725	((Limulus:243.483	(Tachypleu:120.4	Carcinoscorpius:120.4)120.4:123.083)243.483:230.194	(((Neobisium:264.97	(Synsphyronus:233.213	(Hesperochernes:145.377	Haplochernes:145.377)145.377:87.8343)233.213:31.7576)264.97:187.052	((Iurus:285.627	(((Scorpiops:192.54	(Pandinus:144.662	Liocheles:144.662)144.662:47.877)192.54:17.7441	(Superstitionia:168.984	Hadrurus:168.984)168.984:41.3001)210.284:30.8006	Bothriurus:241.084)241.084:44.5431)285.627:76.8802	(Vietbocap:314.464	(Chaerilus:288.253	(Centruroides:165.494
((Peripatopsis:217.118	(Euperipatoides:129.554	Epiperipatus:129.554)129.554:87.5643)217.118:333.511	((((Gammarus:477.089	((Daphnia:455.273	Calanus:455.273)455.273:14.2699	(Orchesella:444.582	((Tribolium:361.41	Drosophila:361.41)361.41:39.1672	Blattella:400.578)400.577:44.0037)444.582:24.9617)469.543:7.5462)477.089:8.8397	Argulus:485.929)485.929:48.1074	((Hanseniella:504.373	Glomeris:504.373)504.373:17.1941	(Scutigera:458.091	Alipes:458.091)458.091:63.4759)521.567:12.4697)534.036:7.9979	((Pycnogonum:408.453	(Endeis:240.837	Anoplodactylus:240.837)240.837:167.616)408.453:118.034	(((Galeodes:358.959	(Gluvia:317.057	Eremobates:317.057)317.057:41.9026)358.959:134.241	((((Siro:235.968	Metasiro:235.968)235.968:172.509	((Pachylicus:219.544	Larifuga:219.544)219.544:140.806	((Trogulus:303.756	Protolophus:303.756)303.756:16.4091	Hesperonemastoma:320.165)320.165:40.1852)360.35:48.1266)408.477:67.9239	((RicinoidesKarchii:154.908	RicinoidesAtewa:154.908)154.908:86.419	(Pseudocellus:215.956	(CryptocellusBecki:157.811	Cryptocellus:157.811)157.811:58.1447)215.956:25.3711)241.327:235.074)476.401:10.4836	((Limulus:241.395	(Tachypleu:132.526	Carcinoscorpius:132.526)132.526:108.869)241.395:241.623	(((Neobisium:279.812	(Synsphyronus:240.454	(Hesperochernes:127.659	Haplochernes:127.659)127.659:112.795)240.454:39.3591)279.812:179.917	((Iurus:270.989	(((Scorpiops:200.324	(Pandinus:158.095	Liocheles:158.095)158.095:42.2293)200.324:15.4305	(Superstitionia:185.741	Hadrurus:185.741)185.741:30.0136)215.755:21.4942	Bothriurus:237.25)237.249:33.74)270.989:88.2294	(Vietbocap:315.493	(Chaerilus:290.741	(Centruroides:187.814
((Peripatopsis:217.626	(Euperipatoides:122.168	Epiperipatus:122.168)122.168:95.4579)217.626:330.671	((((Gammarus:468.668	((Daphnia:448.129	Calanus:448.129)448.129:13.9723	(Orchesella:438.543	((Tribolium:368.679	Drosophila:368.679)368.679:29.5108	Blattella:398.19)398.19:40.3537)438.543:23.5577)462.101:6.5665)468.668:11.4647	Argulus:480.132)480.132:47.9974	((Hanseniella:494.74	Glomeris:494.74)494.74:16.9826	(Scutigera:450.475	Alipes:450.475)450.475:61.248)511.723:16.4064)528.13:9.6474	((Pycnogonum:387.254	(Endeis:212.759	Anoplodactylus:212.759)212.759:174.495)387.254:133.381	(((Galeodes:347.471	(Gluvia:327.443	Eremobates:327.443)327.443:20.0268)347.471:135.085	((((Siro:247.689	Metasiro:247.689)247.689:165.358	((Pachylicus:230.622	Larifuga:230.622)230.622:128.035	((Trogulus:268.693	Protolophus:268.693)268.693:22.7357	Hesperonemastoma:291.429)291.429:67.2288)358.658:54.3885)413.046:55.583	((RicinoidesKarchii:198.72	RicinoidesAtewa:198.72)198.72:76.4846	(Pseudocellus:253.442	(CryptocellusBecki:195.516	Cryptocellus:195.516)195.516:57.9264)253.442:21.7633)275.205:193.424)468.629:8.51	((Limulus:242.125	(Tachypleu:125.897	Carcinoscorpius:125.897)125.897:116.228)242.125:229.976	(((Neobisium:261.796	(Synsphyronus:221.326	(Hesperochernes:130.353	Haplochernes:130.353)130.353:90.9734)221.326:40.4703)261.796:187.615	((Iurus:294.797	(((Scorpiops:196.888	(Pandinus:126.291	Liocheles:126.291)126.291:70.5965)196.888:32.6533	(Superstitionia:172.179	Hadrurus:172.179)172.179:57.3628)229.541:28.9539	Bothriurus:258.495)258.495:36.3021)294.797:73.1296	(Vietbocap:326.82	(Chaerilus:276.956	(Centruroides:176.09
((Peripatopsis:227.004	(Euperipatoides:130.1	Epiperipatus:130.1)130.1:96.9042)227.004:320.883	((((Gammarus:477.145	((Daphnia:455.983	Calanus:455.983)455.983:13.0992	(Orchesella:445.336	((Tribolium:371.685	Drosophila:371.685)371.685:33.8057	Blattella:405.491)405.491:39.8452)445.336:23.746)469.082:8.0638)477.145:9.8615	Argulus:487.007)487.007:43.1018	((Hanseniella:499.53	Glomeris:499.53)499.53:19.3765	(Scutigera:458.04	Alipes:458.04)458.04:60.8664)518.907:11.2025)530.109:6.9367	((Pycnogonum:408.107	(Endeis:232.288	Anoplodactylus:232.288)232.288:175.82)408.107:116.201	(((Galeodes:315.518	(Gluvia:292.265	Eremobates:292.265)292.265:23.2534)315.518:176.085	((((Siro:148.782	Metasiro:148.782)148.782:256.454	((Pachylicus:245.632	Larifuga:245.632)245.632:103.692	((Trogulus:261.88	Protolophus:261.88)261.88:26.4546	Hesperonemastoma:288.334)288.335:60.9902)349.325:55.9113)405.236:72.6772	((RicinoidesKarchii:204.133	RicinoidesAtewa:204.133)204.133:72.2082	(Pseudocellus:252.986	(CryptocellusBecki:153.14	Cryptocellus:153.14)153.14:99.8452)252.986:23.3551)276.341:201.572)477.913:8.0405	((Limulus:235.813	(Tachypleu:131.476	Carcinoscorpius:131.476)131.476:104.337)235.813:246.002	(((Neobisium:264.067	(Synsphyronus:228.526	(Hesperochernes:113.924	Haplochernes:113.924)113.924:114.602)228.526:35.541)264.067:192.684	((Iurus:275.29	(((Scorpiops:205.99	(Pandinus:150.179	Liocheles:150.179)150.179:55.8099)205.99:12.9725	(Superstitionia:189.717	Hadrurus:189.717)189.717:29.2452)218.962:19.9472	Bothriurus:238.909)238.909:36.3801)275.29:81.6242	(Vietbocap:322.131	(Chaerilus:296.563	(Centruroides:189.655
((Peripatopsis:220.196	(Euperipatoides:122.322	Epiperipatus:122.322)122.322:97.8738)220.196:336.111	((((Gammarus:485.634	((Daphnia:468.099	Calanus:468.099)468.099:11.8301	(Orchesella:460.552	((Tribolium:397.01	Drosophila:397.01)397.01:28.787	Blattella:425.797)425.797:34.7552)460.552:19.377)479.929:5.7047)485.634:7.574	Argulus:493.208)493.208:43.3723	((Hanseniella:497.474	Glomeris:497.474)497.474:20.5401	(Scutigera:427.188	Alipes:427.188)427.188:90.826)518.014:18.566)536.58:7.8864	((Pycnogonum:411.31	(Endeis:222.103	Anoplodactylus:222.103)222.103:189.207)411.31:118.329	(((Galeodes:347.859	(Gluvia:307.35	Eremobates:307.35)307.35:40.509)347.859:149.37	((((Siro:187.017	Metasiro:187.017)187.017:230.308	((Pachylicus:215.018	Larifuga:215.018)215.018:125.676	((Trogulus:273.038	Protolophus:273.038)273.038:16.4649	Hesperonemastoma:289.503)289.503:51.1913)340.694:76.6301)417.325:68.5347	((RicinoidesKarchii:195.762	RicinoidesAtewa:195.762)195.762:101.112	(Pseudocellus:277.046	(CryptocellusBecki:218.906	Cryptocellus:218.906)218.906:58.1407)277.046:19.8275)296.874:188.986)485.86:7.3302	((Limulus:274.975	(Tachypleu:132.252	Carcinoscorpius:132.252)132.252:142.723)274.975:214.637	(((Neobisium:273.793	(Synsphyronus:231.466	(Hesperochernes:122.129	Haplochernes:122.129)122.129:109.337)231.466:42.3258)273.793:194.861	((Iurus:256.679	(((Scorpiops:176.584	(Pandinus:119.357	Liocheles:119.357)119.357:57.2267)176.584:11.9072	(Superstitionia:148.599	Hadrurus:148.599)148.599:39.8923)188.491:26.8562	Bothriurus:215.347)215.347:41.332)256.679:99.0716	(Vietbocap:315.215	(Chaerilus:267.574	(Centruroides:164.627
((Peripatopsis:206.897	(Euperipatoides:113.144	Epiperipatus:113.144)113.144:93.7529)206.897:338.559	((((Gammarus:481.27	((Daphnia:456.133	Calanus:456.133)456.133:17.0894	(Orchesella:445.158	((Tribolium:367.398	Drosophila:367.398)367.398:31.2862	Blattella:398.685)398.685:46.473)445.158:28.0649)473.223:8.047)481.27:9.7032	Argulus:490.973)490.973:40.1807	((Hanseniella:491.002	Glomeris:491.002)491.002:24.6937	(Scutigera:431.74	Alipes:431.74)431.74:83.9554)515.696:15.4582)531.154:5.7174	((Pycnogonum:418.907	(Endeis:249.072	Anoplodactylus:249.072)249.072:169.835)418.907:108.125	(((Galeodes:318.578	(Gluvia:278.694	Eremobates:278.694)278.694:39.8845)318.578:174.039	((((Siro:168.931	Metasiro:168.931)168.931:246.125	((Pachylicus:217.14	Larifuga:217.14)217.14:131.168	((Trogulus:256.295	Protolophus:256.295)256.295:22.6794	Hesperonemastoma:278.974)278.974:69.334)348.308:66.7479)415.057:67.2361	((RicinoidesKarchii:188.721	RicinoidesAtewa:188.721)188.721:112.014	(Pseudocellus:275.949	(CryptocellusBecki:201.987	Cryptocellus:201.987)201.987:73.9616)275.949:24.7869)300.736:181.557)482.293:6.3559	((Limulus:242.871	(Tachypleu:137.928	Carcinoscorpius:137.928)137.928:104.942)242.871:241.146	(((Neobisium:251.402	(Synsphyronus:206.612	(Hesperochernes:125.578	Haplochernes:125.578)125.578:81.034)206.612:44.7903)251.402:211.123	((Iurus:276.6	(((Scorpiops:193.735	(Pandinus:127.696	Liocheles:127.696)127.696:66.0394)193.735:14.9158	(Superstitionia:171.567	Hadrurus:171.567)171.567:37.0837)208.651:22.4386	Bothriurus:231.089)231.09:45.5103)276.6:110.145	(Vietbocap:333.852	(Chaerilus:259.144	(Centruroides:117.05
((Peripatopsis:228.046	(Euperipatoides:133.66	Epiperipatus:133.66)133.66:94.3849)228.046:325.515	((((Gammarus:483.162	((Daphnia:459.883	Calanus:459.883)459.883:16.0921	(Orchesella:451.244	((Tribolium:375.829	Drosophila:375.829)375.829:38.06	Blattella:413.889)413.889:37.3556)451.244:24.7308)475.975:7.1869)483.162:10.0438	Argulus:493.206)493.206:43.4713	((Hanseniella:506.482	Glomeris:506.482)506.482:14.7336	(Scutigera:462.337	Alipes:462.337)462.337:58.8778)521.215:15.4617)536.677:7.9054	((Pycnogonum:426.81	(Endeis:240.583	Anoplodactylus:240.583)240.583:186.227)426.81:104.597	(((Galeodes:402.587	(Gluvia:376.465	Eremobates:376.465)376.465:26.121)402.587:97.5125	((((Siro:192.699	Metasiro:192.699)192.699:236.145	((Pachylicus:228.239	Larifuga:228.239)228.239:144.568	((Trogulus:286.589	Protolophus:286.589)286.589:26.4552	Hesperonemastoma:313.044)313.044:59.7629)372.807:56.0375)428.844:61.8266	((RicinoidesKarchii:223.439	RicinoidesAtewa:223.439)223.439:94.8953	(Pseudocellus:288.174	(CryptocellusBecki:203.571	Cryptocellus:203.571)203.571:84.6029)288.174:30.1602)318.335:172.336)490.671:6.1421	((Limulus:279.474	(Tachypleu:150.333	Carcinoscorpius:150.333)150.333:129.141)279.474:213.333	(((Neobisium:227.803	(Synsphyronus:196.226	(Hesperochernes:121.275	Haplochernes:121.275)121.275:74.9504)196.226:31.5771)227.803:244.258	((Iurus:267.346	(((Scorpiops:183.929	(Pandinus:127.664	Liocheles:127.664)127.664:56.265)183.929:12.5864	(Superstitionia:162.295	Hadrurus:162.295)162.295:34.2211)196.515:27.2689	Bothriurus:223.785)223.784:43.5613)267.346:97.079	(Vietbocap:325.335	(Chaerilus:280.469	(Centruroides:154.304
((Peripatopsis:219.652	(Euperipatoides:128.649	Epiperipatus:128.649)128.649:91.0022)219.652:332.945	((((Gammarus:481.099	((Daphnia:452.148	Calanus:452.148)452.148:22.8722	(Orchesella:451.156	((Tribolium:362.873	Drosophila:362.873)362.873:43.6437	Blattella:406.517)406.516:44.6394)451.156:23.8641)475.02:6.0788)481.099:10.4703	Argulus:491.57)491.57:43.3137	((Hanseniella:508.054	Glomeris:508.054)508.054:12.7801	(Scutigera:462.689	Alipes:462.689)462.689:58.1453)520.835:14.0488)534.883:7.8188	((Pycnogonum:416.487	(Endeis:219.879	Anoplodactylus:219.879)219.879:196.608)416.487:113.097	(((Galeodes:387.671	(Gluvia:373.109	Eremobates:373.109)373.109:14.5616)387.671:105.335	((((Siro:219.401	Metasiro:219.401)219.401:215.797	((Pachylicus:220.896	Larifuga:220.896)220.896:155.308	((Trogulus:287.206	Protolophus:287.206)287.206:24.9361	Hesperonemastoma:312.142)312.142:64.0631)376.205:58.9941)435.199:45.3789	((RicinoidesKarchii:212.945	RicinoidesAtewa:212.945)212.945:87.5849	(Pseudocellus:259.77	(CryptocellusBecki:128.778	Cryptocellus:128.778)128.778:130.992)259.77:40.7604)300.53:180.048)480.578:8.0206	((Limulus:247.451	(Tachypleu:131.212	Carcinoscorpius:131.212)131.212:116.239)247.451:236.673	(((Neobisium:280.56	(Synsphyronus:242.102	(Hesperochernes:128.886	Haplochernes:128.886)128.886:113.216)242.102:38.4572)280.56:183.332	((Iurus:265.396	(((Scorpiops:183.428	(Pandinus:137.792	Liocheles:137.792)137.792:45.6357)183.428:13.9735	(Superstitionia:150.418	Hadrurus:150.418)150.418:46.9827)197.401:23.268	Bothriurus:220.669)220.669:44.727)265.396:107.48	(Vietbocap:334.579	(Chaerilus:295.018	(Centruroides:168.707
((Peripatopsis:205.098	(Euperipatoides:117.036	Epiperipatus:117.036)117.036:88.0625)205.098:347.531	((((Gammarus:479.818	((Daphnia:454.324	Calanus:454.324)454.324:18.7175	(Orchesella:448.709	((Tribolium:363.964	Drosophila:363.964)363.964:37.7217	Blattella:401.685)401.685:47.0233)448.709:24.3326)473.041:6.7771)479.818:12.0169	Argulus:491.835)491.835:44.6451	((Hanseniella:503.032	Glomeris:503.032)503.032:16.0592	(Scutigera:438.197	Alipes:438.197)438.197:80.8943)519.091:17.3894)536.481:7.0341	((Pycnogonum:420.473	(Endeis:229.714	Anoplodactylus:229.714)229.714:190.759)420.473:107.922	(((Galeodes:393.068	(Gluvia:370.497	Eremobates:370.497)370.497:22.5705)393.068:101.499	((((Siro:180.587	Metasiro:180.587)180.587:237.247	((Pachylicus:194.065	Larifuga:194.065)194.065:175.491	((Trogulus:283.635	Protolophus:283.635)283.635:27.0615	Hesperonemastoma:310.697)310.697:58.8588)369.556:48.2779)417.834:62.7698	((RicinoidesKarchii:209.13	RicinoidesAtewa:209.13)209.13:71.7892	(Pseudocellus:256.973	(CryptocellusBecki:167.68	Cryptocellus:167.68)167.68:89.2926)256.973:23.9465)280.92:199.684)480.604:8.9131	((Limulus:240.798	(Tachypleu:114.513	Carcinoscorpius:114.513)114.513:126.285)240.798:244.1	(((Neobisium:264.616	(Synsphyronus:217.363	(Hesperochernes:130.779	Haplochernes:130.779)130.779:86.5842)217.363:47.2535)264.616:205.008	((Iurus:262.582	(((Scorpiops:182.277	(Pandinus:118.388	Liocheles:118.388)118.388:63.8899)182.277:14.0418	(Superstitionia:164.236	Hadrurus:164.236)164.236:32.0828)196.319:22.1885	Bothriurus:218.508)218.508:44.0742)262.582:118.436	(Vietbocap:319.91	(Chaerilus:218.903	(Centruroides:99.3273
((Peripatopsis:223.078	(Euperipatoides:126.165	Epiperipatus:126.165)126.165:96.9132)223.078:328.473	((((Gammarus:470.302	((Daphnia:444.005	Calanus:444.005)444.005:18.7079	(Orchesella:440.499	((Tribolium:361.552	Drosophila:361.552)361.552:41.1576	Blattella:402.71)402.709:37.7899)440.499:22.2139)462.713:7.589)470.302:14.308	Argulus:484.61)484.61:52.1383	((Hanseniella:503.886	Glomeris:503.886)503.886:15.1824	(Scutigera:450.128	Alipes:450.128)450.128:68.9406)519.068:17.6805)536.749:7.266	((Pycnogonum:402.295	(Endeis:235	Anoplodactylus:235)235:167.295)402.295:125.063	(((Galeodes:397.589	(Gluvia:373.701	Eremobates:373.701)373.701:23.8885)397.589:99.8866	((((Siro:216.691	Metasiro:216.691)216.691:205.721	((Pachylicus:216.685	Larifuga:216.685)216.685:157.517	((Trogulus:291.484	Protolophus:291.484)291.484:25.0846	Hesperonemastoma:316.569)316.569:57.6333)374.202:48.2102)422.412:62.1251	((RicinoidesKarchii:189.639	RicinoidesAtewa:189.639)189.639:80.2028	(Pseudocellus:235.761	(CryptocellusBecki:164.411	Cryptocellus:164.411)164.411:71.3504)235.761:34.0802)269.842:214.695)484.537:9.1469	((Limulus:238.199	(Tachypleu:109.447	Carcinoscorpius:109.447)109.447:128.752)238.199:252.632	(((Neobisium:236.145	(Synsphyronus:205.339	(Hesperochernes:125.486	Haplochernes:125.486)125.486:79.852)205.339:30.8056)236.145:231.889	((Iurus:268.908	(((Scorpiops:195.659	(Pandinus:152.973	Liocheles:152.973)152.973:42.6854)195.659:14.1922	(Superstitionia:166.681	Hadrurus:166.681)166.681:43.1699)209.851:26.9744	Bothriurus:236.825)236.825:32.082)268.908:84.6704	(Vietbocap:293.512	(Chaerilus:193.667	(Centruroides:80.6854
((Peripatopsis:234.467	(Euperipatoides:133.693	Epiperipatus:133.693)133.693:100.774)234.467:318.865	((((Gammarus:478.375	((Daphnia:453.234	Calanus:453.234)453.234:18.3799	(Orchesella:446.83	((Tribolium:368.252	Drosophila:368.252)368.252:34.4363	Blattella:402.688)402.689:44.1416)446.83:24.7837)471.614:6.761)478.375:12.7516	Argulus:491.127)491.127:47.3675	((Hanseniella:510	Glomeris:510)510:12.5256	(Scutigera:453.681	Alipes:453.681)453.681:68.845)522.526:15.9681)538.494:6.7368	((Pycnogonum:431.878	(Endeis:229.815	Anoplodactylus:229.815)229.815:202.064)431.878:100.806	(((Galeodes:385.569	(Gluvia:358.881	Eremobates:358.881)358.881:26.6877)385.569:117.462	((((Siro:220.336	Metasiro:220.336)220.336:205.906	((Pachylicus:235.967	Larifuga:235.967)235.967:136.588	((Trogulus:300.227	Protolophus:300.227)300.227:22.7453	Hesperonemastoma:322.973)322.973:49.5822)372.555:53.6877)426.243:61.1946	((RicinoidesKarchii:197.913	RicinoidesAtewa:197.913)197.913:71.2879	(Pseudocellus:229.104	(CryptocellusBecki:127.045	Cryptocellus:127.045)127.045:102.06)229.104:40.0965)269.201:218.236)487.437:8.8844	((Limulus:263.788	(Tachypleu:149.631	Carcinoscorpius:149.631)149.631:114.156)263.788:227.483	(((Neobisium:262.881	(Synsphyronus:221.461	(Hesperochernes:124.73	Haplochernes:124.73)124.73:96.7307)221.461:41.4209)262.881:207.476	((Iurus:268.664	(((Scorpiops:190.805	(Pandinus:125.72	Liocheles:125.72)125.72:65.0851)190.805:25.9664	(Superstitionia:158.617	Hadrurus:158.617)158.617:58.1546)216.772:21.943	Bothriurus:238.715)238.715:29.9497)268.664:93.5092	(Vietbocap:266.414	(Chaerilus:205.045	(Centruroides:127.756
((Peripatopsis:240.92	(Euperipatoides:135.833	Epiperipatus:135.833)135.833:105.087)240.92:311.528	((((Gammarus:476.373	((Daphnia:448.761	Calanus:448.761)448.761:20.8894	(Orchesella:443.275	((Tribolium:367.888	Drosophila:367.888)367.888:35.5398	Blattella:403.428)403.428:39.8476)443.275:26.3751)469.651:6.7226)476.373:13.9771	Argulus:490.35)490.35:47.8915	((Hanseniella:510.919	Glomeris:510.919)510.919:11.8143	(Scutigera:443.21	Alipes:443.21)443.21:79.5237)522.734:15.5082)538.242:8.4865	((Pycnogonum:414.935	(Endeis:214.919	Anoplodactylus:214.919)214.919:200.015)414.935:116.882	(((Galeodes:399.74	(Gluvia:375.218	Eremobates:375.218)375.218:24.5231)399.74:98.0556	((((Siro:276.867	Metasiro:276.867)276.867:164.521	((Pachylicus:259.134	Larifuga:259.134)259.134:142.538	((Trogulus:316.125	Protolophus:316.125)316.125:25.0824	Hesperonemastoma:341.207)341.207:60.4654)401.672:39.7159)441.388:44.268	((RicinoidesKarchii:165.802	RicinoidesAtewa:165.802)165.802:102.769	(Pseudocellus:215.774	(CryptocellusBecki:126.993	Cryptocellus:126.993)126.993:88.7811)215.774:52.7969)268.571:217.085)485.656:6.7114	((Limulus:235.554	(Tachypleu:148.161	Carcinoscorpius:148.161)148.161:87.3939)235.554:252.255	(((Neobisium:264.764	(Synsphyronus:230.915	(Hesperochernes:130.957	Haplochernes:130.957)130.957:99.9577)230.915:33.8489)264.764:199.679	((Iurus:288.486	(((Scorpiops:216.578	(Pandinus:166.314	Liocheles:166.314)166.314:50.264)216.578:13.6775	(Superstitionia:199.632	Hadrurus:199.632)199.632:30.6241)230.256:18.5563	Bothriurus:248.813)248.812:39.6732)288.486:83.0323	(Vietbocap:341.274	(Chaerilus:305.334	(Centruroides:210.55
((Peripatopsis:259.287	(Euperipatoides:140.019	Epiperipatus:140.019)140.019:119.267)259.287:292.836	((((Gammarus:477.03	((Daphnia:451.209	Calanus:451.209)451.209:17.1778	(Orchesella:448.204	((Tribolium:376.562	Drosophila:376.562)376.562:33.4311	Blattella:409.993)409.993:38.2112)448.204:20.1826)468.387:8.6434)477.03:14.2344	Argulus:491.265)491.265:47.3771	((Hanseniella:510.091	Glomeris:510.091)510.091:11.8796	(Scutigera:451.738	Alipes:451.738)451.738:70.2328)521.971:16.6707)538.642:7.0756	((Pycnogonum:398.286	(Endeis:178.891	Anoplodactylus:178.891)178.891:219.395)398.286:132.575	(((Galeodes:389.736	(Gluvia:357.666	Eremobates:357.666)357.666:32.0698)389.736:107.008	((((Siro:317.255	Metasiro:317.255)317.255:132.815	((Pachylicus:283.629	Larifuga:283.629)283.629:131.644	((Trogulus:317.192	Protolophus:317.192)317.192:32.0034	Hesperonemastoma:349.196)349.196:66.0764)415.273:34.7983)450.071:36.746	((RicinoidesKarchii:210.708	RicinoidesAtewa:210.708)210.708:91.2609	(Pseudocellus:256.603	(CryptocellusBecki:137.185	Cryptocellus:137.185)137.185:119.418)256.603:45.3662)301.969:184.847)486.817:5.3484	((Limulus:263.603	(Tachypleu:146.268	Carcinoscorpius:146.268)146.268:117.335)263.603:224.481	(((Neobisium:259.101	(Synsphyronus:227.597	(Hesperochernes:133.788	Haplochernes:133.788)133.788:93.8079)227.597:31.5041)259.101:205.582	((Iurus:300.553	(((Scorpiops:226.839	(Pandinus:172.568	Liocheles:172.568)172.568:54.2702)226.839:12.75	(Superstitionia:212.864	Hadrurus:212.864)212.864:26.7251)239.589:16.2614	Bothriurus:255.85)255.85:44.7024)300.553:77.1978	(Vietbocap:351.142	(Chaerilus:303.244	(Centruroides:147.903
((Peripatopsis:244.69	(Euperipatoides:143.985	Epiperipatus:143.985)143.985:100.705)244.69:306.869	((((Gammarus:482.85	((Daphnia:454.813	Calanus:454.813)454.813:20.4186	(Orchesella:452.332	((Tribolium:386.441	Drosophila:386.441)386.441:30.4253	Blattella:416.867)416.866:35.4659)452.332:22.8991)475.231:7.6178)482.85:12.7795	Argulus:495.629)495.629:43.1241	((Hanseniella:504.954	Glomeris:504.954)504.954:18.1433	(Scutigera:455.255	Alipes:455.255)455.255:67.8434)523.098:15.6553)538.753:7.974	((Pycnogonum:413.894	(Endeis:246.795	Anoplodactylus:246.795)246.795:167.099)413.894:118.731	(((Galeodes:382.832	(Gluvia:353.489	Eremobates:353.489)353.489:29.3438)382.832:114.648	((((Siro:245.694	Metasiro:245.694)245.694:196.445	((Pachylicus:244.374	Larifuga:244.374)244.374:155.655	((Trogulus:324.747	Protolophus:324.747)324.747:19.8161	Hesperonemastoma:344.563)344.563:55.4664)400.03:42.1099)442.14:45.9364	((RicinoidesKarchii:209.47	RicinoidesAtewa:209.47)209.47:79.484	(Pseudocellus:254.998	(CryptocellusBecki:187.969	Cryptocellus:187.969)187.969:67.0304)254.998:33.9553)288.954:199.122)488.076:5.6067	((Limulus:262.332	(Tachypleu:149.438	Carcinoscorpius:149.438)149.438:112.894)262.332:227.493	(((Neobisium:256.348	(Synsphyronus:214.503	(Hesperochernes:128.801	Haplochernes:128.801)128.801:85.7023)214.503:41.8444)256.348:210.982	((Iurus:325.051	(((Scorpiops:176.046	(Pandinus:100.272	Liocheles:100.272)100.272:75.7731)176.046:24.6042	(Superstitionia:142.578	Hadrurus:142.578)142.578:58.0719)200.65:57.3163	Bothriurus:257.966)257.967:67.0844)325.051:66.9769	(Vietbocap:360.513	(Chaerilus:303.346	(Centruroides:138.816
((Peripatopsis:217.003	(Euperipatoides:131.037	Epiperipatus:131.037)131.037:85.9652)217.003:325.714	((((Gammarus:475.699	((Daphnia:454.019	Calanus:454.019)454.019:15.4876	(Orchesella:443.732	((Tribolium:367.384	Drosophila:367.384)367.384:30.6022	Blattella:397.986)397.986:45.7462)443.732:25.774)469.506:6.1927)475.699:14.1754	Argulus:489.874)489.874:42.7511	((Hanseniella:506.37	Glomeris:506.37)506.37:13.1893	(Scutigera:466.223	Alipes:466.223)466.223:53.3365)519.559:13.0659)532.626:7.2766	((Pycnogonum:383.341	(Endeis:229.996	Anoplodactylus:229.996)229.996:153.344)383.341:142.668	(((Galeodes:365.212	(Gluvia:338.089	Eremobates:338.089)338.089:27.1222)365.212:124.585	((((Siro:226.231	Metasiro:226.231)226.231:200.493	((Pachylicus:292.392	Larifuga:292.392)292.392:91.9156	((Trogulus:323.907	Protolophus:323.907)323.907:18.394	Hesperonemastoma:342.301)342.301:42.0072)384.308:42.4158)426.724:50.7514	((RicinoidesKarchii:217.655	RicinoidesAtewa:217.655)217.655:72.3051	(Pseudocellus:262.773	(CryptocellusBecki:135.224	Cryptocellus:135.224)135.224:127.548)262.773:27.1878)289.96:187.515)477.476:7.4356	((Limulus:270.605	(Tachypleu:153.605	Carcinoscorpius:153.605)153.605:117.001)270.605:210.93	(((Neobisium:244.105	(Synsphyronus:208.282	(Hesperochernes:125.334	Haplochernes:125.334)125.334:82.9483)208.282:35.8236)244.105:215.589	((Iurus:287.315	(((Scorpiops:208.531	(Pandinus:138.475	Liocheles:138.475)138.475:70.0555)208.531:16.6693	(Superstitionia:135.708	Hadrurus:135.708)135.708:89.4924)225.2:29.2544	Bothriurus:254.454)254.455:32.8601)287.315:77.0538	(Vietbocap:332.308	(Chaerilus:308.535	(Centruroides:200.68
((Peripatopsis:212.839	(Euperipatoides:123.967	Epiperipatus:123.967)123.967:88.8721)212.839:324.887	((((Gammarus:464.325	((Daphnia:440.79	Calanus:440.79)440.79:17.9068	(Orchesella:437.43	((Tribolium:364.309	Drosophila:364.309)364.309:30.9832	Blattella:395.292)395.292:42.1383)437.43:21.2663)458.697:5.6283)464.325:15.5155	Argulus:479.841)479.841:48.7976	((Hanseniella:499.754	Glomeris:499.754)499.754:16.2619	(Scutigera:453.145	Alipes:453.145)453.145:62.8703)516.016:12.6228)528.639:7.6973	((Pycnogonum:409.92	(Endeis:215.42	Anoplodactylus:215.42)215.42:194.5)409.92:113.732	(((Galeodes:348.802	(Gluvia:318.114	Eremobates:318.114)318.114:30.6878)348.802:141.771	((((Siro:212.484	Metasiro:212.484)212.484:203.517	((Pachylicus:253.051	Larifuga:253.051)253.051:124.431	((Trogulus:286.978	Protolophus:286.978)286.978:25.4438	Hesperonemastoma:312.422)312.422:65.06)377.482:38.5191)416.001:60.4844	((RicinoidesKarchii:201.216	RicinoidesAtewa:201.216)201.216:82.0854	(Pseudocellus:261.411	(CryptocellusBecki:189.389	Cryptocellus:189.389)189.389:72.0219)261.411:21.8898)283.301:193.185)476.485:9.6592	((Limulus:239.122	(Tachypleu:135.149	Carcinoscorpius:135.149)135.149:103.972)239.122:242.375	(((Neobisium:264.64	(Synsphyronus:213.612	(Hesperochernes:100.093	Haplochernes:100.093)100.093:113.519)213.612:51.0282)264.64:194.817	((Iurus:272.48	(((Scorpiops:178.086	(Pandinus:124.321	Liocheles:124.321)124.321:53.7644)178.086:21.6449	(Superstitionia:153.856	Hadrurus:153.856)153.856:45.8746)199.731:27.6233	Bothriurus:227.354)227.354:45.1264)272.48:90.1927	(Vietbocap:319.346	(Chaerilus:284.93	(Centruroides:183.234
((Peripatopsis:221.337	(Euperipatoides:128.991	Epiperipatus:128.991)128.991:92.3455)221.337:321.901	((((Gammarus:473.187	((Daphnia:450.962	Calanus:450.962)450.962:15.6446	(Orchesella:441.46	((Tribolium:353.363	Drosophila:353.363)353.363:36.4927	Blattella:389.855)389.856:51.6042)441.46:25.1471)466.606:6.5808)473.187:14.545	Argulus:487.733)487.732:48.2183	((Hanseniella:506.67	Glomeris:506.67)506.67:17.1217	(Scutigera:464.239	Alipes:464.239)464.239:59.5524)523.792:12.1594)535.951:6.5538	((Pycnogonum:406.408	(Endeis:240.993	Anoplodactylus:240.993)240.993:165.415)406.408:120.378	(((Galeodes:356.831	(Gluvia:308.512	Eremobates:308.512)308.512:48.3191)356.831:136.797	((((Siro:205.228	Metasiro:205.228)205.228:221.085	((Pachylicus:195.904	Larifuga:195.904)195.904:175.944	((Trogulus:281.632	Protolophus:281.632)281.632:25.409	Hesperonemastoma:307.041)307.041:64.8066)371.848:54.465)426.313:56.7634	((RicinoidesKarchii:208.588	RicinoidesAtewa:208.588)208.588:84.0905	(Pseudocellus:241.873	(CryptocellusBecki:129.683	Cryptocellus:129.683)129.683:112.19)241.873:50.8054)292.679:190.398)483.077:7.3223	((Limulus:244.538	(Tachypleu:134.589	Carcinoscorpius:134.589)134.589:109.949)244.538:241.787	(((Neobisium:265.095	(Synsphyronus:235.58	(Hesperochernes:143.333	Haplochernes:143.333)143.333:92.2467)235.58:29.5145)265.095:195.499	((Iurus:274.374	(((Scorpiops:189.168	(Pandinus:128.844	Liocheles:128.844)128.844:60.3249)189.168:25.8226	(Superstitionia:175.056	Hadrurus:175.056)175.056:39.9349)214.991:26.3696	Bothriurus:241.361)241.361:33.013)274.374:79.0742	(Vietbocap:315.575	(Chaerilus:278.81	(Centruroides:144.157
((Peripatopsis:213.467	(Euperipatoides:125.326	Epiperipatus:125.326)125.326:88.1409)213.467:339.158	((((Gammarus:478.743	((Daphnia:456.523	Calanus:456.523)456.523:15.157	(Orchesella:449.137	((Tribolium:373.919	Drosophila:373.919)373.919:33.1294	Blattella:407.048)407.048:42.0886)449.137:22.5432)471.68:7.063)478.743:12.9623	Argulus:491.705)491.705:52.0514	((Hanseniella:511.105	Glomeris:511.105)511.105:17.9986	(Scutigera:466.8	Alipes:466.8)466.8:62.3034)529.104:14.6532)543.757:8.086	((Pycnogonum:423.892	(Endeis:266.035	Anoplodactylus:266.035)266.035:157.857)423.892:110.015	(((Galeodes:348.863	(Gluvia:267.595	Eremobates:267.595)267.595:81.2684)348.863:149.78	((((Siro:200.955	Metasiro:200.955)200.955:226.118	((Pachylicus:179.467	Larifuga:179.467)179.467:181.88	((Trogulus:248.002	Protolophus:248.002)248.002:30.6761	Hesperonemastoma:278.678)278.678:82.6688)361.347:65.7264)427.074:60.8246	((RicinoidesKarchii:148.251	RicinoidesAtewa:148.251)148.251:114.283	(Pseudocellus:219.84	(CryptocellusBecki:139.709	Cryptocellus:139.709)139.709:80.1311)219.84:42.6934)262.534:225.364)487.898:6.442	((Limulus:256.557	(Tachypleu:115.931	Carcinoscorpius:115.931)115.931:140.625)256.557:234.137	(((Neobisium:250.259	(Synsphyronus:201.039	(Hesperochernes:116.955	Haplochernes:116.955)116.955:84.0841)201.039:49.2195)250.259:218.427	((Iurus:246.952	(((Scorpiops:161.812	(Pandinus:116.841	Liocheles:116.841)116.841:44.97)161.812:15.9176	(Superstitionia:144.809	Hadrurus:144.809)144.809:32.9208)177.73:23.2454	Bothriurus:200.975)200.975:45.9769)246.952:125.581	(Vietbocap:302.431	(Chaerilus:252.565	(Centruroides:117.091
((Peripatopsis:216.633	(Euperipatoides:123.104	Epiperipatus:123.104)123.104:93.5286)216.633:338.779	((((Gammarus:483.066	((Daphnia:462.729	Calanus:462.729)462.729:12.888	(Orchesella:454.332	((Tribolium:371.801	Drosophila:371.801)371.801:35.5951	Blattella:407.396)407.396:46.9359)454.332:21.2843)475.617:7.4486)483.066:11.4357	Argulus:494.501)494.501:50.857	((Hanseniella:504.795	Glomeris:504.795)504.795:21.1219	(Scutigera:447.796	Alipes:447.796)447.796:78.1209)525.917:19.4412)545.358:8.7279	((Pycnogonum:437.541	(Endeis:283.851	Anoplodactylus:283.851)283.851:153.69)437.541:100.075	(((Galeodes:386.919	(Gluvia:350.263	Eremobates:350.263)350.263:36.6562)386.919:119.023	((((Siro:248.591	Metasiro:248.591)248.591:185.93	((Pachylicus:204.245	Larifuga:204.245)204.245:167.506	((Trogulus:241.756	Protolophus:241.756)241.756:27.7585	Hesperonemastoma:269.515)269.515:102.236)371.75:62.7698)434.521:56.627	((RicinoidesKarchii:157.043	RicinoidesAtewa:157.043)157.043:87.4274	(Pseudocellus:221.586	(CryptocellusBecki:139.397	Cryptocellus:139.397)139.397:82.1893)221.586:22.8842)244.47:246.677)491.148:8.9146	((Limulus:241.738	(Tachypleu:131.662	Carcinoscorpius:131.662)131.662:110.075)241.738:255.067	(((Neobisium:251.679	(Synsphyronus:214.133	(Hesperochernes:124.79	Haplochernes:124.79)124.79:89.343)214.133:37.5454)251.679:216.325	((Iurus:247.735	(((Scorpiops:166.526	(Pandinus:123.567	Liocheles:123.567)123.567:42.959)166.526:9.4619	(Superstitionia:153.867	Hadrurus:153.867)153.867:22.1205)175.988:22.6851	Bothriurus:198.673)198.673:49.0622)247.735:118.061	(Vietbocap:336.168	(Chaerilus:307.755	(Centruroides:177.397
((Peripatopsis:197.213	(Euperipatoides:109.591	Epiperipatus:109.591)109.591:87.6216)197.213:350.871	((((Gammarus:479.966	((Daphnia:460.672	Calanus:460.672)460.672:11.7545	(Orchesella:454.083	((Tribolium:335.823	Drosophila:335.823)335.823:53.8933	Blattella:389.716)389.716:64.3669)454.083:18.3434)472.426:7.5398)479.966:11.0379	Argulus:491.004)491.004:46.2026	((Hanseniella:493.236	Glomeris:493.236)493.236:21.0574	(Scutigera:409.61	Alipes:409.61)409.61:104.683)514.293:22.914)537.207:9.5522	((Pycnogonum:388.412	(Endeis:201.864	Anoplodactylus:201.864)201.864:186.548)388.412:141.439	(((Galeodes:391.568	(Gluvia:354.064	Eremobates:354.064)354.064:37.5039)391.568:103.582	((((Siro:245.44	Metasiro:245.44)245.44:191.358	((Pachylicus:197.471	Larifuga:197.471)197.471:194.326	((Trogulus:245.242	Protolophus:245.242)245.242:46.7718	Hesperonemastoma:292.015)292.014:99.7819)391.797:45.0017)436.798:44.8676	((RicinoidesKarchii:189.025	RicinoidesAtewa:189.025)189.025:104.897	(Pseudocellus:228.935	(CryptocellusBecki:120.146	Cryptocellus:120.146)120.146:108.789)228.935:64.9868)293.922:187.744)481.666:8.7341	((Limulus:241.141	(Tachypleu:110.014	Carcinoscorpius:110.014)110.014:131.127)241.141:245.524	(((Neobisium:222.689	(Synsphyronus:187.803	(Hesperochernes:110.673	Haplochernes:110.673)110.673:77.1302)187.803:34.8853)222.689:241.208	((Iurus:303.031	(((Scorpiops:167.269	(Pandinus:118.204	Liocheles:118.204)118.204:49.0649)167.269:12.6658	(Superstitionia:147.136	Hadrurus:147.136)147.136:32.7989)179.935:40.997	Bothriurus:220.932)220.932:82.0991)303.031:75.3747	(Vietbocap:328.203	(Chaerilus:263.3	(Centruroides:165.777
((Peripatopsis:174.058	(Euperipatoides:100.743	Epiperipatus:100.743)100.743:73.3141)174.058:373.979	((((Gammarus:479.251	((Daphnia:452.843	Calanus:452.843)452.843:15.9115	(Orchesella:444.735	((Tribolium:367.236	Drosophila:367.236)367.236:28.3572	Blattella:395.593)395.594:49.1411)444.735:24.0199)468.755:10.4965)479.251:9.9949	Argulus:489.246)489.246:45.0611	((Hanseniella:497.574	Glomeris:497.574)497.574:20.3244	(Scutigera:401.228	Alipes:401.228)401.228:116.671)517.899:16.4083)534.307:12.1422	((Pycnogonum:356.482	(Endeis:175.008	Anoplodactylus:175.008)175.008:181.474)356.482:171.673	(((Galeodes:360.111	(Gluvia:326.771	Eremobates:326.771)326.771:33.3402)360.111:132.753	((((Siro:213.219	Metasiro:213.219)213.219:210.655	((Pachylicus:211.698	Larifuga:211.698)211.698:172.978	((Trogulus:295.403	Protolophus:295.403)295.403:20.2814	Hesperonemastoma:315.684)315.684:68.9918)384.676:39.1975)423.874:54.2782	((RicinoidesKarchii:110.241	RicinoidesAtewa:110.241)110.241:131.309	(Pseudocellus:211.902	(CryptocellusBecki:158.865	Cryptocellus:158.865)158.865:53.0374)211.902:29.6475)241.55:236.602)478.152:10.1734	((Limulus:244.642	(Tachypleu:123.648	Carcinoscorpius:123.648)123.648:120.994)244.642:238.824	(((Neobisium:203.17	(Synsphyronus:167.636	(Hesperochernes:106.622	Haplochernes:106.622)106.622:61.014)167.636:35.5341)203.17:258.879	((Iurus:236.012	(((Scorpiops:174.113	(Pandinus:122.702	Liocheles:122.702)122.702:51.4112)174.113:9.7666	(Superstitionia:148.009	Hadrurus:148.009)148.009:35.8709)183.88:15.2121	Bothriurus:199.093)199.092:36.9196)236.012:117.974	(Vietbocap:314.099	(Chaerilus:260.605	(Centruroides:150.789
((Peripatopsis:177.628	(Euperipatoides:100.169	Epiperipatus:100.169)100.169:77.4598)177.628:375.645	((((Gammarus:481.915	((Daphnia:455.819	Calanus:455.819)455.819:15.0912	(Orchesella:448.293	((Tribolium:374.525	Drosophila:374.525)374.525:30.4343	Blattella:404.959)404.959:43.3337)448.293:22.6172)470.91:11.0041)481.915:9.0379	Argulus:490.952)490.952:47.4602	((Hanseniella:497.075	Glomeris:497.075)497.075:17.6647	(Scutigera:422.529	Alipes:422.529)422.529:92.2112)514.74:23.6729)538.413:12.8845	((Pycnogonum:390.199	(Endeis:181.765	Anoplodactylus:181.765)181.765:208.433)390.199:144.387	(((Galeodes:362.384	(Gluvia:335.734	Eremobates:335.734)335.734:26.6501)362.384:133.355	((((Siro:180.603	Metasiro:180.603)180.603:243.143	((Pachylicus:219.439	Larifuga:219.439)219.439:151.351	((Trogulus:283.469	Protolophus:283.469)283.469:16.1498	Hesperonemastoma:299.619)299.619:71.1697)370.79:52.9572)423.746:59.0286	((RicinoidesKarchii:163.299	RicinoidesAtewa:163.299)163.299:82.4847	(Pseudocellus:220.374	(CryptocellusBecki:148.918	Cryptocellus:148.918)148.918:71.4563)220.374:25.41)245.784:236.991)482.775:7.2199	((Limulus:247.764	(Tachypleu:118.401	Carcinoscorpius:118.401)118.401:129.363)247.764:238.649	(((Neobisium:221.936	(Synsphyronus:183.575	(Hesperochernes:118.466	Haplochernes:118.466)118.466:65.1086)183.575:38.361)221.936:245.434	((Iurus:242.676	(((Scorpiops:145.678	(Pandinus:113.392	Liocheles:113.392)113.392:32.2865)145.678:7.3573	(Superstitionia:131.226	Hadrurus:131.226)131.226:21.8095)153.036:23.4371	Bothriurus:176.473)176.473:66.2029)242.676:125.375	(Vietbocap:328.33	(Chaerilus:271.52	(Centruroides:142.403
((Peripatopsis:206.459	(Euperipatoides:110.466	Epiperipatus:110.466)110.466:95.9932)206.459:339.621	((((Gammarus:476.229	((Daphnia:451.396	Calanus:451.396)451.396:14.6474	(Orchesella:442.537	((Tribolium:367.704	Drosophila:367.704)367.704:30.7913	Blattella:398.495)398.495:44.0417)442.537:23.5066)466.043:10.1861)476.229:9.5081	Argulus:485.738)485.737:48.7986	((Hanseniella:496.694	Glomeris:496.694)496.694:18.5107	(Scutigera:445.913	Alipes:445.913)445.913:69.2915)515.204:19.3318)534.536:9.9413	((Pycnogonum:378.947	(Endeis:183.62	Anoplodactylus:183.62)183.62:195.327)378.947:148.673	(((Galeodes:368.055	(Gluvia:341.95	Eremobates:341.95)341.95:26.1042)368.055:123.808	((((Siro:199.904	Metasiro:199.904)199.904:212.619	((Pachylicus:235.031	Larifuga:235.031)235.031:132.826	((Trogulus:292.715	Protolophus:292.715)292.715:18.1097	Hesperonemastoma:310.825)310.825:57.0325)367.857:44.666)412.523:68.4686	((RicinoidesKarchii:202.196	RicinoidesAtewa:202.196)202.196:103.33	(Pseudocellus:288.046	(CryptocellusBecki:202.292	Cryptocellus:202.292)202.292:85.7542)288.046:17.4804)305.526:175.466)480.992:6.4748	((Limulus:259.146	(Tachypleu:143.765	Carcinoscorpius:143.765)143.765:115.381)259.146:224.838	(((Neobisium:224.251	(Synsphyronus:188.821	(Hesperochernes:112.101	Haplochernes:112.101)112.101:76.7193)188.821:35.4303)224.251:234.065	((Iurus:262.372	(((Scorpiops:169.74	(Pandinus:123.426	Liocheles:123.426)123.426:46.3138)169.74:11.4877	(Superstitionia:127.185	Hadrurus:127.185)127.185:54.0419)181.227:25.0059	Bothriurus:206.234)206.233:56.1392)262.372:105.441	(Vietbocap:331.031	(Chaerilus:285.761	(Centruroides:177.35
((Peripatopsis:182.931	(Euperipatoides:104.773	Epiperipatus:104.773)104.773:78.1579)182.931:355.921	((((Gammarus:467.438	((Daphnia:447.119	Calanus:447.119)447.119:12.7024	(Orchesella:436.524	((Tribolium:362.539	Drosophila:362.539)362.539:25.0284	Blattella:387.568)387.568:48.9561)436.524:23.2969)459.821:7.6169)467.438:13.1561	Argulus:480.594)480.594:45.3254	((Hanseniella:488.522	Glomeris:488.522)488.522:22.52	(Scutigera:442.431	Alipes:442.431)442.431:68.6116)511.043:14.8769)525.919:10.6123	((Pycnogonum:344.573	(Endeis:184.268	Anoplodactylus:184.268)184.268:160.304)344.573:173.826	(((Galeodes:329.853	(Gluvia:303.849	Eremobates:303.849)303.849:26.0034)329.853:149.422	((((Siro:227.829	Metasiro:227.829)227.829:193.273	((Pachylicus:210.07	Larifuga:210.07)210.07:168.412	((Trogulus:295.099	Protolophus:295.099)295.099:18.9133	Hesperonemastoma:314.012)314.012:64.4699)378.482:42.6203)421.102:43.0691	((RicinoidesKarchii:184.266	RicinoidesAtewa:184.266)184.266:112.594	(Pseudocellus:277.432	(CryptocellusBecki:185.05	Cryptocellus:185.05)185.05:92.3814)277.432:19.4283)296.86:167.311)464.171:9.4585	((Limulus:231.171	(Tachypleu:102.3	Carcinoscorpius:102.3)102.3:128.871)231.171:238.822	(((Neobisium:228.786	(Synsphyronus:189.935	(Hesperochernes:101.564	Haplochernes:101.564)101.564:88.3718)189.935:38.85)228.786:216.709	((Iurus:274.452	(((Scorpiops:181.985	(Pandinus:117.109	Liocheles:117.109)117.109:64.8757)181.985:26.7127	(Superstitionia:134.867	Hadrurus:134.867)134.867:73.8309)208.698:31.4488	Bothriurus:240.147)240.147:34.3055)274.452:70.2755	(Vietbocap:311.026	(Chaerilus:272.997	(Centruroides:181.807
((Peripatopsis:186.936	(Euperipatoides:112.366	Epiperipatus:112.366)112.366:74.5697)186.936:358.404	((((Gammarus:473.19	((Daphnia:454.168	Calanus:454.168)454.168:12.1871	(Orchesella:448.195	((Tribolium:371.501	Drosophila:371.501)371.501:28.5947	Blattella:400.096)400.096:48.0989)448.195:18.1605)466.355:6.8344)473.19:11.6235	Argulus:484.813)484.813:51.505	((Hanseniella:501.84	Glomeris:501.84)501.84:18.6025	(Scutigera:432.184	Alipes:432.184)432.184:88.2583)520.443:15.8755)536.318:7.3178	((Pycnogonum:396.109	(Endeis:220.066	Anoplodactylus:220.066)220.066:176.043)396.109:130.765	(((Galeodes:377.094	(Gluvia:338.491	Eremobates:338.491)338.491:38.6028)377.094:114.178	((((Siro:211.345	Metasiro:211.345)211.345:213.407	((Pachylicus:249.419	Larifuga:249.419)249.419:134.869	((Trogulus:301.781	Protolophus:301.781)301.781:19.6791	Hesperonemastoma:321.46)321.46:62.8275)384.287:40.4639)424.752:54.2157	((RicinoidesKarchii:183.348	RicinoidesAtewa:183.348)183.348:101.095	(Pseudocellus:232.774	(CryptocellusBecki:132.628	Cryptocellus:132.628)132.628:100.146)232.774:51.6684)284.443:194.524)478.967:7.9387	((Limulus:238.869	(Tachypleu:123.323	Carcinoscorpius:123.323)123.323:115.547)238.869:244.226	(((Neobisium:234.57	(Synsphyronus:196.085	(Hesperochernes:117.147	Haplochernes:117.147)117.147:78.9379)196.085:38.4854)234.57:223.826	((Iurus:227.189	(((Scorpiops:134.816	(Pandinus:81.0495	Liocheles:81.0495)81.0495:53.7659)134.816:15.0515	(Superstitionia:112.435	Hadrurus:112.435)112.435:37.4317)149.867:27.5329	Bothriurus:177.4)177.4:49.7887)227.189:111.51	(Vietbocap:298.701	(Chaerilus:244.638	(Centruroides:138.719
((Peripatopsis:193.067	(Euperipatoides:115.05	Epiperipatus:115.05)115.05:78.0164)193.067:361.161	((((Gammarus:482.896	((Daphnia:463.769	Calanus:463.769)463.769:11.7439	(Orchesella:456.644	((Tribolium:392.68	Drosophila:392.68)392.68:24.1366	Blattella:416.817)416.817:39.8273)456.644:18.8681)475.512:7.383)482.896:9.1369	Argulus:492.033)492.032:50.5419	((Hanseniella:506.116	Glomeris:506.116)506.116:18.9687	(Scutigera:416.591	Alipes:416.591)416.591:108.494)525.085:17.4891)542.574:9.7462	((Pycnogonum:420.681	(Endeis:222.961	Anoplodactylus:222.961)222.961:197.72)420.681:115.772	(((Galeodes:348.599	(Gluvia:318.276	Eremobates:318.276)318.276:30.3229)348.599:151.52	((((Siro:244.495	Metasiro:244.495)244.495:188.793	((Pachylicus:222.625	Larifuga:222.625)222.625:158.554	((Trogulus:306.446	Protolophus:306.446)306.446:14.1707	Hesperonemastoma:320.617)320.617:60.5621)381.179:52.1091)433.288:52.2477	((RicinoidesKarchii:181.439	RicinoidesAtewa:181.439)181.439:87.2227	(Pseudocellus:226.788	(CryptocellusBecki:126.483	Cryptocellus:126.483)126.483:100.305)226.788:41.873)268.662:216.874)485.536:9.9458	((Limulus:256.587	(Tachypleu:133.497	Carcinoscorpius:133.497)133.497:123.089)256.587:235.383	(((Neobisium:228.819	(Synsphyronus:191.237	(Hesperochernes:114.098	Haplochernes:114.098)114.098:77.1385)191.237:37.5817)228.819:240.513	((Iurus:285.281	(((Scorpiops:158.914	(Pandinus:114.676	Liocheles:114.676)114.676:44.2375)158.914:8.2814	(Superstitionia:143.618	Hadrurus:143.618)143.618:23.5778)167.195:37.1831	Bothriurus:204.379)204.378:80.9028)285.281:95.3244	(Vietbocap:320.306	(Chaerilus:230.022	(Centruroides:114.19
((Peripatopsis:201.221	(Euperipatoides:118.087	Epiperipatus:118.087)118.087:83.1332)201.221:344.606	((((Gammarus:476.988	((Daphnia:458.894	Calanus:458.894)458.894:10.9085	(Orchesella:448.287	((Tribolium:376.619	Drosophila:376.619)376.619:24.1491	Blattella:400.768)400.768:47.5184)448.287:21.5166)469.803:7.1854)476.988:8.6882	Argulus:485.677)485.676:50.2891	((Hanseniella:492.543	Glomeris:492.543)492.543:26.3736	(Scutigera:416.943	Alipes:416.943)416.943:101.973)518.916:17.0495)535.966:7.972	((Pycnogonum:404.351	(Endeis:221.558	Anoplodactylus:221.558)221.558:182.793)404.351:125.23	(((Galeodes:312.068	(Gluvia:282.843	Eremobates:282.843)282.843:29.2258)312.068:174.406	((((Siro:199.306	Metasiro:199.306)199.306:210.006	((Pachylicus:226.874	Larifuga:226.874)226.874:138.953	((Trogulus:293.451	Protolophus:293.451)293.451:20.7196	Hesperonemastoma:314.17)314.17:51.6566)365.827:43.4853)409.312:62.6745	((RicinoidesKarchii:158.962	RicinoidesAtewa:158.962)158.962:78.0276	(Pseudocellus:211.589	(CryptocellusBecki:137.078	Cryptocellus:137.078)137.078:74.5113)211.589:25.4007)236.99:234.996)471.987:9.5786	((Limulus:254.249	(Tachypleu:115.691	Carcinoscorpius:115.691)115.691:138.558)254.249:223.56	(((Neobisium:273.484	(Synsphyronus:235.486	(Hesperochernes:140.899	Haplochernes:140.899)140.899:94.5863)235.486:37.9983)273.484:187.042	((Iurus:280.22	(((Scorpiops:152.367	(Pandinus:113.66	Liocheles:113.66)113.66:38.7065)152.367:18.3496	(Superstitionia:115.081	Hadrurus:115.081)115.081:55.635)170.716:44.1343	Bothriurus:214.851)214.851:65.3693)280.22:100.576	(Vietbocap:322.768	(Chaerilus:242.045	(Centruroides:114.665
((Peripatopsis:185.808	(Euperipatoides:110.04	Epiperipatus:110.04)110.04:75.7684)185.808:362.559	((((Gammarus:485.4	((Daphnia:465.358	Calanus:465.358)465.358:11.5393	(Orchesella:456.395	((Tribolium:383.281	Drosophila:383.281)383.281:31.2085	Blattella:414.49)414.49:41.9051)456.395:20.5025)476.898:8.5021)485.4:7.8695	Argulus:493.269)493.269:45.5049	((Hanseniella:494.913	Glomeris:494.913)494.913:27.2421	(Scutigera:428.679	Alipes:428.679)428.679:93.4751)522.155:16.6194)538.774:8.1945	((Pycnogonum:406.867	(Endeis:256.886	Anoplodactylus:256.886)256.886:149.981)406.867:126.124	(((Galeodes:336.448	(Gluvia:298.17	Eremobates:298.17)298.17:38.2776)336.448:149.411	((((Siro:183.695	Metasiro:183.695)183.695:222.069	((Pachylicus:234.451	Larifuga:234.451)234.451:115.285	((Trogulus:264.943	Protolophus:264.943)264.943:21.4565	Hesperonemastoma:286.4)286.4:63.3352)349.736:56.0283)405.764:65.9948	((RicinoidesKarchii:193.273	RicinoidesAtewa:193.273)193.273:55.9794	(Pseudocellus:222.371	(CryptocellusBecki:122.374	Cryptocellus:122.374)122.374:99.9969)222.371:26.8812)249.252:222.506)471.758:8.8456	((Limulus:217.553	(Tachypleu:125.149	Carcinoscorpius:125.149)125.149:92.4036)217.553:257.473	(((Neobisium:260.751	(Synsphyronus:225.207	(Hesperochernes:136.411	Haplochernes:136.411)136.411:88.7959)225.207:35.5439)260.751:192.068	((Iurus:266.131	(((Scorpiops:181.708	(Pandinus:134.424	Liocheles:134.424)134.424:47.2838)181.708:9.4215	(Superstitionia:157.255	Hadrurus:157.255)157.255:33.8748)191.13:25.5078	Bothriurus:216.637)216.637:49.494)266.131:86.7319	(Vietbocap:303.32	(Chaerilus:260.044	(Centruroides:135.573
((Peripatopsis:200.857	(Euperipatoides:108.518	Epiperipatus:108.518)108.518:92.3383)200.857:344.891	((((Gammarus:487.406	((Daphnia:466.557	Calanus:466.557)466.557:11.4187	(Orchesella:455.981	((Tribolium:378.314	Drosophila:378.314)378.314:36.1629	Blattella:414.476)414.476:41.5044)455.981:21.9945)477.976:9.4303)487.406:8.2655	Argulus:495.672)495.671:43.0703	((Hanseniella:498.024	Glomeris:498.024)498.024:25.6056	(Scutigera:429.836	Alipes:429.836)429.836:93.7944)523.63:15.1115)538.742:5.7248	((Pycnogonum:412.641	(Endeis:247.725	Anoplodactylus:247.725)247.725:164.917)412.641:118.908	(((Galeodes:355.394	(Gluvia:307.673	Eremobates:307.673)307.673:47.7213)355.394:136.38	((((Siro:211.669	Metasiro:211.669)211.669:196.435	((Pachylicus:227.294	Larifuga:227.294)227.294:120.396	((Trogulus:277.998	Protolophus:277.998)277.998:18.9676	Hesperonemastoma:296.966)296.966:50.7237)347.69:60.4137)408.104:70.2863	((RicinoidesKarchii:157.693	RicinoidesAtewa:157.693)157.693:98.6073	(Pseudocellus:206.276	(CryptocellusBecki:109.052	Cryptocellus:109.052)109.052:97.2233)206.276:50.0239)256.3:222.09)478.39:7.4298	((Limulus:241.273	(Tachypleu:119.271	Carcinoscorpius:119.271)119.271:122.002)241.273:239.491	(((Neobisium:248.003	(Synsphyronus:215.319	(Hesperochernes:137.015	Haplochernes:137.015)137.015:78.3044)215.319:32.6837)248.003:209.57	((Iurus:247.818	(((Scorpiops:159.823	(Pandinus:104.129	Liocheles:104.129)104.129:55.6946)159.823:21.4916	(Superstitionia:109.447	Hadrurus:109.447)109.447:71.8679)181.315:31.2839	Bothriurus:212.599)212.598:35.2194)247.818:89.799	(Vietbocap:288.996	(Chaerilus:258.093	(Centruroides:135.803
((Peripatopsis:183.361	(Euperipatoides:105.766	Epiperipatus:105.766)105.766:77.5948)183.361:354.338	((((Gammarus:480.46	((Daphnia:462.743	Calanus:462.743)462.743:9.5056	(Orchesella:447.085	((Tribolium:376.839	Drosophila:376.839)376.839:34.3863	Blattella:411.226)411.226:35.8589)447.085:25.1637)472.249:8.2119)480.46:7.1226	Argulus:487.583)487.583:41.5587	((Hanseniella:506.218	Glomeris:506.218)506.218:12.1719	(Scutigera:446.99	Alipes:446.99)446.99:71.3999)518.39:10.7523)529.142:6.5947	((Pycnogonum:401.644	(Endeis:217.534	Anoplodactylus:217.534)217.534:184.11)401.644:118.23	(((Galeodes:342.009	(Gluvia:304.105	Eremobates:304.105)304.105:37.9036)342.009:139.883	((((Siro:217.88	Metasiro:217.88)217.88:195.231	((Pachylicus:175.25	Larifuga:175.25)175.25:173.082	((Trogulus:268.67	Protolophus:268.67)268.67:18.6426	Hesperonemastoma:287.313)287.313:61.0186)348.331:64.7803)413.111:56.0766	((RicinoidesKarchii:123.528	RicinoidesAtewa:123.528)123.528:95.1797	(Pseudocellus:187.835	(CryptocellusBecki:123.997	Cryptocellus:123.997)123.997:63.8383)187.835:30.8728)218.707:250.48)469.188:7.4902	((Limulus:236.226	(Tachypleu:144.677	Carcinoscorpius:144.677)144.677:91.5497)236.226:236.28	(((Neobisium:262.647	(Synsphyronus:226.812	(Hesperochernes:129.893	Haplochernes:129.893)129.893:96.918)226.812:35.8353)262.647:186.199	((Iurus:254.713	(((Scorpiops:156.347	(Pandinus:107.854	Liocheles:107.854)107.854:48.492)156.347:33.1317	(Superstitionia:138.239	Hadrurus:138.239)138.239:51.239)189.478:29.0434	Bothriurus:218.522)218.522:36.1911)254.713:94.4011	(Vietbocap:275.783	(Chaerilus:215.26	(Centruroides:114.516
((Peripatopsis:187.786	(Euperipatoides:105.42	Epiperipatus:105.42)105.42:82.3664)187.786:359.06	((((Gammarus:479.571	((Daphnia:458.295	Calanus:458.295)458.295:12.8333	(Orchesella:451.265	((Tribolium:368.014	Drosophila:368.014)368.014:41.6722	Blattella:409.687)409.687:41.5788)451.265:19.8633)471.128:8.442)479.571:9.6479	Argulus:489.219)489.219:49.1154	((Hanseniella:504.78	Glomeris:504.78)504.78:17.1522	(Scutigera:434.164	Alipes:434.164)434.164:87.7682)521.932:16.4018)538.334:6.2849	((Pycnogonum:409.047	(Endeis:225.467	Anoplodactylus:225.467)225.467:183.579)409.047:120.806	(((Galeodes:322.413	(Gluvia:280.991	Eremobates:280.991)280.991:41.4227)322.413:167.086	((((Siro:171.503	Metasiro:171.503)171.503:238.351	((Pachylicus:218.466	Larifuga:218.466)218.466:144.959	((Trogulus:274.562	Protolophus:274.562)274.562:28.8713	Hesperonemastoma:303.434)303.433:59.9922)363.426:46.4279)409.854:67.1051	((RicinoidesKarchii:152.073	RicinoidesAtewa:152.073)152.073:96.6982	(Pseudocellus:226.297	(CryptocellusBecki:149.999	Cryptocellus:149.999)149.999:76.2981)226.297:22.4743)248.771:228.187)476.959:8.1382	((Limulus:234.268	(Tachypleu:128.7	Carcinoscorpius:128.7)128.7:105.567)234.268:246.457	(((Neobisium:264.98	(Synsphyronus:228.752	(Hesperochernes:133.108	Haplochernes:133.108)133.108:95.6433)228.752:36.228)264.98:194.016	((Iurus:258.813	(((Scorpiops:167.722	(Pandinus:106.137	Liocheles:106.137)106.137:61.5857)167.722:32.6201	(Superstitionia:134.079	Hadrurus:134.079)134.079:66.2635)200.343:26.87	Bothriurus:227.213)227.213:31.601)258.813:102.442	(Vietbocap:276.043	(Chaerilus:198.534	(Centruroides:108.158
((Peripatopsis:194.188	(Euperipatoides:112.219	Epiperipatus:112.219)112.219:81.9683)194.188:360.004	((((Gammarus:490.273	((Daphnia:469.511	Calanus:469.511)469.511:14.0851	(Orchesella:460.133	((Tribolium:368.57	Drosophila:368.57)368.57:35.1812	Blattella:403.752)403.752:56.3818)460.133:23.4632)483.596:6.6757)490.273:9.4081	Argulus:499.68)499.681:46.6189	((Hanseniella:515.233	Glomeris:515.233)515.233:16.2986	(Scutigera:462.009	Alipes:462.009)462.009:69.5228)531.531:14.7682)546.3:6.2093	((Pycnogonum:416.404	(Endeis:245.759	Anoplodactylus:245.759)245.759:170.646)416.404:119.616	(((Galeodes:363.869	(Gluvia:326.411	Eremobates:326.411)326.411:37.4582)363.869:139.97	((((Siro:184.545	Metasiro:184.545)184.545:231.609	((Pachylicus:246.303	Larifuga:246.303)246.303:118.578	((Trogulus:291.709	Protolophus:291.709)291.709:23.7174	Hesperonemastoma:315.427)315.426:49.4542)364.88:51.273)416.154:75.0387	((RicinoidesKarchii:166.25	RicinoidesAtewa:166.25)166.25:101.016	(Pseudocellus:245.674	(CryptocellusBecki:164.455	Cryptocellus:164.455)164.455:81.2185)245.674:21.5922)267.266:223.926)491.192:8.4908	((Limulus:245.5	(Tachypleu:145.516	Carcinoscorpius:145.516)145.516:99.9839)245.5:250.414	(((Neobisium:265.731	(Synsphyronus:224.914	(Hesperochernes:139.231	Haplochernes:139.231)139.231:85.6841)224.914:40.8166)265.731:210.278	((Iurus:223.272	(((Scorpiops:159.793	(Pandinus:119.481	Liocheles:119.481)119.481:40.3118)159.793:11.0595	(Superstitionia:141.841	Hadrurus:141.841)141.841:29.012)170.853:18.6861	Bothriurus:189.539)189.539:33.7332)223.272:142.328	(Vietbocap:312.885	(Chaerilus:265.384	(Centruroides:119.855
((Peripatopsis:201.67	(Euperipatoides:111.754	Epiperipatus:111.754)111.754:89.9157)201.67:344.874	((((Gammarus:484.576	((Daphnia:458.45	Calanus:458.45)458.45:18.2212	(Orchesella:454.132	((Tribolium:368.284	Drosophila:368.284)368.284:33.5314	Blattella:401.816)401.816:52.3161)454.132:22.5398)476.672:7.9041)484.576:9.8195	Argulus:494.396)494.395:43.1949	((Hanseniella:508.593	Glomeris:508.593)508.593:14.4968	(Scutigera:458.635	Alipes:458.635)458.635:64.455)523.09:14.5004)537.59:7.1343	((Pycnogonum:414.261	(Endeis:244.12	Anoplodactylus:244.12)244.12:170.141)414.261:114.276	(((Galeodes:369.525	(Gluvia:339.115	Eremobates:339.115)339.115:30.4103)369.525:126.142	((((Siro:232.121	Metasiro:232.121)232.121:193.31	((Pachylicus:219.715	Larifuga:219.715)219.715:152.063	((Trogulus:250.239	Protolophus:250.239)250.239:28.9128	Hesperonemastoma:279.152)279.152:92.6266)371.778:53.6521)425.431:58.5086	((RicinoidesKarchii:164.518	RicinoidesAtewa:164.518)164.518:93.1092	(Pseudocellus:232.553	(CryptocellusBecki:163.465	Cryptocellus:163.465)163.465:69.0886)232.553:25.0742)257.627:226.312)483.94:9.5187	((Limulus:240.844	(Tachypleu:124.492	Carcinoscorpius:124.492)124.492:116.352)240.844:247.606	(((Neobisium:275.284	(Synsphyronus:237.002	(Hesperochernes:132.484	Haplochernes:132.484)132.484:104.518)237.002:38.2821)275.284:196.566	((Iurus:212.148	(((Scorpiops:153.727	(Pandinus:112.684	Liocheles:112.684)112.684:41.0429)153.727:7.6198	(Superstitionia:136.295	Hadrurus:136.295)136.295:25.0521)161.347:14.484	Bothriurus:175.831)175.831:36.317)212.148:140.572	(Vietbocap:275.179	(Chaerilus:243.591	(Centruroides:167.144
((Peripatopsis:199.034	(Euperipatoides:113.757	Epiperipatus:113.757)113.757:85.2776)199.034:347.124	((((Gammarus:476.176	((Daphnia:448.067	Calanus:448.067)448.067:19.3264	(Orchesella:446.301	((Tribolium:372.148	Drosophila:372.148)372.148:29.8853	Blattella:402.033)402.034:44.2673)446.301:21.0922)467.393:8.7833)476.176:12.212	Argulus:488.389)488.389:48.4974	((Hanseniella:508.979	Glomeris:508.979)508.979:15.4757	(Scutigera:454.445	Alipes:454.445)454.445:70.0092)524.455:12.4311)536.886:8.1114	((Pycnogonum:419.78	(Endeis:214.366	Anoplodactylus:214.366)214.366:205.415)419.78:110.103	(((Galeodes:374.57	(Gluvia:343.804	Eremobates:343.804)343.804:30.7656)374.57:122.637	((((Siro:214.602	Metasiro:214.602)214.602:196.881	((Pachylicus:230.844	Larifuga:230.844)230.844:120.91	((Trogulus:275.975	Protolophus:275.975)275.975:19.778	Hesperonemastoma:295.754)295.753:56.0003)351.754:59.7294)411.483:73.367	((RicinoidesKarchii:214.244	RicinoidesAtewa:214.244)214.244:70.8776	(Pseudocellus:261.823	(CryptocellusBecki:164.476	Cryptocellus:164.476)164.476:97.3472)261.823:23.2981)285.121:199.729)484.85:9.4099	((Limulus:238.464	(Tachypleu:142.992	Carcinoscorpius:142.992)142.992:95.4727)238.464:250.548	(((Neobisium:252.042	(Synsphyronus:214.44	(Hesperochernes:121.392	Haplochernes:121.392)121.392:93.0478)214.44:37.6025)252.042:211.94	((Iurus:203.294	(((Scorpiops:150.374	(Pandinus:118.465	Liocheles:118.465)118.465:31.909)150.374:12.1834	(Superstitionia:144.259	Hadrurus:144.259)144.259:18.2989)162.558:14.6166	Bothriurus:177.174)177.174:26.1197)203.294:113.86	(Vietbocap:250.733	(Chaerilus:213.548	(Centruroides:126.615
((Peripatopsis:179.926	(Euperipatoides:99.0525	Epiperipatus:99.0525)99.0525:80.8734)179.926:366.812	((((Gammarus:477.999	((Daphnia:453.114	Calanus:453.114)453.114:15.7019	(Orchesella:444.336	((Tribolium:357.262	Drosophila:357.262)357.262:39.5382	Blattella:396.8)396.8:47.536)444.336:24.4803)468.816:9.1829)477.999:10.271	Argulus:488.27)488.27:49.1896	((Hanseniella:503.895	Glomeris:503.895)503.895:19.9195	(Scutigera:444.47	Alipes:444.47)444.47:79.3448)523.815:13.6449)537.459:7.6419	((Pycnogonum:416.415	(Endeis:221.555	Anoplodactylus:221.555)221.555:194.86)416.415:114.128	(((Galeodes:356.842	(Gluvia:322.709	Eremobates:322.709)322.709:34.1332)356.842:137.715	((((Siro:201.948	Metasiro:201.948)201.948:211.656	((Pachylicus:225.411	Larifuga:225.411)225.411:131.5	((Trogulus:278.426	Protolophus:278.426)278.426:13.8173	Hesperonemastoma:292.243)292.243:64.6681)356.911:56.6923)413.604:69.41	((RicinoidesKarchii:226.864	RicinoidesAtewa:226.864)226.864:71.5472	(Pseudocellus:273.862	(CryptocellusBecki:191.044	Cryptocellus:191.044)191.044:82.8171)273.862:24.5503)298.412:184.602)483.014:8.2727	((Limulus:233.267	(Tachypleu:126.381	Carcinoscorpius:126.381)126.381:106.886)233.267:253.494	(((Neobisium:251.435	(Synsphyronus:216.89	(Hesperochernes:124.297	Haplochernes:124.297)124.297:92.5933)216.89:34.5443)251.435:204.795	((Iurus:217.697	(((Scorpiops:145.109	(Pandinus:107.548	Liocheles:107.548)107.548:37.5617)145.109:9.5395	(Superstitionia:123.531	Hadrurus:123.531)123.531:31.1178)154.649:18.3807	Bothriurus:173.029)173.03:44.6671)217.697:102.79	(Vietbocap:267.365	(Chaerilus:240.352	(Centruroides:138.71
((Peripatopsis:208.198	(Euperipatoides:110.93	Epiperipatus:110.93)110.93:97.2676)208.198:329.219	((((Gammarus:473.636	((Daphnia:445.687	Calanus:445.687)445.687:17.1736	(Orchesella:438.796	((Tribolium:353.257	Drosophila:353.257)353.257:39.4068	Blattella:392.663)392.663:46.1325)438.796:24.0657)462.861:10.7746)473.636:7.9973	Argulus:481.634)481.633:46.7689	((Hanseniella:497.776	Glomeris:497.776)497.776:17.5347	(Scutigera:443.497	Alipes:443.497)443.497:71.8134)515.311:13.0917)528.402:7.752	((Pycnogonum:376.118	(Endeis:197.808	Anoplodactylus:197.808)197.808:178.311)376.118:146.289	(((Galeodes:385.298	(Gluvia:354.942	Eremobates:354.942)354.942:30.3562)385.298:100.021	((((Siro:246.868	Metasiro:246.868)246.868:188.113	((Pachylicus:255.586	Larifuga:255.586)255.586:135.255	((Trogulus:303.757	Protolophus:303.757)303.757:19.9807	Hesperonemastoma:323.738)323.738:67.1029)390.841:44.1392)434.98:39.1938	((RicinoidesKarchii:193.381	RicinoidesAtewa:193.381)193.381:94.351	(Pseudocellus:225.188	(CryptocellusBecki:111.336	Cryptocellus:111.336)111.336:113.852)225.188:62.5445)287.733:186.442)474.174:7.1547	((Limulus:241.961	(Tachypleu:114.377	Carcinoscorpius:114.377)114.377:127.584)241.961:235.382	(((Neobisium:246.375	(Synsphyronus:209.789	(Hesperochernes:113.233	Haplochernes:113.233)113.233:96.5566)209.789:36.5853)246.375:211.869	((Iurus:258.701	(((Scorpiops:159.965	(Pandinus:117.742	Liocheles:117.742)117.742:42.2232)159.965:16.283	(Superstitionia:119.976	Hadrurus:119.976)119.976:56.2729)176.248:34.3229	Bothriurus:210.571)210.571:48.1293)258.701:95.4887	(Vietbocap:315.827	(Chaerilus:266.328	(Centruroides:142.835
((Peripatopsis:198.155	(Euperipatoides:106.013	Epiperipatus:106.013)106.013:92.1423)198.155:346.328	((((Gammarus:482.611	((Daphnia:455.402	Calanus:455.402)455.402:16.7558	(Orchesella:447.483	((Tribolium:363.125	Drosophila:363.125)363.125:34.708	Blattella:397.834)397.834:49.6498)447.483:24.6751)472.158:10.453)482.611:7.6256	Argulus:490.237)490.237:45.5734	((Hanseniella:506.256	Glomeris:506.256)506.256:16.6184	(Scutigera:465.313	Alipes:465.313)465.313:57.5616)522.875:12.9356)535.81:6.7739	((Pycnogonum:391.978	(Endeis:217.454	Anoplodactylus:217.454)217.454:174.524)391.978:139.25	(((Galeodes:386.513	(Gluvia:350.37	Eremobates:350.37)350.37:36.1428)386.513:113.914	((((Siro:287.257	Metasiro:287.257)287.257:163.126	((Pachylicus:266.133	Larifuga:266.133)266.133:150.477	((Trogulus:335.907	Protolophus:335.907)335.907:18.2574	Hesperonemastoma:354.164)354.164:62.4456)416.611:33.7729)450.383:39.0865	((RicinoidesKarchii:221.948	RicinoidesAtewa:221.948)221.948:91.6441	(Pseudocellus:283.195	(CryptocellusBecki:189.503	Cryptocellus:189.503)189.503:93.6919)283.195:30.3978)313.592:175.877)489.469:7.4144	((Limulus:246.523	(Tachypleu:118.007	Carcinoscorpius:118.007)118.007:128.517)246.523:246.814	(((Neobisium:258.25	(Synsphyronus:223.796	(Hesperochernes:140.271	Haplochernes:140.271)140.271:83.5242)223.796:34.4547)258.25:211.862	((Iurus:251.627	(((Scorpiops:185.13	(Pandinus:142.225	Liocheles:142.225)142.225:42.904)185.13:9.4916	(Superstitionia:164.516	Hadrurus:164.516)164.516:30.1059)194.621:17.8831	Bothriurus:212.505)212.504:39.122)251.627:112.475	(Vietbocap:331.945	(Chaerilus:303.007	(Centruroides:184.475
((Peripatopsis:209.192	(Euperipatoides:112.813	Epiperipatus:112.813)112.813:96.3792)209.192:335.341	((((Gammarus:480.562	((Daphnia:457.408	Calanus:457.408)457.408:15.1707	(Orchesella:450.939	((Tribolium:367.949	Drosophila:367.949)367.949:40.2587	Blattella:408.208)408.207:42.7318)450.939:21.6396)472.579:7.9831)480.562:7.6344	Argulus:488.197)488.197:46.5319	((Hanseniella:499.102	Glomeris:499.102)499.102:23.3076	(Scutigera:460.61	Alipes:460.61)460.61:61.7997)522.409:12.3192)534.729:8.5403	((Pycnogonum:396.8	(Endeis:202.406	Anoplodactylus:202.406)202.406:194.394)396.8:133.298	(((Galeodes:372.584	(Gluvia:329.319	Eremobates:329.319)329.319:43.2651)372.584:124.767	((((Siro:231.99	Metasiro:231.99)231.99:215.76	((Pachylicus:253.892	Larifuga:253.892)253.892:155.689	((Trogulus:306.162	Protolophus:306.162)306.162:32.1955	Hesperonemastoma:338.358)338.358:71.2228)409.581:38.1693)447.75:39.351	((RicinoidesKarchii:231.23	RicinoidesAtewa:231.23)231.23:84.0428	(Pseudocellus:290.002	(CryptocellusBecki:180.081	Cryptocellus:180.081)180.081:109.921)290.002:25.2714)315.273:171.828)487.101:5.9447	((Limulus:258.442	(Tachypleu:132.878	Carcinoscorpius:132.878)132.878:125.564)258.442:231.792	(((Neobisium:266.072	(Synsphyronus:236.27	(Hesperochernes:140.373	Haplochernes:140.373)140.373:95.8973)236.27:29.802)266.072:204.528	((Iurus:274.27	(((Scorpiops:174.66	(Pandinus:104.699	Liocheles:104.699)104.699:69.9611)174.66:32.6315	(Superstitionia:151.045	Hadrurus:151.045)151.045:56.246)207.291:28.0687	Bothriurus:235.36)235.36:38.9103)274.27:102.95	(Vietbocap:345.292	(Chaerilus:301.299	(Centruroides:195.713
((Peripatopsis:226.474	(Euperipatoides:113.18	Epiperipatus:113.18)113.18:113.295)226.474:320.933	((((Gammarus:484.527	((Daphnia:461.495	Calanus:461.495)461.495:15.7955	(Orchesella:449.925	((Tribolium:330.344	Drosophila:330.344)330.344:52.7138	Blattella:383.057)383.058:66.8674)449.925:27.3653)477.29:7.2365)484.527:8.4731	Argulus:493)493:44.9193	((Hanseniella:491.864	Glomeris:491.864)491.864:29.578	(Scutigera:415.001	Alipes:415.001)415.001:106.442)521.442:16.4773)537.919:7.6363	((Pycnogonum:420.941	(Endeis:216.653	Anoplodactylus:216.653)216.653:204.288)420.941:112.361	(((Galeodes:396.37	(Gluvia:363.157	Eremobates:363.157)363.157:33.2129)396.37:107.654	((((Siro:293.407	Metasiro:293.407)293.407:164.895	((Pachylicus:268.637	Larifuga:268.637)268.637:141.889	((Trogulus:254.294	Protolophus:254.294)254.294:46.5791	Hesperonemastoma:300.873)300.873:109.652)410.526:47.7775)458.303:36.878	((RicinoidesKarchii:226.852	RicinoidesAtewa:226.852)226.852:108.054	(Pseudocellus:247.55	(CryptocellusBecki:142.062	Cryptocellus:142.062)142.062:105.488)247.55:87.3552)334.906:160.275)495.181:5.5403	((Limulus:258.486	(Tachypleu:144.862	Carcinoscorpius:144.862)144.862:113.624)258.486:237.692	(((Neobisium:297.714	(Synsphyronus:257.53	(Hesperochernes:127.025	Haplochernes:127.025)127.025:130.505)257.53:40.1847)297.714:178.944	((Iurus:280.8	(((Scorpiops:164.771	(Pandinus:132.989	Liocheles:132.989)132.989:31.7811)164.771:9.0322	(Superstitionia:128.8	Hadrurus:128.8)128.8:45.0022)173.803:36.7183	Bothriurus:210.521)210.521:70.2788)280.8:115.441	(Vietbocap:353.357	(Chaerilus:307.296	(Centruroides:205.058
((Peripatopsis:203.763	(Euperipatoides:102.684	Epiperipatus:102.684)102.684:101.079)203.763:342.494	((((Gammarus:477.664	((Daphnia:452.76	Calanus:452.76)452.76:17.0569	(Orchesella:447.25	((Tribolium:355.171	Drosophila:355.171)355.171:45.4741	Blattella:400.645)400.646:46.6049)447.25:22.5668)469.817:7.8473)477.664:8.778	Argulus:486.443)486.442:50.2701	((Hanseniella:506.098	Glomeris:506.098)506.098:18.6617	(Scutigera:444.647	Alipes:444.647)444.647:80.1125)524.759:11.9532)536.712:8.155	((Pycnogonum:432.656	(Endeis:233.038	Anoplodactylus:233.038)233.038:199.617)432.656:99.1829	(((Galeodes:396.429	(Gluvia:351.48	Eremobates:351.48)351.48:44.949)396.429:104.761	((((Siro:260.748	Metasiro:260.748)260.748:193.81	((Pachylicus:228.636	Larifuga:228.636)228.636:166.823	((Trogulus:269.826	Protolophus:269.826)269.826:35.0519	Hesperonemastoma:304.877)304.878:90.5815)395.459:59.0985)454.558:38.0116	((RicinoidesKarchii:184.433	RicinoidesAtewa:184.433)184.433:116.511	(Pseudocellus:245.979	(CryptocellusBecki:167.27	Cryptocellus:167.27)167.27:78.7097)245.979:54.9644)300.944:191.626)492.57:5.1422	((Limulus:258.228	(Tachypleu:131.004	Carcinoscorpius:131.004)131.004:127.225)258.228:236.995	(((Neobisium:278.487	(Synsphyronus:247.79	(Hesperochernes:164.957	Haplochernes:164.957)164.957:82.8329)247.79:30.6972)278.487:198.936	((Iurus:254.073	(((Scorpiops:160.228	(Pandinus:126.76	Liocheles:126.76)126.76:33.4674)160.228:13.0155	(Superstitionia:126.347	Hadrurus:126.347)126.347:46.8961)173.243:25.909	Bothriurus:199.153)199.152:54.9207)254.073:131.692	(Vietbocap:340.046	(Chaerilus:295.415	(Centruroides:132.174
((Peripatopsis:207.601	(Euperipatoides:111.823	Epiperipatus:111.823)111.823:95.7775)207.601:341.812	((((Gammarus:487.106	((Daphnia:464.614	Calanus:464.614)464.614:15.1455	(Orchesella:453.486	((Tribolium:355.224	Drosophila:355.224)355.224:37.3267	Blattella:392.551)392.551:60.9359)453.486:26.2731)479.76:7.3459)487.106:8.1493	Argulus:495.255)495.255:42.8633	((Hanseniella:511.648	Glomeris:511.648)511.648:14.8538	(Scutigera:473.971	Alipes:473.971)473.971:52.5306)526.502:11.6169)538.118:8.9722	((Pycnogonum:402.618	(Endeis:211.591	Anoplodactylus:211.591)211.591:191.026)402.618:131.864	(((Galeodes:375.314	(Gluvia:333.528	Eremobates:333.528)333.528:41.7855)375.314:128.756	((((Siro:245.995	Metasiro:245.995)245.995:207.129	((Pachylicus:197.25	Larifuga:197.25)197.25:183.535	((Trogulus:255.367	Protolophus:255.367)255.367:25.0226	Hesperonemastoma:280.389)280.389:100.396)380.785:72.3384)453.124:41.4694	((RicinoidesKarchii:127.912	RicinoidesAtewa:127.912)127.912:139.869	(Pseudocellus:220.499	(CryptocellusBecki:145.247	Cryptocellus:145.247)145.247:75.2514)220.499:47.2833)267.782:226.811)494.593:5.5101	((Limulus:269.718	(Tachypleu:142.041	Carcinoscorpius:142.041)142.041:127.676)269.718:226.715	(((Neobisium:288.767	(Synsphyronus:253.032	(Hesperochernes:135.83	Haplochernes:135.83)135.83:117.202)253.032:35.7349)288.767:188.617	((Iurus:262.824	(((Scorpiops:163.582	(Pandinus:109.255	Liocheles:109.255)109.255:54.3273)163.582:24.2516	(Superstitionia:151.913	Hadrurus:151.913)151.913:35.9206)187.833:28.449	Bothriurus:216.282)216.282:46.5419)262.824:113.322	(Vietbocap:319.04	(Chaerilus:257.935	(Centruroides:136.554
((Peripatopsis:219.93	(Euperipatoides:121.006	Epiperipatus:121.006)121.006:98.9234)219.93:329.544	((((Gammarus:493.251	((Daphnia:468.595	Calanus:468.595)468.595:18.3568	(Orchesella:460.934	((Tribolium:389.89	Drosophila:389.89)389.89:28.1044	Blattella:417.994)417.994:42.9399)460.934:26.0175)486.952:6.2993)493.251:7.7418	Argulus:500.993)500.993:37.7746	((Hanseniella:508.382	Glomeris:508.382)508.382:18.2122	(Scutigera:457.42	Alipes:457.42)457.42:69.1749)526.594:12.1728)538.768:8.3837	((Pycnogonum:430.274	(Endeis:228.633	Anoplodactylus:228.633)228.633:201.64)430.274:104.426	(((Galeodes:322.69	(Gluvia:267.252	Eremobates:267.252)267.252:55.4375)322.69:179.673	((((Siro:250.245	Metasiro:250.245)250.245:186.752	((Pachylicus:223.182	Larifuga:223.182)223.182:157.891	((Trogulus:273.558	Protolophus:273.558)273.558:23.8466	Hesperonemastoma:297.405)297.405:83.6678)381.073:55.9243)436.997:50.5596	((RicinoidesKarchii:137.949	RicinoidesAtewa:137.949)137.949:90.0137	(Pseudocellus:195.484	(CryptocellusBecki:128.192	Cryptocellus:128.192)128.192:67.2929)195.484:32.4787)227.963:259.593)487.557:9.3201	((Limulus:266.953	(Tachypleu:138.424	Carcinoscorpius:138.424)138.424:128.528)266.953:225.59	(((Neobisium:261.49	(Synsphyronus:224.005	(Hesperochernes:140.505	Haplochernes:140.505)140.505:83.4991)224.005:37.4847)261.49:207.808	((Iurus:308.829	(((Scorpiops:197.121	(Pandinus:122.211	Liocheles:122.211)122.211:74.9103)197.121:24.1118	(Superstitionia:147.244	Hadrurus:147.244)147.244:73.9883)221.233:35.6662	Bothriurus:256.899)256.899:51.9294)308.829:73.1014	(Vietbocap:350.543	(Chaerilus:268.021	(Centruroides:123.695
((Peripatopsis:200.801	(Euperipatoides:112.645	Epiperipatus:112.645)112.645:88.1559)200.801:342.312	((((Gammarus:482.49	((Daphnia:459.394	Calanus:459.394)459.394:15.7703	(Orchesella:454.851	((Tribolium:372.986	Drosophila:372.986)372.986:38.7743	Blattella:411.76)411.76:43.0904)454.851:20.3141)475.165:7.3254)482.49:7.6608	Argulus:490.151)490.151:42.1206	((Hanseniella:494.973	Glomeris:494.973)494.973:21.3478	(Scutigera:442.683	Alipes:442.683)442.683:73.6374)516.32:15.9513)532.272:8.7191	((Pycnogonum:411.698	(Endeis:199.603	Anoplodactylus:199.603)199.603:212.095)411.698:114.218	(((Galeodes:361.539	(Gluvia:308.104	Eremobates:308.104)308.104:53.4351)361.539:134.606	((((Siro:254.026	Metasiro:254.026)254.026:182.806	((Pachylicus:228.769	Larifuga:228.769)228.769:168.433	((Trogulus:266.197	Protolophus:266.197)266.197:43.674	Hesperonemastoma:309.871)309.871:87.3309)397.202:39.6301)436.833:46.6731	((RicinoidesKarchii:156.106	RicinoidesAtewa:156.106)156.106:110.414	(Pseudocellus:233.295	(CryptocellusBecki:144.511	Cryptocellus:144.511)144.511:88.7837)233.295:33.2251)266.52:216.986)483.506:7.5076	((Limulus:226.121	(Tachypleu:124.032	Carcinoscorpius:124.032)124.032:102.088)226.121:259.837	(((Neobisium:275.77	(Synsphyronus:218.189	(Hesperochernes:114.705	Haplochernes:114.705)114.705:103.484)218.189:57.5808)275.77:194.105	((Iurus:284.04	(((Scorpiops:196.219	(Pandinus:123.067	Liocheles:123.067)123.067:73.1513)196.219:15.9259	(Superstitionia:160.608	Hadrurus:160.608)160.608:51.5367)212.144:24.0216	Bothriurus:236.166)236.166:47.8741)284.04:113.985	(Vietbocap:344.084	(Chaerilus:293.456	(Centruroides:169.368
((Peripatopsis:205.44	(Euperipatoides:109.349	Epiperipatus:109.349)109.349:96.0918)205.44:335.691	((((Gammarus:472.649	((Daphnia:448.454	Calanus:448.454)448.454:17.2013	(Orchesella:443.697	((Tribolium:372.786	Drosophila:372.786)372.786:28.5033	Blattella:401.29)401.29:42.4069)443.697:21.9579)465.655:6.9937)472.649:7.7826	Argulus:480.431)480.431:50.196	((Hanseniella:496.259	Glomeris:496.259)496.259:19.6919	(Scutigera:446.986	Alipes:446.986)446.986:68.966)515.951:14.676)530.627:9.7339	((Pycnogonum:393.676	(Endeis:196.012	Anoplodactylus:196.012)196.012:197.664)393.676:132.393	(((Galeodes:366.584	(Gluvia:324.25	Eremobates:324.25)324.25:42.3331)366.584:127.001	((((Siro:281.494	Metasiro:281.494)281.494:158.292	((Pachylicus:230.981	Larifuga:230.981)230.981:169.235	((Trogulus:297.877	Protolophus:297.877)297.877:27.1901	Hesperonemastoma:325.067)325.067:75.149)400.216:39.5705)439.786:43.5297	((RicinoidesKarchii:174.562	RicinoidesAtewa:174.562)174.562:110.267	(Pseudocellus:242.977	(CryptocellusBecki:110.154	Cryptocellus:110.154)110.154:132.823)242.977:41.8525)284.83:198.487)483.316:5.2712	((Limulus:252.629	(Tachypleu:123.406	Carcinoscorpius:123.406)123.406:129.223)252.629:231.954	(((Neobisium:254.738	(Synsphyronus:204.723	(Hesperochernes:120.306	Haplochernes:120.306)120.306:84.4169)204.723:50.0153)254.738:210.716	((Iurus:318.306	(((Scorpiops:174.477	(Pandinus:127.573	Liocheles:127.573)127.573:46.9037)174.477:30.6664	(Superstitionia:150.675	Hadrurus:150.675)150.675:54.4686)205.143:54.6022	Bothriurus:259.745)259.745:58.5601)318.306:74.4509	(Vietbocap:354.429	(Chaerilus:304.985	(Centruroides:191.815
((Peripatopsis:210.645	(Euperipatoides:108.641	Epiperipatus:108.641)108.641:102.003)210.645:335.913	((((Gammarus:480.872	((Daphnia:460	Calanus:460)460:14.9404	(Orchesella:455.167	((Tribolium:372.372	Drosophila:372.372)372.372:37.6218	Blattella:409.994)409.994:45.1731)455.167:19.7738)474.94:5.9314)480.872:8.1641	Argulus:489.036)489.036:49.6474	((Hanseniella:493.933	Glomeris:493.933)493.933:25.2395	(Scutigera:410.038	Alipes:410.038)410.038:109.135)519.172:19.5114)538.684:6.8739	((Pycnogonum:370.647	(Endeis:209.938	Anoplodactylus:209.938)209.938:160.709)370.647:155.431	(((Galeodes:372.832	(Gluvia:337.497	Eremobates:337.497)337.497:35.335)372.832:116.797	((((Siro:249.226	Metasiro:249.226)249.226:186.362	((Pachylicus:258.869	Larifuga:258.869)258.869:133.154	((Trogulus:315.285	Protolophus:315.285)315.285:16.0207	Hesperonemastoma:331.305)331.305:60.7171)392.022:43.5643)435.587:44.8471	((RicinoidesKarchii:136.597	RicinoidesAtewa:136.597)136.597:129.481	(Pseudocellus:198.117	(CryptocellusBecki:117.201	Cryptocellus:117.201)117.201:80.9157)198.117:67.9612)266.078:214.356)480.434:4.9536	((Limulus:253.904	(Tachypleu:131.382	Carcinoscorpius:131.382)131.382:122.522)253.904:227.014	(((Neobisium:256.754	(Synsphyronus:210.496	(Hesperochernes:109.415	Haplochernes:109.415)109.415:101.081)210.496:46.258)256.754:205.785	((Iurus:279.724	(((Scorpiops:200.771	(Pandinus:133.213	Liocheles:133.213)133.213:67.5578)200.771:9.0531	(Superstitionia:170.301	Hadrurus:170.301)170.301:39.5227)209.824:23.1073	Bothriurus:232.931)232.931:46.7932)279.724:99.4249	(Vietbocap:331.212	(Chaerilus:266.325	(Centruroides:147.324
((Peripatopsis:220.44	(Euperipatoides:115.324	Epiperipatus:115.324)115.324:105.117)220.44:327.639	((((Gammarus:479.642	((Daphnia:458.274	Calanus:458.274)458.274:15.5005	(Orchesella:451.611	((Tribolium:373.274	Drosophila:373.274)373.274:36.2475	Blattella:409.522)409.522:42.0894)451.611:22.1632)473.775:5.8676)479.642:8.4238	Argulus:488.066)488.066:50.5091	((Hanseniella:508.091	Glomeris:508.091)508.091:16.196	(Scutigera:453.215	Alipes:453.215)453.215:71.0722)524.287:14.2881)538.575:7.9996	((Pycnogonum:397.449	(Endeis:218.395	Anoplodactylus:218.395)218.395:179.054)397.449:133.997	(((Galeodes:372.9	(Gluvia:334.633	Eremobates:334.633)334.633:38.2667)372.9:122.786	((((Siro:216.492	Metasiro:216.492)216.492:194.502	((Pachylicus:272.378	Larifuga:272.378)272.378:100.85	((Trogulus:309.913	Protolophus:309.913)309.913:18.5443	Hesperonemastoma:328.457)328.457:44.77)373.228:37.7667)410.994:72.7658	((RicinoidesKarchii:144.28	RicinoidesAtewa:144.28)144.28:109.543	(Pseudocellus:221.494	(CryptocellusBecki:138.757	Cryptocellus:138.757)138.757:82.7376)221.494:32.3291)253.823:229.936)483.76:7.201	((Limulus:234.986	(Tachypleu:145.966	Carcinoscorpius:145.966)145.966:89.0197)234.986:252.536	(((Neobisium:255.34	(Synsphyronus:217.833	(Hesperochernes:118.215	Haplochernes:118.215)118.215:99.6179)217.833:37.5065)255.34:212.876	((Iurus:283.392	(((Scorpiops:206.254	(Pandinus:140.788	Liocheles:140.788)140.788:65.4659)206.254:13.8927	(Superstitionia:185.865	Hadrurus:185.865)185.865:34.2811)220.147:19.3319	Bothriurus:239.479)239.479:43.9131)283.392:84.3813	(Vietbocap:306.934	(Chaerilus:212.789	(Centruroides:99.6776
((Peripatopsis:198.199	(Euperipatoides:106.188	Epiperipatus:106.188)106.188:92.0114)198.199:345.042	((((Gammarus:473.646	((Daphnia:441.688	Calanus:441.688)441.688:23.4577	(Orchesella:433.218	((Tribolium:347.79	Drosophila:347.79)347.79:31.5795	Blattella:379.37)379.37:53.8486)433.218:31.9274)465.145:8.5002)473.646:9.2969	Argulus:482.943)482.943:50.1322	((Hanseniella:506.772	Glomeris:506.772)506.772:13.5205	(Scutigera:452.471	Alipes:452.471)452.471:67.8214)520.293:12.7819)533.075:7.6257	((Pycnogonum:385.935	(Endeis:203.049	Anoplodactylus:203.049)203.049:182.886)385.935:136.757	(((Galeodes:374.406	(Gluvia:338.065	Eremobates:338.065)338.065:36.3413)374.406:112.382	((((Siro:202.774	Metasiro:202.774)202.774:221.306	((Pachylicus:246.133	Larifuga:246.133)246.133:128.444	((Trogulus:279.723	Protolophus:279.723)279.723:30.9594	Hesperonemastoma:310.682)310.682:63.8949)374.577:49.5036)424.08:49.9809	((RicinoidesKarchii:131.976	RicinoidesAtewa:131.976)131.976:124.386	(Pseudocellus:212.821	(CryptocellusBecki:137.762	Cryptocellus:137.762)137.762:75.059)212.821:43.5419)256.362:217.699)474.062:6.9987	((Limulus:220.735	(Tachypleu:122.904	Carcinoscorpius:122.904)122.904:97.8306)220.735:255.463	(((Neobisium:255.841	(Synsphyronus:215.937	(Hesperochernes:129.096	Haplochernes:129.096)129.096:86.8414)215.937:39.9047)255.841:195.394	((Iurus:266.153	(((Scorpiops:188.863	(Pandinus:123.059	Liocheles:123.059)123.059:65.8038)188.863:18.2408	(Superstitionia:173.298	Hadrurus:173.298)173.298:33.8062)207.104:20.637	Bothriurus:227.741)227.741:38.4122)266.153:102.434	(Vietbocap:330.025	(Chaerilus:289.302	(Centruroides:149.097
((Peripatopsis:207.577	(Euperipatoides:112.941	Epiperipatus:112.941)112.941:94.6357)207.577:344.976	((((Gammarus:479.173	((Daphnia:447.406	Calanus:447.406)447.406:21.4951	(Orchesella:445.67	((Tribolium:365.129	Drosophila:365.129)365.129:35.0473	Blattella:400.176)400.176:45.4947)445.67:23.2309)468.902:10.2718)479.173:10.5295	Argulus:489.703)489.703:47.5712	((Hanseniella:501.958	Glomeris:501.958)501.958:19.934	(Scutigera:460.666	Alipes:460.666)460.666:61.2261)521.892:15.382)537.274:10.3531	((Pycnogonum:383.953	(Endeis:220.321	Anoplodactylus:220.321)220.321:163.632)383.953:145.41	(((Galeodes:363.871	(Gluvia:315.294	Eremobates:315.294)315.294:48.5773)363.871:128.375	((((Siro:218.381	Metasiro:218.381)218.381:202.683	((Pachylicus:237.716	Larifuga:237.716)237.716:139.562	((Trogulus:287.627	Protolophus:287.627)287.627:23.1378	Hesperonemastoma:310.765)310.765:66.513)377.278:43.7857)421.064:58.7148	((RicinoidesKarchii:152.891	RicinoidesAtewa:152.891)152.891:69.2221	(Pseudocellus:174.643	(CryptocellusBecki:110.894	Cryptocellus:110.894)110.894:63.7496)174.643:47.4704)222.113:257.665)479.779:7.3918	((Limulus:242.881	(Tachypleu:114.055	Carcinoscorpius:114.055)114.055:128.826)242.881:238.762	(((Neobisium:240.194	(Synsphyronus:196.572	(Hesperochernes:108.777	Haplochernes:108.777)108.777:87.7951)196.572:43.6222)240.194:222.453	((Iurus:295.53	(((Scorpiops:168.205	(Pandinus:105.929	Liocheles:105.929)105.929:62.2765)168.205:43.4886	(Superstitionia:160.416	Hadrurus:160.416)160.416:51.2785)211.694:40.0106	Bothriurus:251.705)251.705:43.8249)295.53:87.5663	(Vietbocap:336.275	(Chaerilus:259.038	(Centruroides:169.473
((Peripatopsis:201.984	(Euperipatoides:107.764	Epiperipatus:107.764)107.764:94.22)201.984:351.596	((((Gammarus:481.842	((Daphnia:459.88	Calanus:459.88)459.88:13.3938	(Orchesella:453.605	((Tribolium:385.31	Drosophila:385.31)385.31:29.2246	Blattella:414.535)414.535:39.071)453.605:19.6685)473.274:8.5677)481.842:7.2651	Argulus:489.107)489.107:48.1783	((Hanseniella:507.076	Glomeris:507.076)507.076:14.8858	(Scutigera:445.153	Alipes:445.153)445.153:76.8088)521.962:15.3235)537.285:11.779	((Pycnogonum:412.942	(Endeis:227.23	Anoplodactylus:227.23)227.23:185.711)412.942:120.265	(((Galeodes:379.689	(Gluvia:340.115	Eremobates:340.115)340.115:39.5743)379.689:116.306	((((Siro:253.761	Metasiro:253.761)253.761:170.902	((Pachylicus:187.723	Larifuga:187.723)187.723:184.161	((Trogulus:276.814	Protolophus:276.814)276.814:22.0768	Hesperonemastoma:298.89)298.89:72.9946)371.885:52.7784)424.663:59.8238	((RicinoidesKarchii:164.104	RicinoidesAtewa:164.104)164.104:92.6639	(Pseudocellus:226.898	(CryptocellusBecki:163.143	Cryptocellus:163.143)163.143:63.7553)226.898:29.8698)256.768:227.719)484.487:6.0501	((Limulus:228.979	(Tachypleu:128.183	Carcinoscorpius:128.183)128.183:100.796)228.979:256.239	(((Neobisium:212.546	(Synsphyronus:176.902	(Hesperochernes:107.673	Haplochernes:107.673)107.673:69.2286)176.902:35.644)212.546:250.246	((Iurus:286.65	(((Scorpiops:166.595	(Pandinus:107.634	Liocheles:107.634)107.634:58.9613)166.595:16.5008	(Superstitionia:107.569	Hadrurus:107.569)107.569:75.5267)183.096:41.2658	Bothriurus:224.362)224.362:62.2889)286.65:96.6469	(Vietbocap:353.421	(Chaerilus:293.091	(Centruroides:123.271
((Peripatopsis:193.734	(Euperipatoides:104.863	Epiperipatus:104.863)104.863:88.8711)193.734:345.525	((((Gammarus:471.439	((Daphnia:441.798	Calanus:441.798)441.798:21.7433	(Orchesella:438.424	((Tribolium:368.51	Drosophila:368.51)368.51:29.2203	Blattella:397.73)397.73:40.6943)438.424:25.1168)463.541:7.8978)471.439:7.1618	Argulus:478.601)478.601:49.7645	((Hanseniella:489.953	Glomeris:489.953)489.953:23.6598	(Scutigera:441.331	Alipes:441.331)441.331:72.2818)513.612:14.7529)528.365:7.0314	((Pycnogonum:400.681	(Endeis:234.75	Anoplodactylus:234.75)234.75:165.93)400.681:118.913	(((Galeodes:334.223	(Gluvia:307.187	Eremobates:307.187)307.187:27.0361)334.223:149.841	((((Siro:265.596	Metasiro:265.596)265.596:158.322	((Pachylicus:194.733	Larifuga:194.733)194.733:190.076	((Trogulus:292.511	Protolophus:292.511)292.511:22.4496	Hesperonemastoma:314.961)314.96:69.8481)384.809:39.1096)423.918:46.196	((RicinoidesKarchii:153.905	RicinoidesAtewa:153.905)153.905:113.034	(Pseudocellus:218.8	(CryptocellusBecki:140.867	Cryptocellus:140.867)140.867:77.9333)218.8:48.1389)266.94:203.175)470.114:7.1783	((Limulus:245.678	(Tachypleu:118.966	Carcinoscorpius:118.966)118.966:126.712)245.678:228.241	(((Neobisium:216.714	(Synsphyronus:180.851	(Hesperochernes:95.0025	Haplochernes:95.0025)95.0025:85.8474)180.851:35.8644)216.714:231.164	((Iurus:206.939	(((Scorpiops:147.744	(Pandinus:97.5289	Liocheles:97.5289)97.5289:50.2145)147.744:11.7367	(Superstitionia:136.507	Hadrurus:136.507)136.507:22.9739)159.481:15.2214	Bothriurus:174.702)174.702:32.2374)206.939:121.032	(Vietbocap:286.956	(Chaerilus:251.036	(Centruroides:135.747
((Peripatopsis:205.28	(Euperipatoides:107.972	Epiperipatus:107.972)107.972:97.3074)205.28:344.815	((((Gammarus:478.787	((Daphnia:455.033	Calanus:455.033)455.033:16.1884	(Orchesella:449.536	((Tribolium:363.884	Drosophila:363.884)363.884:38.716	Blattella:402.6)402.6:46.9364)449.536:21.6848)471.221:7.566)478.787:7.644	Argulus:486.431)486.431:50.9487	((Hanseniella:498.666	Glomeris:498.666)498.666:24.6707	(Scutigera:450.361	Alipes:450.361)450.361:72.9756)523.336:14.0439)537.38:8.0868	((Pycnogonum:396.647	(Endeis:256.186	Anoplodactylus:256.186)256.186:140.461)396.647:130.679	(((Galeodes:312.358	(Gluvia:272.221	Eremobates:272.221)272.221:40.1369)312.358:179.725	((((Siro:256.438	Metasiro:256.438)256.438:174.286	((Pachylicus:200.941	Larifuga:200.941)200.941:179.151	((Trogulus:288.381	Protolophus:288.381)288.381:23.366	Hesperonemastoma:311.747)311.747:68.3443)380.092:50.6327)430.724:49.6555	((RicinoidesKarchii:183.303	RicinoidesAtewa:183.303)183.303:112.531	(Pseudocellus:252.014	(CryptocellusBecki:137.31	Cryptocellus:137.31)137.31:114.705)252.014:43.8191)295.834:184.546)480.38:5.2371	((Limulus:251.976	(Tachypleu:131.93	Carcinoscorpius:131.93)131.93:120.046)251.976:229.627	(((Neobisium:253.756	(Synsphyronus:212.667	(Hesperochernes:113.784	Haplochernes:113.784)113.784:98.8834)212.667:41.0887)253.756:205.808	((Iurus:207.286	(((Scorpiops:136.103	(Pandinus:108.128	Liocheles:108.128)108.128:27.9757)136.103:6.4401	(Superstitionia:122.299	Hadrurus:122.299)122.299:20.2441)142.543:14.7856	Bothriurus:157.329)157.329:49.9566)207.286:161.965	(Vietbocap:315.459	(Chaerilus:254.105	(Centruroides:147.554
((Peripatopsis:188.319	(Euperipatoides:108.983	Epiperipatus:108.983)108.983:79.3364)188.319:362.847	((((Gammarus:482.327	((Daphnia:455.339	Calanus:455.339)455.339:17.0978	(Orchesella:448.021	((Tribolium:364.02	Drosophila:364.02)364.02:34.9461	Blattella:398.966)398.966:49.0546)448.021:24.4163)472.437:9.8902)482.327:7.2763	Argulus:489.603)489.603:47.507	((Hanseniella:496.097	Glomeris:496.097)496.097:28.6056	(Scutigera:457.98	Alipes:457.98)457.98:66.7219)524.703:12.4078)537.11:9.919	((Pycnogonum:385.837	(Endeis:242.903	Anoplodactylus:242.903)242.903:142.934)385.837:140.977	(((Galeodes:321.959	(Gluvia:276.048	Eremobates:276.048)276.048:45.9108)321.959:169.444	((((Siro:238.884	Metasiro:238.884)238.884:196.583	((Pachylicus:212.972	Larifuga:212.972)212.972:173.209	((Trogulus:293.582	Protolophus:293.582)293.582:27.957	Hesperonemastoma:321.539)321.539:64.6424)386.181:49.2855)435.467:44.8605	((RicinoidesKarchii:200.632	RicinoidesAtewa:200.632)200.632:103.26	(Pseudocellus:245.439	(CryptocellusBecki:118.371	Cryptocellus:118.371)118.371:127.067)245.439:58.4533)303.892:176.435)480.327:5.5844	((Limulus:250.543	(Tachypleu:140.756	Carcinoscorpius:140.756)140.756:109.787)250.543:231.718	(((Neobisium:246.879	(Synsphyronus:209.273	(Hesperochernes:118.867	Haplochernes:118.867)118.867:90.4061)209.273:37.6062)246.879:210.796	((Iurus:226.9	(((Scorpiops:161.24	(Pandinus:124.403	Liocheles:124.403)124.403:36.8377)161.24:8.7455	(Superstitionia:147.301	Hadrurus:147.301)147.301:22.6853)169.986:16.0312	Bothriurus:186.017)186.017:40.8821)226.9:125.191	(Vietbocap:306.839	(Chaerilus:274.686	(Centruroides:173.183
((Peripatopsis:204.736	(Euperipatoides:113.246	Epiperipatus:113.246)113.246:91.4903)204.736:339.561	((((Gammarus:479.963	((Daphnia:460.642	Calanus:460.642)460.642:11.5049	(Orchesella:449.372	((Tribolium:372.104	Drosophila:372.104)372.104:34.8715	Blattella:406.975)406.975:42.397)449.372:22.7744)472.147:7.8163)479.963:7.7099	Argulus:487.673)487.673:43.43	((Hanseniella:491.19	Glomeris:491.19)491.19:22.9893	(Scutigera:438.587	Alipes:438.587)438.587:75.5919)514.179:16.9238)531.103:8.3002	((Pycnogonum:388.683	(Endeis:205.16	Anoplodactylus:205.16)205.16:183.523)388.683:133.365	(((Galeodes:322.526	(Gluvia:284.044	Eremobates:284.044)284.044:38.4823)322.526:157.364	((((Siro:251.489	Metasiro:251.489)251.489:160.103	((Pachylicus:156.524	Larifuga:156.524)156.524:194.456	((Trogulus:264.062	Protolophus:264.062)264.062:21.6567	Hesperonemastoma:285.719)285.719:65.2617)350.981:60.6112)411.592:54.4351	((RicinoidesKarchii:190.177	RicinoidesAtewa:190.177)190.177:93.8106	(Pseudocellus:254.132	(CryptocellusBecki:175.256	Cryptocellus:175.256)175.256:78.8767)254.132:29.8557)283.988:182.039)466.027:8.6312	((Limulus:232.355	(Tachypleu:142.656	Carcinoscorpius:142.656)142.656:89.699)232.355:238.598	(((Neobisium:264.526	(Synsphyronus:234.645	(Hesperochernes:145.852	Haplochernes:145.852)145.852:88.7928)234.645:29.881)264.526:185.113	((Iurus:262.756	(((Scorpiops:177.354	(Pandinus:127.245	Liocheles:127.245)127.245:50.1092)177.354:17.2007	(Superstitionia:156.019	Hadrurus:156.019)156.019:38.536)194.555:25.149	Bothriurus:219.704)219.704:43.0518)262.756:91.5507	(Vietbocap:292.156	(Chaerilus:237.377	(Centruroides:148.331
((Peripatopsis:221.639	(Euperipatoides:123.439	Epiperipatus:123.439)123.439:98.2003)221.639:330.404	((((Gammarus:481.965	((Daphnia:459.565	Calanus:459.565)459.565:11.8777	(Orchesella:443.005	((Tribolium:365.707	Drosophila:365.707)365.707:34.8314	Blattella:400.539)400.538:42.4659)443.005:28.438)471.443:10.5217)481.965:9.0001	Argulus:490.965)490.965:47.1415	((Hanseniella:498.773	Glomeris:498.773)498.773:18.2027	(Scutigera:456.19	Alipes:456.19)456.19:60.7855)516.976:21.1305)538.106:8.2462	((Pycnogonum:404.49	(Endeis:237.886	Anoplodactylus:237.886)237.886:166.603)404.49:126.858	(((Galeodes:362.217	(Gluvia:324.178	Eremobates:324.178)324.178:38.04)362.217:133.035	((((Siro:167.56	Metasiro:167.56)167.56:254.703	((Pachylicus:175.535	Larifuga:175.535)175.535:179.465	((Trogulus:280.622	Protolophus:280.622)280.622:16.3805	Hesperonemastoma:297.002)297.002:57.9977)355:67.2626)422.263:61.5876	((RicinoidesKarchii:214.334	RicinoidesAtewa:214.334)214.334:87.3835	(Pseudocellus:278.539	(CryptocellusBecki:195.783	Cryptocellus:195.783)195.783:82.7569)278.539:23.1778)301.717:182.133)483.851:6.503	((Limulus:271.973	(Tachypleu:159.972	Carcinoscorpius:159.972)159.972:112.001)271.973:214.598	(((Neobisium:282.172	(Synsphyronus:247.71	(Hesperochernes:154.159	Haplochernes:154.159)154.159:93.551)247.71:34.4611)282.172:179.505	((Iurus:282.62	(((Scorpiops:193.782	(Pandinus:156.41	Liocheles:156.41)156.41:37.3723)193.782:11.5545	(Superstitionia:162.54	Hadrurus:162.54)162.54:42.7967)205.336:26.8031	Bothriurus:232.139)232.139:50.481)282.62:92.5297	(Vietbocap:327.88	(Chaerilus:289.276	(Centruroides:167.166
((Peripatopsis:224.384	(Euperipatoides:123.598	Epiperipatus:123.598)123.598:100.785)224.384:325.38	((((Gammarus:478.603	((Daphnia:448.923	Calanus:448.923)448.923:17.9507	(Orchesella:441.883	((Tribolium:362.651	Drosophila:362.651)362.651:32.4963	Blattella:395.147)395.147:46.736)441.883:24.991)466.874:11.7289)478.603:9.7633	Argulus:488.366)488.366:48.2683	((Hanseniella:505.258	Glomeris:505.258)505.258:16.3317	(Scutigera:460.862	Alipes:460.862)460.862:60.7274)521.59:15.0452)536.635:8.2768	((Pycnogonum:408.687	(Endeis:255.729	Anoplodactylus:255.729)255.729:152.958)408.687:121.707	(((Galeodes:384.72	(Gluvia:355.429	Eremobates:355.429)355.429:29.2912)384.72:115.673	((((Siro:182.167	Metasiro:182.167)182.167:258.849	((Pachylicus:193.675	Larifuga:193.675)193.675:170.478	((Trogulus:255.663	Protolophus:255.663)255.663:20.028	Hesperonemastoma:275.692)275.691:88.4614)364.153:76.863)441.016:49.2884	((RicinoidesKarchii:182.888	RicinoidesAtewa:182.888)182.888:115.299	(Pseudocellus:254.805	(CryptocellusBecki:167.067	Cryptocellus:167.067)167.067:87.7373)254.805:43.3814)298.186:192.119)490.305:5.7857	((Limulus:256.18	(Tachypleu:126.624	Carcinoscorpius:126.624)126.624:129.555)256.18:235.261	(((Neobisium:255.5	(Synsphyronus:227.581	(Hesperochernes:131.67	Haplochernes:131.67)131.67:95.9112)227.581:27.9187)255.5:211.968	((Iurus:295.007	(((Scorpiops:209.083	(Pandinus:149.448	Liocheles:149.448)149.448:59.6351)209.083:20.0333	(Superstitionia:142.15	Hadrurus:142.15)142.15:86.9666)229.117:26.4041	Bothriurus:255.521)255.521:39.4859)295.007:84.0083	(Vietbocap:321.768	(Chaerilus:254.698	(Centruroides:147.013
((Peripatopsis:225.314	(Euperipatoides:118.667	Epiperipatus:118.667)118.667:106.647)225.314:306.087	((((Gammarus:467.937	((Daphnia:438.046	Calanus:438.046)438.046:18.3815	(Orchesella:427.083	((Tribolium:323.033	Drosophila:323.033)323.033:48.9072	Blattella:371.94)371.94:55.1429)427.083:29.3448)456.428:11.509)467.937:9.6748	Argulus:477.612)477.612:43.5336	((Hanseniella:486.287	Glomeris:486.287)486.287:20.1819	(Scutigera:442.941	Alipes:442.941)442.941:63.5279)506.469:14.6768)521.146:6.8733	((Pycnogonum:387.477	(Endeis:224.245	Anoplodactylus:224.245)224.245:163.232)387.477:125.005	(((Galeodes:358.096	(Gluvia:337.318	Eremobates:337.318)337.318:20.7778)358.096:121.506	((((Siro:188.08	Metasiro:188.08)188.08:219.9	((Pachylicus:222.406	Larifuga:222.406)222.406:122.467	((Trogulus:251.76	Protolophus:251.76)251.76:22.9953	Hesperonemastoma:274.755)274.755:70.1188)344.873:63.1059)407.98:58.8165	((RicinoidesKarchii:159.827	RicinoidesAtewa:159.827)159.827:104.656	(Pseudocellus:241.051	(CryptocellusBecki:163.798	Cryptocellus:163.798)163.798:77.2534)241.051:23.4317)264.483:202.314)466.797:8.2312	((Limulus:245.116	(Tachypleu:138.125	Carcinoscorpius:138.125)138.125:106.991)245.116:226.089	(((Neobisium:264.452	(Synsphyronus:223.069	(Hesperochernes:118.728	Haplochernes:118.728)118.728:104.342)223.069:41.3828)264.452:186.894	((Iurus:288.63	(((Scorpiops:199.591	(Pandinus:119.205	Liocheles:119.205)119.205:80.3855)199.591:23.0033	(Superstitionia:157.424	Hadrurus:157.424)157.424:65.1704)222.594:24.1383	Bothriurus:246.733)246.733:41.8974)288.63:91.4642	(Vietbocap:334.125	(Chaerilus:248.121	(Centruroides:119.055
((Peripatopsis:202.646	(Euperipatoides:117.255	Epiperipatus:117.255)117.255:85.3911)202.646:337.104	((((Gammarus:473.958	((Daphnia:446.834	Calanus:446.834)446.834:19.1267	(Orchesella:446.576	((Tribolium:370.027	Drosophila:370.027)370.027:29.454	Blattella:399.48)399.481:47.0949)446.576:19.3851)465.96:7.9975)473.958:8.8827	Argulus:482.841)482.841:46.1021	((Hanseniella:494.833	Glomeris:494.833)494.833:19.4774	(Scutigera:447.058	Alipes:447.058)447.058:67.2528)514.311:14.6322)528.943:6.8159	((Pycnogonum:392.439	(Endeis:244.42	Anoplodactylus:244.42)244.42:148.019)392.439:127.331	(((Galeodes:369.958	(Gluvia:327.731	Eremobates:327.731)327.731:42.2271)369.958:118.942	((((Siro:186.735	Metasiro:186.735)186.735:232.516	((Pachylicus:228.218	Larifuga:228.218)228.218:141.673	((Trogulus:284.011	Protolophus:284.011)284.011:22.1171	Hesperonemastoma:306.128)306.128:63.7639)369.892:49.358)419.25:56.6607	((RicinoidesKarchii:154.509	RicinoidesAtewa:154.509)154.509:82.3744	(Pseudocellus:180.07	(CryptocellusBecki:115.932	Cryptocellus:115.932)115.932:64.139)180.07:56.813)236.883:239.028)475.911:8.0769	((Limulus:227.329	(Tachypleu:133.393	Carcinoscorpius:133.393)133.393:93.9364)227.329:251.802	(((Neobisium:260.992	(Synsphyronus:227.68	(Hesperochernes:143.698	Haplochernes:143.698)143.698:83.9824)227.68:33.3118)260.992:197.026	((Iurus:296.801	(((Scorpiops:211.432	(Pandinus:130.023	Liocheles:130.023)130.023:81.4088)211.432:19.596	(Superstitionia:179.554	Hadrurus:179.554)179.554:51.4737)231.029:24.3454	Bothriurus:255.374)255.374:41.4271)296.801:82.4581	(Vietbocap:335.759	(Chaerilus:237.374	(Centruroides:118.778
((Peripatopsis:220.16	(Euperipatoides:129.468	Epiperipatus:129.468)129.468:90.6922)220.16:326.841	((((Gammarus:478.88	((Daphnia:459.466	Calanus:459.466)459.466:13.4066	(Orchesella:455.233	((Tribolium:376.707	Drosophila:376.707)376.707:32.8035	Blattella:409.511)409.511:45.7226)455.233:17.6393)472.873:6.0072)478.88:7.7144	Argulus:486.594)486.595:47.0851	((Hanseniella:501.104	Glomeris:501.104)501.104:12.9807	(Scutigera:450.108	Alipes:450.108)450.108:63.9761)514.085:19.5947)533.68:9.6237	((Pycnogonum:401.584	(Endeis:274.45	Anoplodactylus:274.45)274.45:127.134)401.584:126.101	(((Galeodes:331.274	(Gluvia:284.414	Eremobates:284.414)284.414:46.8597)331.274:160.226	((((Siro:273.138	Metasiro:273.138)273.138:154.213	((Pachylicus:200.574	Larifuga:200.574)200.574:173.932	((Trogulus:290.622	Protolophus:290.622)290.622:17.3406	Hesperonemastoma:307.963)307.963:66.5437)374.506:52.8451)427.352:50.7399	((RicinoidesKarchii:199	RicinoidesAtewa:199)199:87.8007	(Pseudocellus:269.74	(CryptocellusBecki:173.133	Cryptocellus:173.133)173.133:96.6063)269.74:17.0605)286.8:191.292)478.091:8.0166	((Limulus:258.461	(Tachypleu:151.691	Carcinoscorpius:151.691)151.691:106.77)258.461:223.914	(((Neobisium:264.907	(Synsphyronus:226.584	(Hesperochernes:129.982	Haplochernes:129.982)129.982:96.602)226.584:38.3233)264.907:198.628	((Iurus:299.448	(((Scorpiops:222.501	(Pandinus:161.705	Liocheles:161.705)161.705:60.7953)222.501:11.2963	(Superstitionia:198.255	Hadrurus:198.255)198.255:35.5417)233.797:24.9298	Bothriurus:258.727)258.727:40.7212)299.448:71.3934	(Vietbocap:322.559	(Chaerilus:226.523	(Centruroides:127.79
((Peripatopsis:226.918	(Euperipatoides:122.414	Epiperipatus:122.414)122.414:104.504)226.918:323.335	((((Gammarus:490.658	((Daphnia:473.97	Calanus:473.97)473.97:8.9897	(Orchesella:462.869	((Tribolium:377.478	Drosophila:377.478)377.478:33.9358	Blattella:411.414)411.414:51.4552)462.869:20.0909)482.96:7.6984)490.658:7.2847	Argulus:497.943)497.943:40.5631	((Hanseniella:506.182	Glomeris:506.182)506.182:13.8138	(Scutigera:441.041	Alipes:441.041)441.041:78.9547)519.996:18.5102)538.506:6.1636	((Pycnogonum:422.474	(Endeis:277.516	Anoplodactylus:277.516)277.516:144.959)422.474:110.829	(((Galeodes:375.508	(Gluvia:341.6	Eremobates:341.6)341.6:33.9079)375.508:124.846	((((Siro:274.974	Metasiro:274.974)274.974:157.456	((Pachylicus:235.091	Larifuga:235.091)235.091:140.414	((Trogulus:293.438	Protolophus:293.438)293.438:19.1129	Hesperonemastoma:312.551)312.551:62.9527)375.505:56.9253)432.43:54.5351	((RicinoidesKarchii:198.754	RicinoidesAtewa:198.754)198.754:77.5807	(Pseudocellus:240.311	(CryptocellusBecki:128.056	Cryptocellus:128.056)128.056:112.255)240.311:36.0234)276.334:210.631)486.965:7.8093	((Limulus:234.576	(Tachypleu:125.854	Carcinoscorpius:125.854)125.854:108.722)234.576:255.431	(((Neobisium:280.337	(Synsphyronus:245.016	(Hesperochernes:139.911	Haplochernes:139.911)139.911:105.104)245.016:35.3215)280.337:190.471	((Iurus:284.889	(((Scorpiops:191.8	(Pandinus:144.961	Liocheles:144.961)144.961:46.8394)191.8:13.3706	(Superstitionia:171.848	Hadrurus:171.848)171.848:33.3235)205.171:26.3734	Bothriurus:231.545)231.545:53.3442)284.889:89.935	(Vietbocap:339.14	(Chaerilus:295.929	(Centruroides:172.585
((Peripatopsis:240.543	(Euperipatoides:133.335	Epiperipatus:133.335)133.335:107.208)240.543:298.602	((((Gammarus:475.617	((Daphnia:457.888	Calanus:457.888)457.888:8.9377	(Orchesella:451.974	((Tribolium:373.973	Drosophila:373.973)373.973:31.1582	Blattella:405.131)405.131:46.8423)451.974:14.8519)466.825:8.7914)475.617:11.4831	Argulus:487.1)487.1:40.303	((Hanseniella:497.05	Glomeris:497.05)497.05:15.6074	(Scutigera:458.248	Alipes:458.248)458.248:54.4088)512.657:14.7465)527.403:6.2684	((Pycnogonum:421.092	(Endeis:249.606	Anoplodactylus:249.606)249.606:171.486)421.092:99.4706	(((Galeodes:376.526	(Gluvia:347.244	Eremobates:347.244)347.244:29.2817)376.526:111.936	((((Siro:245.672	Metasiro:245.672)245.672:185.664	((Pachylicus:219.223	Larifuga:219.223)219.223:155.296	((Trogulus:295.352	Protolophus:295.352)295.352:17.239	Hesperonemastoma:312.591)312.591:61.9278)374.519:56.8161)431.336:45.6263	((RicinoidesKarchii:140.506	RicinoidesAtewa:140.506)140.506:101.536	(Pseudocellus:210.207	(CryptocellusBecki:166.105	Cryptocellus:166.105)166.105:44.1024)210.207:31.835)242.042:234.92)476.962:8.061	((Limulus:239.729	(Tachypleu:119.417	Carcinoscorpius:119.417)119.417:120.311)239.729:241.633	(((Neobisium:280.699	(Synsphyronus:244.202	(Hesperochernes:138.232	Haplochernes:138.232)138.232:105.97)244.202:36.4971)280.699:185.195	((Iurus:285.49	(((Scorpiops:201.732	(Pandinus:143.94	Liocheles:143.94)143.94:57.7914)201.732:15.377	(Superstitionia:167.251	Hadrurus:167.251)167.251:49.858)217.109:26.3877	Bothriurus:243.497)243.497:41.9936)285.49:83.3588	(Vietbocap:314.425	(Chaerilus:272.445	(Centruroides:176.037
((Peripatopsis:224.329	(Euperipatoides:123.255	Epiperipatus:123.255)123.255:101.074)224.329:327.718	((((Gammarus:486.776	((Daphnia:463.37	Calanus:463.37)463.37:12.0813	(Orchesella:452.265	((Tribolium:375.703	Drosophila:375.703)375.703:27.156	Blattella:402.86)402.859:49.4055)452.265:23.1871)475.452:11.3233)486.776:7.7727	Argulus:494.548)494.548:43.6366	((Hanseniella:508.829	Glomeris:508.829)508.829:16.7341	(Scutigera:463.432	Alipes:463.432)463.432:62.1312)525.563:12.6212)538.185:8.6774	((Pycnogonum:414.738	(Endeis:244.709	Anoplodactylus:244.709)244.709:170.029)414.738:117.845	(((Galeodes:342.897	(Gluvia:279.313	Eremobates:279.313)279.313:63.5831)342.897:158.182	((((Siro:220.793	Metasiro:220.793)220.793:204.896	((Pachylicus:226.452	Larifuga:226.452)226.452:148.402	((Trogulus:298.137	Protolophus:298.137)298.137:17.9488	Hesperonemastoma:316.086)316.086:58.7692)374.854:50.8347)425.689:61.0972	((RicinoidesKarchii:152.482	RicinoidesAtewa:152.482)152.482:92.2796	(Pseudocellus:224.859	(CryptocellusBecki:172.973	Cryptocellus:172.973)172.973:51.8858)224.859:19.903)244.762:242.024)486.786:9.3157	((Limulus:238.488	(Tachypleu:136.056	Carcinoscorpius:136.056)136.056:102.432)238.488:253.009	(((Neobisium:279.873	(Synsphyronus:244.25	(Hesperochernes:142.674	Haplochernes:142.674)142.674:101.576)244.25:35.6229)279.873:190.381	((Iurus:276.673	(((Scorpiops:204.182	(Pandinus:117.181	Liocheles:117.181)117.181:87.0009)204.182:22.1329	(Superstitionia:184.429	Hadrurus:184.429)184.429:41.886)226.315:19.4842	Bothriurus:245.799)245.799:30.8737)276.673:87.5044	(Vietbocap:327.206	(Chaerilus:291.195	(Centruroides:176.243
((Peripatopsis:211.702	(Euperipatoides:115.955	Epiperipatus:115.955)115.955:95.7471)211.702:340.053	((((Gammarus:478.432	((Daphnia:455.532	Calanus:455.532)455.532:12.0255	(Orchesella:441.767	((Tribolium:369.846	Drosophila:369.846)369.846:22.7539	Blattella:392.6)392.6:49.1666)441.767:25.7903)467.557:10.8749)478.432:9.8253	Argulus:488.258)488.258:50.349	((Hanseniella:507.983	Glomeris:507.983)507.983:16.1871	(Scutigera:464.007	Alipes:464.007)464.007:60.1633)524.17:14.4365)538.607:8.032	((Pycnogonum:419.004	(Endeis:215.589	Anoplodactylus:215.589)215.589:203.415)419.004:115.303	(((Galeodes:369.696	(Gluvia:298.518	Eremobates:298.518)298.518:71.1786)369.696:134.676	((((Siro:225.57	Metasiro:225.57)225.57:220.141	((Pachylicus:181.705	Larifuga:181.705)181.705:189.873	((Trogulus:282.354	Protolophus:282.354)282.354:16.1643	Hesperonemastoma:298.518)298.518:73.0595)371.578:74.1338)445.711:47.5024	((RicinoidesKarchii:185.903	RicinoidesAtewa:185.903)185.903:111.171	(Pseudocellus:226.489	(CryptocellusBecki:117.428	Cryptocellus:117.428)117.428:109.061)226.489:70.5843)297.074:196.14)493.213:6.5459	((Limulus:291.139	(Tachypleu:164.971	Carcinoscorpius:164.971)164.971:126.168)291.139:204.378	(((Neobisium:283.731	(Synsphyronus:252.975	(Hesperochernes:160.21	Haplochernes:160.21)160.21:92.7654)252.975:30.7556)283.731:193.317	((Iurus:275.175	(((Scorpiops:173.802	(Pandinus:117.989	Liocheles:117.989)117.989:55.8127)173.802:27.904	(Superstitionia:164.611	Hadrurus:164.611)164.611:37.0958)201.706:26.3271	Bothriurus:228.034)228.033:47.1411)275.175:115.744	(Vietbocap:349.436	(Chaerilus:298.507	(Centruroides:160.182
((Peripatopsis:224.12	(Euperipatoides:121.309	Epiperipatus:121.309)121.309:102.811)224.12:320.492	((((Gammarus:473.236	((Daphnia:453.075	Calanus:453.075)453.075:10.7062	(Orchesella:440.258	((Tribolium:377.36	Drosophila:377.36)377.36:21.4269	Blattella:398.787)398.787:41.4716)440.258:23.5229)463.781:9.4541)473.236:10.4835	Argulus:483.719)483.719:47.3081	((Hanseniella:502.032	Glomeris:502.032)502.032:15.8426	(Scutigera:460.369	Alipes:460.369)460.369:57.5061)517.875:13.1524)531.027:8.7412	((Pycnogonum:397.296	(Endeis:194.731	Anoplodactylus:194.731)194.731:202.565)397.296:130.518	(((Galeodes:363.765	(Gluvia:265.825	Eremobates:265.825)265.825:97.9402)363.765:134.422	((((Siro:190.473	Metasiro:190.473)190.473:232.993	((Pachylicus:208.488	Larifuga:208.488)208.488:151.484	((Trogulus:279.632	Protolophus:279.632)279.632:19.7656	Hesperonemastoma:299.398)299.398:60.5744)359.972:63.4925)423.465:64.2571	((RicinoidesKarchii:193.657	RicinoidesAtewa:193.657)193.657:99.6939	(Pseudocellus:240.15	(CryptocellusBecki:156.876	Cryptocellus:156.876)156.876:83.2738)240.15:53.2014)293.351:194.371)487.722:6.2453	((Limulus:271.79	(Tachypleu:126.141	Carcinoscorpius:126.141)126.141:145.649)271.79:218.078	(((Neobisium:281.926	(Synsphyronus:252.641	(Hesperochernes:153.381	Haplochernes:153.381)153.381:99.2598)252.641:29.2859)281.926:186.465	((Iurus:313.242	(((Scorpiops:200.863	(Pandinus:123.573	Liocheles:123.573)123.573:77.2897)200.863:26.3076	(Superstitionia:185.909	Hadrurus:185.909)185.909:41.2623)227.171:37.6102	Bothriurus:264.781)264.781:48.4606)313.242:74.9353	(Vietbocap:356.078	(Chaerilus:304.338	(Centruroides:152.93
((Peripatopsis:241.097	(Euperipatoides:125.89	Epiperipatus:125.89)125.89:115.207)241.097:314.451	((((Gammarus:492.499	((Daphnia:471.384	Calanus:471.384)471.384:12.3649	(Orchesella:460.228	((Tribolium:367.679	Drosophila:367.679)367.679:34.6038	Blattella:402.283)402.283:57.9447)460.228:23.5205)483.748:8.7502)492.499:10.9551	Argulus:503.454)503.454:42.3313	((Hanseniella:514.255	Glomeris:514.255)514.255:18.7093	(Scutigera:477.427	Alipes:477.427)477.427:55.5368)532.964:12.8212)545.785:5.458	((Pycnogonum:420.975	(Endeis:211.781	Anoplodactylus:211.781)211.781:209.194)420.975:118.502	(((Galeodes:357.726	(Gluvia:300.975	Eremobates:300.975)300.975:56.7503)357.726:150.272	((((Siro:202.079	Metasiro:202.079)202.079:211.426	((Pachylicus:232.397	Larifuga:232.397)232.397:126.678	((Trogulus:272.819	Protolophus:272.819)272.819:21.526	Hesperonemastoma:294.345)294.345:64.7296)359.075:54.4302)413.505:82.7399	((RicinoidesKarchii:186.485	RicinoidesAtewa:186.485)186.485:80.0572	(Pseudocellus:238.206	(CryptocellusBecki:157.141	Cryptocellus:157.141)157.141:81.0655)238.206:28.3361)266.542:229.703)496.245:6.7095	((Limulus:257.359	(Tachypleu:159.591	Carcinoscorpius:159.591)159.591:97.7681)257.359:240.846	(((Neobisium:274.506	(Synsphyronus:240.076	(Hesperochernes:156.231	Haplochernes:156.231)156.231:83.8449)240.076:34.4295)274.506:199.121	((Iurus:315.839	(((Scorpiops:218.831	(Pandinus:156.336	Liocheles:156.336)156.336:62.4958)218.831:15.6378	(Superstitionia:191.244	Hadrurus:191.244)191.244:43.2254)234.469:33.0728	Bothriurus:267.542)267.542:48.2968)315.839:83.0577	(Vietbocap:368.153	(Chaerilus:327.933	(Centruroides:188.417
((Peripatopsis:226.574	(Euperipatoides:126.682	Epiperipatus:126.682)126.682:99.8919)226.574:321.635	((((Gammarus:484.017	((Daphnia:465.947	Calanus:465.947)465.947:11.0367	(Orchesella:452.132	((Tribolium:373.134	Drosophila:373.134)373.134:25.7095	Blattella:398.843)398.843:53.289)452.132:24.8519)476.984:7.033)484.017:8.5508	Argulus:492.568)492.568:44.452	((Hanseniella:506.075	Glomeris:506.075)506.075:16.6174	(Scutigera:458.121	Alipes:458.121)458.121:64.5713)522.692:14.328)537.02:7.3129	((Pycnogonum:409.139	(Endeis:225.542	Anoplodactylus:225.542)225.542:183.597)409.139:122.312	(((Galeodes:352.863	(Gluvia:300.067	Eremobates:300.067)300.067:52.7962)352.863:151.731	((((Siro:190.635	Metasiro:190.635)190.635:222.807	((Pachylicus:227.425	Larifuga:227.425)227.425:133.799	((Trogulus:270.594	Protolophus:270.594)270.594:28.0101	Hesperonemastoma:298.604)298.604:62.6191)361.224:52.2188)413.443:80.0072	((RicinoidesKarchii:222.641	RicinoidesAtewa:222.641)222.641:77.9037	(Pseudocellus:270.336	(CryptocellusBecki:149.225	Cryptocellus:149.225)149.225:121.11)270.336:30.2097)300.545:192.904)493.45:6.5051	((Limulus:269.771	(Tachypleu:124.159	Carcinoscorpius:124.159)124.159:145.612)269.771:226.166	(((Neobisium:270.738	(Synsphyronus:220.033	(Hesperochernes:139.827	Haplochernes:139.827)139.827:80.2057)220.033:50.7047)270.738:208.784	((Iurus:277.8	(((Scorpiops:192.861	(Pandinus:132.392	Liocheles:132.392)132.392:60.469)192.861:10.2931	(Superstitionia:165.277	Hadrurus:165.277)165.277:37.8766)203.154:19.153	Bothriurus:222.307)222.307:55.493)277.8:136.722	(Vietbocap:358.138	(Chaerilus:300.655	(Centruroides:192.417
((Peripatopsis:268.052	(Euperipatoides:136.887	Epiperipatus:136.887)136.887:131.165)268.052:283.16	((((Gammarus:488.848	((Daphnia:466.665	Calanus:466.665)466.665:13.2281	(Orchesella:450.636	((Tribolium:372.097	Drosophila:372.097)372.097:25.086	Blattella:397.183)397.183:53.4525)450.636:29.2573)479.893:8.9547)488.848:7.6744	Argulus:496.522)496.522:43.0434	((Hanseniella:512.032	Glomeris:512.032)512.032:15.241	(Scutigera:462.757	Alipes:462.757)462.757:64.516)527.273:12.2926)539.566:7.6697	((Pycnogonum:389.376	(Endeis:216.79	Anoplodactylus:216.79)216.79:172.586)389.376:139.127	(((Galeodes:373.26	(Gluvia:327.934	Eremobates:327.934)327.934:45.3255)373.26:124.583	((((Siro:228.905	Metasiro:228.905)228.905:205.208	((Pachylicus:208	Larifuga:208)208:164.762	((Trogulus:285.41	Protolophus:285.41)285.41:17.3348	Hesperonemastoma:302.744)302.745:70.0177)372.762:61.3509)434.114:52.0003	((RicinoidesKarchii:212.095	RicinoidesAtewa:212.095)212.095:95.1292	(Pseudocellus:285.112	(CryptocellusBecki:194.525	Cryptocellus:194.525)194.525:90.5861)285.112:22.1129)307.225:178.889)486.114:7.5093	((Limulus:242.465	(Tachypleu:114.986	Carcinoscorpius:114.986)114.986:127.479)242.465:247.156	(((Neobisium:270.764	(Synsphyronus:236.426	(Hesperochernes:147.356	Haplochernes:147.356)147.356:89.0714)236.426:34.3374)270.764:199.202	((Iurus:286.653	(((Scorpiops:172.06	(Pandinus:124.74	Liocheles:124.74)124.74:47.3198)172.06:22.2717	(Superstitionia:142.515	Hadrurus:142.515)142.515:51.8156)194.331:49.4186	Bothriurus:243.75)243.75:42.9028)286.653:88.1636	(Vietbocap:323.687	(Chaerilus:284.886	(Centruroides:191.486
((Peripatopsis:232.26	(Euperipatoides:124.549	Epiperipatus:124.549)124.549:107.711)232.26:314.233	((((Gammarus:482.355	((Daphnia:460.399	Calanus:460.399)460.399:12.544	(Orchesella:447.57	((Tribolium:373.086	Drosophila:373.086)373.086:21.7398	Blattella:394.826)394.826:52.7439)447.57:25.3737)472.943:9.4118)482.355:7.1244	Argulus:489.48)489.48:44.1904	((Hanseniella:510.01	Glomeris:510.01)510.01:13.0183	(Scutigera:471.007	Alipes:471.007)471.007:52.0215)523.028:10.6418)533.67:8.2641	((Pycnogonum:427.589	(Endeis:230.483	Anoplodactylus:230.483)230.483:197.107)427.589:102.384	(((Galeodes:392.962	(Gluvia:368.913	Eremobates:368.913)368.913:24.0486)392.962:109.311	((((Siro:230.044	Metasiro:230.044)230.044:195.428	((Pachylicus:196.21	Larifuga:196.21)196.21:166.607	((Trogulus:281.658	Protolophus:281.658)281.658:17.4848	Hesperonemastoma:299.143)299.142:63.6747)362.817:62.6555)425.473:64.524	((RicinoidesKarchii:157.188	RicinoidesAtewa:157.188)157.188:124.302	(Pseudocellus:230.781	(CryptocellusBecki:117.356	Cryptocellus:117.356)117.356:113.425)230.781:50.7084)281.49:208.507)489.997:7.3944	((Limulus:233.393	(Tachypleu:123.498	Carcinoscorpius:123.498)123.498:109.895)233.393:260.814	(((Neobisium:257.155	(Synsphyronus:216.579	(Hesperochernes:132.005	Haplochernes:132.005)132.005:84.5743)216.579:40.5753)257.155:217.777	((Iurus:321.754	(((Scorpiops:159.369	(Pandinus:111.26	Liocheles:111.26)111.26:48.109)159.369:15.3518	(Superstitionia:146.569	Hadrurus:146.569)146.569:28.1519)174.72:58.5737	Bothriurus:233.294)233.294:88.4598)321.754:84.389	(Vietbocap:376.469	(Chaerilus:326.876	(Centruroides:146.304
((Peripatopsis:241.546	(Euperipatoides:127.641	Epiperipatus:127.641)127.641:113.905)241.546:309.935	((((Gammarus:481.983	((Daphnia:461.154	Calanus:461.154)461.154:13.7374	(Orchesella:454.723	((Tribolium:390.602	Drosophila:390.602)390.602:21.8502	Blattella:412.453)412.453:42.2701)454.723:20.1686)474.891:7.0921)481.983:7.8907	Argulus:489.874)489.874:47.7676	((Hanseniella:506.493	Glomeris:506.493)506.493:17.5899	(Scutigera:453.695	Alipes:453.695)453.695:70.3888)524.083:13.5588)537.642:8.8405	((Pycnogonum:413.433	(Endeis:215.048	Anoplodactylus:215.048)215.048:198.385)413.433:121.074	(((Galeodes:416.827	(Gluvia:390.449	Eremobates:390.449)390.449:26.3781)416.827:90.0755	((((Siro:234.18	Metasiro:234.18)234.18:196.109	((Pachylicus:225.941	Larifuga:225.941)225.941:141.838	((Trogulus:279.351	Protolophus:279.351)279.351:17.8247	Hesperonemastoma:297.176)297.176:70.6028)367.779:62.5114)430.29:65.9284	((RicinoidesKarchii:139.575	RicinoidesAtewa:139.575)139.575:107.643	(Pseudocellus:191.961	(CryptocellusBecki:142.386	Cryptocellus:142.386)142.386:49.5756)191.961:55.2567)247.218:249)496.218:6.9874	((Limulus:258.982	(Tachypleu:126.416	Carcinoscorpius:126.416)126.416:132.566)258.982:241.032	(((Neobisium:257.385	(Synsphyronus:213.06	(Hesperochernes:125.1	Haplochernes:125.1)125.1:87.9606)213.06:44.3248)257.385:222.541	((Iurus:302.793	(((Scorpiops:190.184	(Pandinus:127.566	Liocheles:127.566)127.566:62.6173)190.184:32.1677	(Superstitionia:155.519	Hadrurus:155.519)155.519:66.8323)222.352:33.8726	Bothriurus:256.225)256.225:46.5683)302.793:91.3655	(Vietbocap:343.516	(Chaerilus:254.319	(Centruroides:135.314
((Peripatopsis:223.121	(Euperipatoides:130.536	Epiperipatus:130.536)130.536:92.5849)223.121:327.675	((((Gammarus:483.102	((Daphnia:459.988	Calanus:459.988)459.988:16.3618	(Orchesella:455.733	((Tribolium:383.45	Drosophila:383.45)383.45:34.9976	Blattella:418.447)418.447:37.286)455.733:20.6167)476.35:6.7519)483.102:11.1514	Argulus:494.253)494.253:43.9112	((Hanseniella:507.139	Glomeris:507.139)507.139:17.4843	(Scutigera:420.975	Alipes:420.975)420.975:103.649)524.624:13.5409)538.165:8.0079	((Pycnogonum:420.625	(Endeis:223.267	Anoplodactylus:223.267)223.267:197.358)420.625:113.505	(((Galeodes:416.261	(Gluvia:390.363	Eremobates:390.363)390.363:25.8975)416.261:90.6566	((((Siro:240.69	Metasiro:240.69)240.69:176.627	((Pachylicus:223.882	Larifuga:223.882)223.882:143.841	((Trogulus:286.788	Protolophus:286.788)286.788:17.2139	Hesperonemastoma:304.002)304.002:63.7215)367.724:49.594)417.317:77.0007	((RicinoidesKarchii:109.996	RicinoidesAtewa:109.996)109.996:81.206	(Pseudocellus:168.752	(CryptocellusBecki:128.142	Cryptocellus:128.142)128.142:40.61)168.752:22.4493)191.202:303.116)494.318:8.9391	((Limulus:261.005	(Tachypleu:156.441	Carcinoscorpius:156.441)156.441:104.563)261.005:238.753	(((Neobisium:267.1	(Synsphyronus:223.846	(Hesperochernes:126.377	Haplochernes:126.377)126.377:97.4688)223.846:43.2535)267.1:212.234	((Iurus:304.437	(((Scorpiops:180.101	(Pandinus:128.544	Liocheles:128.544)128.544:51.5569)180.101:11.5592	(Superstitionia:142.874	Hadrurus:142.874)142.874:48.7863)191.66:43.9801	Bothriurus:235.64)235.64:68.796)304.437:84.3615	(Vietbocap:345.325	(Chaerilus:310.258	(Centruroides:192.334
((Peripatopsis:219.815	(Euperipatoides:122.169	Epiperipatus:122.169)122.169:97.6461)219.815:328.46	((((Gammarus:481.577	((Daphnia:458.465	Calanus:458.465)458.465:14.5243	(Orchesella:444.774	((Tribolium:367.05	Drosophila:367.05)367.05:28.8217	Blattella:395.872)395.872:48.9017)444.774:28.2153)472.989:8.5881)481.577:11.2821	Argulus:492.86)492.86:44.9319	((Hanseniella:492.817	Glomeris:492.817)492.817:29.9577	(Scutigera:458.279	Alipes:458.279)458.279:64.4968)522.775:15.016)537.791:6.7046	((Pycnogonum:414.326	(Endeis:214.654	Anoplodactylus:214.654)214.654:199.673)414.326:115.016	(((Galeodes:393.486	(Gluvia:358.824	Eremobates:358.824)358.824:34.663)393.486:104.537	((((Siro:210.362	Metasiro:210.362)210.362:213.557	((Pachylicus:203.062	Larifuga:203.062)203.062:158.615	((Trogulus:270.63	Protolophus:270.63)270.63:19.7518	Hesperonemastoma:290.381)290.381:71.2954)361.677:62.2429)423.92:60.7274	((RicinoidesKarchii:146.294	RicinoidesAtewa:146.294)146.294:78.8249	(Pseudocellus:187.862	(CryptocellusBecki:121.81	Cryptocellus:121.81)121.81:66.0523)187.862:37.2566)225.119:259.529)484.647:8.8935	((Limulus:262.726	(Tachypleu:121.312	Carcinoscorpius:121.312)121.312:141.413)262.726:228.143	(((Neobisium:264.783	(Synsphyronus:227.272	(Hesperochernes:135.349	Haplochernes:135.349)135.349:91.9221)227.272:37.5112)264.783:206.117	((Iurus:270.112	(((Scorpiops:198.138	(Pandinus:129.676	Liocheles:129.676)129.676:68.462)198.138:14.123	(Superstitionia:181.71	Hadrurus:181.71)181.71:30.5512)212.261:20.0036	Bothriurus:232.265)232.265:37.8471)270.112:98.0606	(Vietbocap:324.477	(Chaerilus:265.82	(Centruroides:132.84
((Peripatopsis:221.161	(Euperipatoides:125.501	Epiperipatus:125.501)125.501:95.6606)221.161:329.03	((((Gammarus:478.986	((Daphnia:454.752	Calanus:454.752)454.752:15.7113	(Orchesella:440.455	((Tribolium:350.915	Drosophila:350.915)350.915:37.1414	Blattella:388.057)388.057:52.3984)440.455:30.0075)470.463:8.523)478.986:10.033	Argulus:489.019)489.019:47.5482	((Hanseniella:503.315	Glomeris:503.315)503.315:19.7896	(Scutigera:441.994	Alipes:441.994)441.994:81.1108)523.105:13.4623)536.567:9.0461	((Pycnogonum:406.448	(Endeis:188.869	Anoplodactylus:188.869)188.869:217.579)406.448:125.664	(((Galeodes:392.396	(Gluvia:358.375	Eremobates:358.375)358.375:34.021)392.396:110.083	((((Siro:267.262	Metasiro:267.262)267.262:169.252	((Pachylicus:191.382	Larifuga:191.382)191.382:186.62	((Trogulus:290.76	Protolophus:290.76)290.76:14.9465	Hesperonemastoma:305.707)305.707:72.2961)378.003:58.5106)436.514:54.8904	((RicinoidesKarchii:122.07	RicinoidesAtewa:122.07)122.07:144.531	(Pseudocellus:232.571	(CryptocellusBecki:149.483	Cryptocellus:149.483)149.483:83.0876)232.571:34.0305)266.601:224.803)491.404:8.1119	((Limulus:265.491	(Tachypleu:135.779	Carcinoscorpius:135.779)135.779:129.711)265.491:231.591	(((Neobisium:267.861	(Synsphyronus:231.448	(Hesperochernes:121.243	Haplochernes:121.243)121.243:110.205)231.448:36.413)267.861:208.438	((Iurus:264.724	(((Scorpiops:181.866	(Pandinus:129.647	Liocheles:129.647)129.647:52.2192)181.866:17.3536	(Superstitionia:154.332	Hadrurus:154.332)154.332:44.8883)199.22:29.8748	Bothriurus:229.095)229.095:35.6297)264.724:103.939	(Vietbocap:319.137	(Chaerilus:274.994	(Centruroides:156.523
((Peripatopsis:233.389	(Euperipatoides:118.538	Epiperipatus:118.538)118.538:114.851)233.389:313.95	((((Gammarus:486.312	((Daphnia:453.003	Calanus:453.003)453.003:23.3536	(Orchesella:447.207	((Tribolium:338.464	Drosophila:338.464)338.464:51.4506	Blattella:389.914)389.915:57.2921)447.207:29.1504)476.357:9.9545)486.312:11.44	Argulus:497.752)497.752:39.1634	((Hanseniella:505.108	Glomeris:505.108)505.108:21.2435	(Scutigera:448.198	Alipes:448.198)448.198:78.1545)526.352:10.5632)536.915:7.1068	((Pycnogonum:433.795	(Endeis:235.042	Anoplodactylus:235.042)235.042:198.752)433.795:98.862	(((Galeodes:384.287	(Gluvia:354.267	Eremobates:354.267)354.267:30.0195)384.287:116.304	((((Siro:268.687	Metasiro:268.687)268.687:172.284	((Pachylicus:196.961	Larifuga:196.961)196.961:181.88	((Trogulus:284.099	Protolophus:284.099)284.099:23.6564	Hesperonemastoma:307.755)307.756:71.0856)378.841:62.1295)440.971:48.1896	((RicinoidesKarchii:162.53	RicinoidesAtewa:162.53)162.53:110.183	(Pseudocellus:234.841	(CryptocellusBecki:174.065	Cryptocellus:174.065)174.065:60.777)234.841:37.8714)272.713:216.448)489.161:7.203	((Limulus:235.056	(Tachypleu:115.462	Carcinoscorpius:115.462)115.462:119.595)235.056:255.8	(((Neobisium:283.511	(Synsphyronus:231.531	(Hesperochernes:116.23	Haplochernes:116.23)116.23:115.301)231.531:51.9797)283.511:187.085	((Iurus:279.658	(((Scorpiops:176.164	(Pandinus:109.769	Liocheles:109.769)109.769:66.3955)176.164:15.6328	(Superstitionia:151.842	Hadrurus:151.842)151.842:39.9548)191.797:43.4436	Bothriurus:235.241)235.241:44.4169)279.658:98.1893	(Vietbocap:303.45	(Chaerilus:235.465	(Centruroides:129.376
((Peripatopsis:233.766	(Euperipatoides:133.977	Epiperipatus:133.977)133.977:99.7889)233.766:315.282	((((Gammarus:487.741	((Daphnia:455.944	Calanus:455.944)455.944:24.2659	(Orchesella:455.295	((Tribolium:381.394	Drosophila:381.394)381.394:32.2478	Blattella:413.642)413.642:41.6536)455.295:24.914)480.21:7.532)487.741:11.6803	Argulus:499.422)499.422:38.7669	((Hanseniella:505.671	Glomeris:505.671)505.671:20.3832	(Scutigera:456.638	Alipes:456.638)456.638:69.4166)526.055:12.1342)538.188:6.6038	((Pycnogonum:437.017	(Endeis:230.632	Anoplodactylus:230.632)230.632:206.385)437.017:93.7757	(((Galeodes:371.558	(Gluvia:346.246	Eremobates:346.246)346.246:25.3119)371.558:127.304	((((Siro:271.982	Metasiro:271.982)271.982:162.998	((Pachylicus:227.775	Larifuga:227.775)227.775:155.103	((Trogulus:269.451	Protolophus:269.451)269.451:21.6347	Hesperonemastoma:291.086)291.086:91.7914)382.878:52.1021)434.98:52.3451	((RicinoidesKarchii:173.059	RicinoidesAtewa:173.059)173.059:116.292	(Pseudocellus:264.951	(CryptocellusBecki:128.679	Cryptocellus:128.679)128.679:136.273)264.951:24.4003)289.351:197.974)487.325:8.0343	((Limulus:263.664	(Tachypleu:148.781	Carcinoscorpius:148.781)148.781:114.883)263.664:227.553	(((Neobisium:264.823	(Synsphyronus:228.683	(Hesperochernes:127.25	Haplochernes:127.25)127.25:101.433)228.683:36.1399)264.823:201.508	((Iurus:266.813	(((Scorpiops:183.314	(Pandinus:132.679	Liocheles:132.679)132.679:50.6352)183.314:19.7574	(Superstitionia:164.75	Hadrurus:164.75)164.75:38.3215)203.071:25.0935	Bothriurus:228.165)228.165:38.6474)266.813:90.785	(Vietbocap:321.639	(Chaerilus:295.03	(Centruroides:187.227
((Peripatopsis:240.063	(Euperipatoides:129.991	Epiperipatus:129.991)129.991:110.072)240.063:308.671	((((Gammarus:479.858	((Daphnia:451.827	Calanus:451.827)451.827:18.0496	(Orchesella:445.766	((Tribolium:370.804	Drosophila:370.804)370.804:30.3684	Blattella:401.172)401.173:44.5933)445.766:24.1114)469.877:9.9811)479.858:13.4416	Argulus:493.3)493.3:45.1675	((Hanseniella:510.561	Glomeris:510.561)510.561:16.4644	(Scutigera:458.873	Alipes:458.873)458.873:68.1527)527.025:11.4421)538.468:7.7122	((Pycnogonum:426.14	(Endeis:231.655	Anoplodactylus:231.655)231.655:194.485)426.14:106.598	(((Galeodes:370.201	(Gluvia:342.651	Eremobates:342.651)342.651:27.5499)370.201:123.903	((((Siro:233.973	Metasiro:233.973)233.973:186.137	((Pachylicus:224.01	Larifuga:224.01)224.01:149.387	((Trogulus:293.259	Protolophus:293.259)293.259:17.394	Hesperonemastoma:310.654)310.653:62.7433)373.397:46.7132)420.11:60.6351	((RicinoidesKarchii:219.996	RicinoidesAtewa:219.996)219.996:72.8515	(Pseudocellus:280.337	(CryptocellusBecki:225.106	Cryptocellus:225.106)225.106:55.2311)280.337:12.5103)292.847:187.897)480.745:9.8141	((Limulus:268.375	(Tachypleu:125.88	Carcinoscorpius:125.88)125.88:142.494)268.375:219.169	(((Neobisium:252.418	(Synsphyronus:219.125	(Hesperochernes:132.857	Haplochernes:132.857)132.857:86.2675)219.125:33.293)252.418:206.218	((Iurus:292.298	(((Scorpiops:190.768	(Pandinus:138.989	Liocheles:138.989)138.989:51.7791)190.768:18.5281	(Superstitionia:159.462	Hadrurus:159.462)159.462:49.835)209.297:36.2648	Bothriurus:245.561)245.561:46.7362)292.298:72.5898	(Vietbocap:340.996	(Chaerilus:293.722	(Centruroides:147.643
((Peripatopsis:234.969	(Euperipatoides:123.684	Epiperipatus:123.684)123.684:111.285)234.969:314.276	((((Gammarus:474.296	((Daphnia:444.574	Calanus:444.574)444.574:17.7422	(Orchesella:430.654	((Tribolium:362.992	Drosophila:362.992)362.992:25.7794	Blattella:388.771)388.771:41.8832)430.654:31.6618)462.316:11.9796)474.296:13.8809	Argulus:488.177)488.176:49.4113	((Hanseniella:501.735	Glomeris:501.735)501.735:17.5078	(Scutigera:434.204	Alipes:434.204)434.204:85.0379)519.243:18.3456)537.588:8.3268	((Pycnogonum:418.179	(Endeis:226.552	Anoplodactylus:226.552)226.552:191.627)418.179:111.915	(((Galeodes:370.875	(Gluvia:342.728	Eremobates:342.728)342.728:28.1476)370.875:123.013	((((Siro:261.24	Metasiro:261.24)261.24:176.753	((Pachylicus:244.027	Larifuga:244.027)244.027:150.793	((Trogulus:308.883	Protolophus:308.883)308.883:19.1827	Hesperonemastoma:328.066)328.066:66.7546)394.821:43.1723)437.993:44.1216	((RicinoidesKarchii:229.423	RicinoidesAtewa:229.423)229.423:70.9542	(Pseudocellus:276.291	(CryptocellusBecki:170.839	Cryptocellus:170.839)170.839:105.452)276.291:24.0867)300.378:181.737)482.115:8.1075	((Limulus:249.956	(Tachypleu:131.714	Carcinoscorpius:131.714)131.714:118.243)249.956:235.864	(((Neobisium:278.384	(Synsphyronus:237.486	(Hesperochernes:116.709	Haplochernes:116.709)116.709:120.777)237.486:40.8987)278.384:185.477	((Iurus:271.504	(((Scorpiops:191.726	(Pandinus:146.068	Liocheles:146.068)146.068:45.6581)191.726:15.4498	(Superstitionia:174.226	Hadrurus:174.226)174.226:32.9494)207.176:20.3549	Bothriurus:227.531)227.531:43.9731)271.504:109.137	(Vietbocap:339.989	(Chaerilus:305.065	(Centruroides:217.331
((Peripatopsis:221.081	(Euperipatoides:124.009	Epiperipatus:124.009)124.009:97.0709)221.081:326.782	((((Gammarus:471.431	((Daphnia:444.466	Calanus:444.466)444.466:13.8902	(Orchesella:426.953	((Tribolium:349.938	Drosophila:349.938)349.938:36.0239	Blattella:385.962)385.962:40.9918)426.953:31.4031)458.357:13.0742)471.431:14.2964	Argulus:485.727)485.727:50.6555	((Hanseniella:485.654	Glomeris:485.654)485.654:29.4474	(Scutigera:420.642	Alipes:420.642)420.642:94.4597)515.101:21.2814)536.383:6.8972	((Pycnogonum:421.401	(Endeis:216.999	Anoplodactylus:216.999)216.999:204.402)421.401:106.364	(((Galeodes:368.948	(Gluvia:335.695	Eremobates:335.695)335.695:33.252)368.948:126.058	((((Siro:315.611	Metasiro:315.611)315.611:137.348	((Pachylicus:267.324	Larifuga:267.324)267.324:155.419	((Trogulus:310.033	Protolophus:310.033)310.033:31.1233	Hesperonemastoma:341.157)341.157:81.5872)422.744:30.215)452.959:32.7405	((RicinoidesKarchii:238.457	RicinoidesAtewa:238.457)238.457:86.7404	(Pseudocellus:302.203	(CryptocellusBecki:193.309	Cryptocellus:193.309)193.309:108.894)302.203:22.9935)325.197:160.503)485.699:5.4712	((Limulus:238.231	(Tachypleu:140.657	Carcinoscorpius:140.657)140.657:97.5738)238.231:247.617	(((Neobisium:258.465	(Synsphyronus:222.516	(Hesperochernes:124.021	Haplochernes:124.021)124.021:98.4953)222.516:35.9491)258.465:207.837	((Iurus:289.847	(((Scorpiops:199.077	(Pandinus:132.053	Liocheles:132.053)132.053:67.0244)199.077:23.9485	(Superstitionia:186.224	Hadrurus:186.224)186.224:36.802)223.026:24.381	Bothriurus:247.407)247.407:42.4404)289.847:96.7871	(Vietbocap:346.174	(Chaerilus:294.058	(Centruroides:178.773
((Peripatopsis:233.702	(Euperipatoides:125.07	Epiperipatus:125.07)125.07:108.632)233.702:315.432	((((Gammarus:472.202	((Daphnia:441.793	Calanus:441.793)441.793:18.9138	(Orchesella:418.359	((Tribolium:319.824	Drosophila:319.824)319.824:33.2294	Blattella:353.054)353.054:65.3052)418.359:42.3472)460.706:11.4959)472.202:15.1084	Argulus:487.31)487.31:51.1355	((Hanseniella:486.911	Glomeris:486.911)486.911:24.9987	(Scutigera:420.717	Alipes:420.717)420.717:91.1919)511.909:26.5369)538.446:7.796	((Pycnogonum:406.489	(Endeis:222.673	Anoplodactylus:222.673)222.673:183.815)406.489:125.312	(((Galeodes:382.208	(Gluvia:347.283	Eremobates:347.283)347.283:34.9251)382.208:116.477	((((Siro:274.075	Metasiro:274.075)274.075:181.316	((Pachylicus:245.507	Larifuga:245.507)245.507:175.371	((Trogulus:327.875	Protolophus:327.875)327.875:25.7041	Hesperonemastoma:353.579)353.579:67.2991)420.878:34.513)455.391:34.0292	((RicinoidesKarchii:179.887	RicinoidesAtewa:179.887)179.887:153.874	(Pseudocellus:289.066	(CryptocellusBecki:124.212	Cryptocellus:124.212)124.212:164.855)289.066:44.6948)333.761:155.659)489.421:4.4964	((Limulus:250.447	(Tachypleu:122.333	Carcinoscorpius:122.333)122.333:128.113)250.447:239.753	(((Neobisium:284.65	(Synsphyronus:245.915	(Hesperochernes:145.59	Haplochernes:145.59)145.59:100.325)245.915:38.7356)284.65:184.278	((Iurus:283.65	(((Scorpiops:193.35	(Pandinus:140.291	Liocheles:140.291)140.291:53.0584)193.35:17.3107	(Superstitionia:153.571	Hadrurus:153.571)153.571:57.0896)210.661:29.7504	Bothriurus:240.411)240.411:43.2384)283.65:103.37	(Vietbocap:348.645	(Chaerilus:310.241	(Centruroides:124.102
((Peripatopsis:238.051	(Euperipatoides:129.835	Epiperipatus:129.835)129.835:108.215)238.051:312.018	((((Gammarus:473.334	((Daphnia:436.891	Calanus:436.891)436.891:20.7738	(Orchesella:426.491	((Tribolium:328.803	Drosophila:328.803)328.803:47.2408	Blattella:376.044)376.044:50.4478)426.491:31.1723)457.664:15.6693)473.334:13.7232	Argulus:487.057)487.057:51.0968	((Hanseniella:505.702	Glomeris:505.702)505.702:17.0951	(Scutigera:462.905	Alipes:462.905)462.905:59.8915)522.797:15.3571)538.154:8.8591	((Pycnogonum:426.705	(Endeis:233.768	Anoplodactylus:233.768)233.768:192.937)426.705:108.37	(((Galeodes:353.327	(Gluvia:320.937	Eremobates:320.937)320.937:32.3901)353.327:144.686	((((Siro:281.193	Metasiro:281.193)281.193:161.439	((Pachylicus:231.215	Larifuga:231.215)231.215:174.997	((Trogulus:313.892	Protolophus:313.892)313.892:25.8039	Hesperonemastoma:339.697)339.696:66.5159)406.212:36.419)442.632:42.8799	((RicinoidesKarchii:179.118	RicinoidesAtewa:179.118)179.118:87.2684	(Pseudocellus:235.401	(CryptocellusBecki:163.401	Cryptocellus:163.401)163.401:71.9996)235.401:30.9859)266.387:219.124)485.512:7.3249	((Limulus:235.248	(Tachypleu:119.908	Carcinoscorpius:119.908)119.908:115.34)235.248:250.678	(((Neobisium:265.901	(Synsphyronus:233.638	(Hesperochernes:131.337	Haplochernes:131.337)131.337:102.301)233.638:32.2629)265.901:193.224	((Iurus:265.765	(((Scorpiops:186.433	(Pandinus:128.405	Liocheles:128.405)128.405:58.0278)186.433:22.3375	(Superstitionia:136.676	Hadrurus:136.676)136.676:72.0953)208.771:25.0312	Bothriurus:233.802)233.802:31.9628)265.765:90.747	(Vietbocap:316.301	(Chaerilus:272.192	(Centruroides:169.466
((Peripatopsis:223.458	(Euperipatoides:116.373	Epiperipatus:116.373)116.373:107.085)223.458:324.508	((((Gammarus:452.372	((Daphnia:436.215	Calanus:436.215)436.215:9.6986	(Orchesella:422.31	((Tribolium:319.7	Drosophila:319.7)319.7:43.9188	Blattella:363.619)363.619:58.6915)422.31:23.6039)445.914:6.4573)452.372:15.4355	Argulus:467.807)467.807:66.6732	((Hanseniella:498.258	Glomeris:498.258)498.258:19.8777	(Scutigera:438.392	Alipes:438.392)438.392:79.7438)518.136:16.3447)534.481:10.7929	((Pycnogonum:409.637	(Endeis:222.465	Anoplodactylus:222.465)222.465:187.171)409.637:119.997	(((Galeodes:359.564	(Gluvia:314.299	Eremobates:314.299)314.299:45.2651)359.564:132.051	((((Siro:219.63	Metasiro:219.63)219.63:222.783	((Pachylicus:224.483	Larifuga:224.483)224.483:169.205	((Trogulus:304.398	Protolophus:304.398)304.398:19.771	Hesperonemastoma:324.169)324.169:69.5198)393.689:48.7246)442.413:39.8618	((RicinoidesKarchii:141.822	RicinoidesAtewa:141.822)141.822:150.549	(Pseudocellus:252.757	(CryptocellusBecki:151.186	Cryptocellus:151.186)151.186:101.57)252.757:39.6142)292.371:189.904)482.275:4.5208	((Limulus:270.676	(Tachypleu:142.018	Carcinoscorpius:142.018)142.018:128.659)270.676:211.54	(((Neobisium:276.806	(Synsphyronus:237.508	(Hesperochernes:141.075	Haplochernes:141.075)141.075:96.4327)237.508:39.298)276.806:183.92	((Iurus:263.606	(((Scorpiops:179.406	(Pandinus:140.904	Liocheles:140.904)140.904:38.5013)179.406:17.7931	(Superstitionia:112.726	Hadrurus:112.726)112.726:84.4722)197.199:26.8732	Bothriurus:224.072)224.072:39.5342)263.606:102.156	(Vietbocap:326.308	(Chaerilus:267.714	(Centruroides:147.02
((Peripatopsis:225.941	(Euperipatoides:109.789	Epiperipatus:109.789)109.789:116.152)225.941:318.564	((((Gammarus:452.644	((Daphnia:429.076	Calanus:429.076)429.076:15.6814	(Orchesella:410.184	((Tribolium:320.377	Drosophila:320.377)320.377:30.081	Blattella:350.457)350.458:59.7262)410.184:34.5733)444.757:7.8868)452.644:15.7869	Argulus:468.431)468.431:64.7743	((Hanseniella:492.331	Glomeris:492.331)492.331:26.6605	(Scutigera:444.52	Alipes:444.52)444.52:74.4719)518.992:14.2133)533.206:7.6179	((Pycnogonum:411.141	(Endeis:213.472	Anoplodactylus:213.472)213.472:197.669)411.141:112.359	(((Galeodes:368.991	(Gluvia:334.851	Eremobates:334.851)334.851:34.1398)368.991:120.953	((((Siro:207.296	Metasiro:207.296)207.296:222.917	((Pachylicus:238.122	Larifuga:238.122)238.122:139.779	((Trogulus:278.752	Protolophus:278.752)278.752:27.2287	Hesperonemastoma:305.981)305.981:71.9203)377.901:52.3113)430.213:49.7226	((RicinoidesKarchii:157.581	RicinoidesAtewa:157.581)157.581:113.883	(Pseudocellus:200.718	(CryptocellusBecki:135.861	Cryptocellus:135.861)135.861:64.8581)200.718:70.7453)271.464:208.471)479.935:5.1579	((Limulus:276.398	(Tachypleu:155.26	Carcinoscorpius:155.26)155.26:121.137)276.398:205.191	(((Neobisium:271.794	(Synsphyronus:237.186	(Hesperochernes:123.535	Haplochernes:123.535)123.535:113.651)237.186:34.6077)271.794:189.366	((Iurus:268.468	(((Scorpiops:180.942	(Pandinus:112.479	Liocheles:112.479)112.479:68.4627)180.942:24.8629	(Superstitionia:154.999	Hadrurus:154.999)154.999:50.8064)205.805:30.6551	Bothriurus:236.46)236.46:32.0079)268.468:86.1809	(Vietbocap:311.537	(Chaerilus:246.237	(Centruroides:123.423
((Peripatopsis:229.733	(Euperipatoides:114.865	Epiperipatus:114.865)114.865:114.868)229.733:307.525	((((Gammarus:453.107	((Daphnia:429.226	Calanus:429.226)429.226:14.2091	(Orchesella:415.386	((Tribolium:319.338	Drosophila:319.338)319.338:42.5291	Blattella:361.867)361.867:53.5193)415.386:28.0482)443.435:9.6719)453.107:15.1813	Argulus:468.288)468.288:54.8556	((Hanseniella:489.399	Glomeris:489.399)489.399:17.5203	(Scutigera:442.564	Alipes:442.564)442.564:64.3559)506.92:16.2238)523.144:9.0733	((Pycnogonum:362.872	(Endeis:199.675	Anoplodactylus:199.675)199.675:163.196)362.872:149.764	(((Galeodes:370.186	(Gluvia:342.604	Eremobates:342.604)342.604:27.5814)370.186:107.115	((((Siro:208.512	Metasiro:208.512)208.512:213.698	((Pachylicus:221.08	Larifuga:221.08)221.08:146.802	((Trogulus:248.055	Protolophus:248.055)248.055:26.4537	Hesperonemastoma:274.508)274.508:93.3732)367.882:54.3286)422.21:44.3028	((RicinoidesKarchii:187.257	RicinoidesAtewa:187.257)187.257:73.3641	(Pseudocellus:221.115	(CryptocellusBecki:146.425	Cryptocellus:146.425)146.425:74.6901)221.115:39.5061)260.621:205.892)466.513:5.4267	((Limulus:246.268	(Tachypleu:134.256	Carcinoscorpius:134.256)134.256:112.012)246.268:220.459	(((Neobisium:264.813	(Synsphyronus:225.244	(Hesperochernes:122.218	Haplochernes:122.218)122.218:103.026)225.244:39.5689)264.813:186.393	((Iurus:296.312	(((Scorpiops:201.463	(Pandinus:146.648	Liocheles:146.648)146.648:54.8148)201.463:23.9283	(Superstitionia:137.735	Hadrurus:137.735)137.735:87.6563)225.391:30.6607	Bothriurus:256.052)256.052:40.2604)296.312:76.801	(Vietbocap:331.547	(Chaerilus:263.759	(Centruroides:146.349
((Peripatopsis:246.442	(Euperipatoides:109.983	Epiperipatus:109.983)109.983:136.459)246.442:296.3	((((Gammarus:453.83	((Daphnia:432.611	Calanus:432.611)432.611:11.3745	(Orchesella:417.448	((Tribolium:336.393	Drosophila:336.393)336.393:29.5703	Blattella:365.963)365.963:51.4846)417.448:26.5379)443.986:9.8443)453.83:15.2259	Argulus:469.056)469.056:62.7545	((Hanseniella:494.566	Glomeris:494.566)494.566:18.9441	(Scutigera:433.874	Alipes:433.874)433.874:79.6359)513.51:18.3003)531.811:7.4345	((Pycnogonum:412.298	(Endeis:211.85	Anoplodactylus:211.85)211.85:200.448)412.298:112.656	(((Galeodes:394.535	(Gluvia:368.991	Eremobates:368.991)368.991:25.5434)394.535:93.8623	((((Siro:215.141	Metasiro:215.141)215.141:216.157	((Pachylicus:249.487	Larifuga:249.487)249.487:133.955	((Trogulus:309.89	Protolophus:309.89)309.89:20.9569	Hesperonemastoma:330.847)330.847:52.5949)383.442:47.8558)431.298:47.3877	((RicinoidesKarchii:171.848	RicinoidesAtewa:171.848)171.848:128.651	(Pseudocellus:270.631	(CryptocellusBecki:194.379	Cryptocellus:194.379)194.379:76.2519)270.631:29.8682)300.499:178.186)478.685:5.2555	((Limulus:261.293	(Tachypleu:153.752	Carcinoscorpius:153.752)153.752:107.541)261.293:218.064	(((Neobisium:244.959	(Synsphyronus:207.611	(Hesperochernes:119.809	Haplochernes:119.809)119.809:87.802)207.611:37.349)244.959:215.114	((Iurus:299.37	(((Scorpiops:187.63	(Pandinus:117.063	Liocheles:117.063)117.063:70.5667)187.63:21.8966	(Superstitionia:161.448	Hadrurus:161.448)161.448:48.0782)209.527:36.7481	Bothriurus:246.275)246.275:53.0952)299.37:78.9651	(Vietbocap:348.036	(Chaerilus:299.718	(Centruroides:154.541
((Peripatopsis:223.182	(Euperipatoides:112.554	Epiperipatus:112.554)112.554:110.628)223.182:326.736	((((Gammarus:464.084	((Daphnia:436.797	Calanus:436.797)436.797:13.0174	(Orchesella:415.1	((Tribolium:319.49	Drosophila:319.49)319.49:32.3724	Blattella:351.862)351.863:63.2373)415.1:34.7139)449.814:14.2703)464.084:17.8623	Argulus:481.947)481.947:55.0815	((Hanseniella:497.426	Glomeris:497.426)497.426:22.3136	(Scutigera:439.882	Alipes:439.882)439.882:79.8575)519.74:17.289)537.028:9.1108	((Pycnogonum:409.975	(Endeis:187.079	Anoplodactylus:187.079)187.079:222.896)409.975:117.991	(((Galeodes:384.381	(Gluvia:346.466	Eremobates:346.466)346.466:37.9147)384.381:108.449	((((Siro:200.836	Metasiro:200.836)200.836:234.407	((Pachylicus:249.114	Larifuga:249.114)249.114:148.178	((Trogulus:317.931	Protolophus:317.931)317.931:27.5175	Hesperonemastoma:345.448)345.448:51.8435)397.292:37.9513)435.243:47.5975	((RicinoidesKarchii:206.121	RicinoidesAtewa:206.121)206.121:95.7447	(Pseudocellus:260.537	(CryptocellusBecki:138.797	Cryptocellus:138.797)138.797:121.74)260.537:41.3291)301.866:180.975)482.841:6.6668	((Limulus:242.773	(Tachypleu:128.488	Carcinoscorpius:128.488)128.488:114.285)242.773:241.232	(((Neobisium:260.619	(Synsphyronus:213.242	(Hesperochernes:100.248	Haplochernes:100.248)100.248:112.993)213.242:47.3773)260.619:199.214	((Iurus:303.267	(((Scorpiops:210.657	(Pandinus:159.305	Liocheles:159.305)159.305:51.352)210.657:10.4674	(Superstitionia:148.074	Hadrurus:148.074)148.074:73.0501)221.124:25.648	Bothriurus:246.772)246.772:56.4948)303.267:82.9063	(Vietbocap:357.624	(Chaerilus:320.586	(Centruroides:202.57
((Peripatopsis:204.176	(Euperipatoides:100.598	Epiperipatus:100.598)100.598:103.578)204.176:348.766	((((Gammarus:467.955	((Daphnia:445.85	Calanus:445.85)445.85:14.4762	(Orchesella:434.518	((Tribolium:327.043	Drosophila:327.043)327.043:43.0475	Blattella:370.09)370.09:64.4276)434.518:25.8082)460.326:7.6292)467.955:14.2788	Argulus:482.235)482.234:55.8023	((Hanseniella:498.212	Glomeris:498.212)498.212:19.1806	(Scutigera:433.875	Alipes:433.875)433.875:83.5185)517.393:20.6437)538.037:10.5496	((Pycnogonum:407.815	(Endeis:188.375	Anoplodactylus:188.375)188.375:219.44)407.815:123.337	(((Galeodes:350.873	(Gluvia:314.087	Eremobates:314.087)314.087:36.7856)350.873:143.923	((((Siro:224.086	Metasiro:224.086)224.086:208.589	((Pachylicus:254.467	Larifuga:254.467)254.467:131.204	((Trogulus:287.007	Protolophus:287.007)287.007:36.4486	Hesperonemastoma:323.456)323.456:62.2142)385.671:47.0043)432.675:51.7792	((RicinoidesKarchii:169.96	RicinoidesAtewa:169.96)169.96:102.402	(Pseudocellus:233.497	(CryptocellusBecki:124.442	Cryptocellus:124.442)124.442:109.056)233.497:38.8645)272.362:212.092)484.454:6.8565	((Limulus:247.386	(Tachypleu:147.487	Carcinoscorpius:147.487)147.487:99.8989)247.386:239.618	(((Neobisium:241.369	(Synsphyronus:196.386	(Hesperochernes:110.886	Haplochernes:110.886)110.886:85.4992)196.386:44.9831)241.369:222.234	((Iurus:262.64	(((Scorpiops:193.045	(Pandinus:134.824	Liocheles:134.824)134.824:58.2209)193.045:11.5133	(Superstitionia:172.643	Hadrurus:172.643)172.643:31.9149)204.559:16.6575	Bothriurus:221.216)221.216:41.4234)262.64:117.398	(Vietbocap:319.995	(Chaerilus:288.21	(Centruroides:202.83
((Peripatopsis:222.506	(Euperipatoides:111.656	Epiperipatus:111.656)111.656:110.849)222.506:325.729	((((Gammarus:469.167	((Daphnia:437.041	Calanus:437.041)437.041:21.3761	(Orchesella:433.711	((Tribolium:328.604	Drosophila:328.604)328.604:52.463	Blattella:381.067)381.067:52.6439)433.711:24.7056)458.417:10.7505)469.167:17.091	Argulus:486.258)486.258:47.9169	((Hanseniella:497.437	Glomeris:497.437)497.437:16.5224	(Scutigera:445.127	Alipes:445.127)445.127:68.833)513.96:20.2156)534.175:9.839	((Pycnogonum:402.266	(Endeis:164.985	Anoplodactylus:164.985)164.985:237.281)402.266:124.659	(((Galeodes:302.074	(Gluvia:251	Eremobates:251)251:51.0731)302.074:182.681	((((Siro:211.593	Metasiro:211.593)211.593:201.643	((Pachylicus:249.753	Larifuga:249.753)249.753:114.96	((Trogulus:272.487	Protolophus:272.487)272.487:35.5056	Hesperonemastoma:307.992)307.993:56.7209)364.714:48.5226)413.236:58.7143	((RicinoidesKarchii:191.258	RicinoidesAtewa:191.258)191.258:72.1636	(Pseudocellus:223.851	(CryptocellusBecki:127.378	Cryptocellus:127.378)127.378:96.4729)223.851:39.5703)263.422:208.529)471.951:8.733	((Limulus:233.942	(Tachypleu:111.647	Carcinoscorpius:111.647)111.647:122.295)233.942:241.594	(((Neobisium:261.557	(Synsphyronus:220.916	(Hesperochernes:110.923	Haplochernes:110.923)110.923:109.992)220.916:40.6414)261.557:198.061	((Iurus:254.997	(((Scorpiops:157.001	(Pandinus:110.968	Liocheles:110.968)110.968:46.0327)157.001:30.9012	(Superstitionia:139.941	Hadrurus:139.941)139.941:47.9608)187.902:31.1003	Bothriurus:219.002)219.002:35.9939)254.997:103.749	(Vietbocap:316.207	(Chaerilus:286.203	(Centruroides:187.255
((Peripatopsis:219.375	(Euperipatoides:110.749	Epiperipatus:110.749)110.749:108.627)219.375:330.603	((((Gammarus:477.611	((Daphnia:449.921	Calanus:449.921)449.921:18.4833	(Orchesella:444.594	((Tribolium:348.528	Drosophila:348.528)348.528:42.1304	Blattella:390.658)390.658:53.9357)444.594:23.8104)468.404:9.2066)477.611:13.1488	Argulus:490.76)490.76:46.7541	((Hanseniella:497.101	Glomeris:497.101)497.101:25.1613	(Scutigera:424.153	Alipes:424.153)424.153:98.1089)522.262:15.2516)537.514:8.3997	((Pycnogonum:391.858	(Endeis:188.763	Anoplodactylus:188.763)188.763:203.094)391.858:133.201	(((Galeodes:328.666	(Gluvia:249.873	Eremobates:249.873)249.873:78.7925)328.666:158.541	((((Siro:258.356	Metasiro:258.356)258.356:170.206	((Pachylicus:254.384	Larifuga:254.384)254.384:130.595	((Trogulus:296.51	Protolophus:296.51)296.51:28.6651	Hesperonemastoma:325.175)325.175:59.8051)384.98:43.5823)428.562:47.4427	((RicinoidesKarchii:188.162	RicinoidesAtewa:188.162)188.162:124.274	(Pseudocellus:295.723	(CryptocellusBecki:210.822	Cryptocellus:210.822)210.822:84.9012)295.723:16.7125)312.436:163.569)476.005:6.3596	((Limulus:245.109	(Tachypleu:135.43	Carcinoscorpius:135.43)135.43:109.678)245.109:233.036	(((Neobisium:230.803	(Synsphyronus:189.891	(Hesperochernes:110.901	Haplochernes:110.901)110.901:78.9905)189.891:40.9117)230.803:226.256	((Iurus:248.868	(((Scorpiops:145.467	(Pandinus:111.398	Liocheles:111.398)111.398:34.0688)145.467:12.9299	(Superstitionia:134.581	Hadrurus:134.581)134.581:23.8155)158.397:31.9967	Bothriurus:190.393)190.394:58.4742)248.868:102.201	(Vietbocap:316.235	(Chaerilus:288.836	(Centruroides:188.069
((Peripatopsis:217.019	(Euperipatoides:104.762	Epiperipatus:104.762)104.762:112.257)217.019:330.095	((((Gammarus:463.408	((Daphnia:433.942	Calanus:433.942)433.942:19.6167	(Orchesella:425.645	((Tribolium:353.652	Drosophila:353.652)353.652:28.8675	Blattella:382.52)382.52:43.1257)425.645:27.9128)453.558:9.85)463.408:15.4488	Argulus:478.857)478.857:55.2798	((Hanseniella:491.978	Glomeris:491.978)491.978:21.2324	(Scutigera:440.622	Alipes:440.622)440.622:72.5883)513.21:20.9264)534.137:7.9424	((Pycnogonum:386.346	(Endeis:185.643	Anoplodactylus:185.643)185.643:200.703)386.346:137.928	(((Galeodes:376.751	(Gluvia:349.41	Eremobates:349.41)349.41:27.3416)376.751:109.122	((((Siro:289.59	Metasiro:289.59)289.59:149.309	((Pachylicus:276.544	Larifuga:276.544)276.544:121.459	((Trogulus:294.494	Protolophus:294.494)294.494:28.6985	Hesperonemastoma:323.192)323.192:74.8107)398.003:40.895)438.899:37.6822	((RicinoidesKarchii:182.211	RicinoidesAtewa:182.211)182.211:94.7273	(Pseudocellus:233.389	(CryptocellusBecki:144.555	Cryptocellus:144.555)144.555:88.8349)233.389:43.5487)276.938:199.642)476.581:5.9307	((Limulus:256.184	(Tachypleu:149.96	Carcinoscorpius:149.96)149.96:106.224)256.184:222.406	(((Neobisium:234.435	(Synsphyronus:191.779	(Hesperochernes:91.6328	Haplochernes:91.6328)91.6328:100.146)191.779:42.6565)234.435:221.192	((Iurus:241.764	(((Scorpiops:183.834	(Pandinus:133.903	Liocheles:133.903)133.903:49.9312)183.834:10.0228	(Superstitionia:165.627	Hadrurus:165.627)165.627:28.2294)193.857:14.6385	Bothriurus:208.496)208.495:33.268)241.764:105.092	(Vietbocap:309.414	(Chaerilus:277.729	(Centruroides:147.133
((Peripatopsis:208.668	(Euperipatoides:107.074	Epiperipatus:107.074)107.074:101.594)208.668:339.688	((((Gammarus:466.553	((Daphnia:442.734	Calanus:442.734)442.734:16.3435	(Orchesella:431.707	((Tribolium:326.185	Drosophila:326.185)326.185:45.5579	Blattella:371.743)371.743:59.9639)431.707:27.3704)459.078:7.4749)466.553:13.7563	Argulus:480.309)480.309:56.3667	((Hanseniella:496.9	Glomeris:496.9)496.9:23.2996	(Scutigera:457.072	Alipes:457.072)457.072:63.1274)520.199:16.4767)536.676:6.4247	((Pycnogonum:399.543	(Endeis:182.129	Anoplodactylus:182.129)182.129:217.414)399.543:126.795	(((Galeodes:355.038	(Gluvia:319.914	Eremobates:319.914)319.914:35.1243)355.038:131.01	((((Siro:310.879	Metasiro:310.879)310.879:134.605	((Pachylicus:294.797	Larifuga:294.797)294.797:126.216	((Trogulus:270.307	Protolophus:270.307)270.307:84.7156	Hesperonemastoma:355.022)355.022:65.9914)421.014:24.4708)445.484:31.1057	((RicinoidesKarchii:111.721	RicinoidesAtewa:111.721)111.721:145.511	(Pseudocellus:169.956	(CryptocellusBecki:108.758	Cryptocellus:108.758)108.758:61.1977)169.956:87.2748)257.231:219.359)476.59:5.3614	((Limulus:261.334	(Tachypleu:132.312	Carcinoscorpius:132.312)132.312:129.021)261.334:217.62	(((Neobisium:208.455	(Synsphyronus:170.698	(Hesperochernes:107.927	Haplochernes:107.927)107.927:62.7709)170.698:37.7565)208.455:247.68	((Iurus:245.045	(((Scorpiops:177.752	(Pandinus:131.784	Liocheles:131.784)131.784:45.9678)177.752:15.5033	(Superstitionia:162.304	Hadrurus:162.304)162.304:30.9517)193.255:17.5333	Bothriurus:210.788)210.789:34.2566)245.045:107.336	(Vietbocap:315.024	(Chaerilus:267.091	(Centruroides:113.566
((Peripatopsis:210.081	(Euperipatoides:104.615	Epiperipatus:104.615)104.615:105.466)210.081:331.579	((((Gammarus:453.256	((Daphnia:421.14	Calanus:421.14)421.14:20.4878	(Orchesella:413.841	((Tribolium:325.445	Drosophila:325.445)325.445:32.674	Blattella:358.12)358.12:55.7211)413.841:27.7871)441.628:11.6286)453.256:19.1145	Argulus:472.371)472.371:56.162	((Hanseniella:479.309	Glomeris:479.309)479.309:31.0751	(Scutigera:415.897	Alipes:415.897)415.897:94.4877)510.384:18.149)528.533:7.2484	((Pycnogonum:387.911	(Endeis:176.274	Anoplodactylus:176.274)176.274:211.636)387.911:130.861	(((Galeodes:362.341	(Gluvia:325.206	Eremobates:325.206)325.206:37.1349)362.341:121.625	((((Siro:298.734	Metasiro:298.734)298.734:140.027	((Pachylicus:283.993	Larifuga:283.993)283.993:124.924	((Trogulus:317.342	Protolophus:317.342)317.342:30.2181	Hesperonemastoma:347.56)347.56:61.3576)408.917:29.8434)438.761:36.0728	((RicinoidesKarchii:179.154	RicinoidesAtewa:179.154)179.154:130.431	(Pseudocellus:282.659	(CryptocellusBecki:178.743	Cryptocellus:178.743)178.743:103.916)282.659:26.9242)309.584:165.25)474.834:5.9517	((Limulus:227.468	(Tachypleu:106.854	Carcinoscorpius:106.854)106.854:120.614)227.468:249.334	(((Neobisium:230.947	(Synsphyronus:198.67	(Hesperochernes:113.731	Haplochernes:113.731)113.731:84.9387)198.67:32.2771)230.947:221.361	((Iurus:233.96	(((Scorpiops:148.12	(Pandinus:110.326	Liocheles:110.326)110.326:37.7937)148.12:13.7878	(Superstitionia:127.691	Hadrurus:127.691)127.691:34.2157)161.907:31.5047	Bothriurus:193.412)193.412:40.5473)233.96:91.9689	(Vietbocap:290.027	(Chaerilus:258.371	(Centruroides:152.124
((Peripatopsis:188.687	(Euperipatoides:102.588	Epiperipatus:102.588)102.588:86.0984)188.687:358.439	((((Gammarus:462.005	((Daphnia:425.7	Calanus:425.7)425.7:28.2611	(Orchesella:423.925	((Tribolium:322.899	Drosophila:322.899)322.899:45.6974	Blattella:368.596)368.596:55.3281)423.925:30.0363)453.961:8.0439)462.005:13.4487	Argulus:475.454)475.454:54.1378	((Hanseniella:489.628	Glomeris:489.628)489.628:24.5448	(Scutigera:441.012	Alipes:441.012)441.012:73.1611)514.173:15.4187)529.592:9.4932	((Pycnogonum:384.949	(Endeis:193.588	Anoplodactylus:193.588)193.588:191.36)384.949:136.704	(((Galeodes:355.235	(Gluvia:323.831	Eremobates:323.831)323.831:31.4032)355.235:128.566	((((Siro:311.353	Metasiro:311.353)311.353:133.141	((Pachylicus:255.374	Larifuga:255.374)255.374:166.282	((Trogulus:335.09	Protolophus:335.09)335.09:29.984	Hesperonemastoma:365.074)365.074:56.5826)421.656:22.838)444.494:29.4514	((RicinoidesKarchii:205.811	RicinoidesAtewa:205.811)205.811:117.549	(Pseudocellus:253.487	(CryptocellusBecki:114.437	Cryptocellus:114.437)114.437:139.05)253.487:69.8718)323.36:150.587)473.946:5.483	((Limulus:253.191	(Tachypleu:117.918	Carcinoscorpius:117.918)117.918:135.273)253.191:222.249	(((Neobisium:228.592	(Synsphyronus:186.553	(Hesperochernes:104.565	Haplochernes:104.565)104.565:81.9879)186.553:42.0391)228.592:225.323	((Iurus:216.2	(((Scorpiops:134.477	(Pandinus:103.739	Liocheles:103.739)103.739:30.7385)134.477:13.1729	(Superstitionia:115.257	Hadrurus:115.257)115.257:32.3931)147.65:31.5815	Bothriurus:179.232)179.232:36.9672)216.2:109.763	(Vietbocap:254.848	(Chaerilus:207.984	(Centruroides:119.984
((Peripatopsis:198.909	(Euperipatoides:104.608	Epiperipatus:104.608)104.608:94.3005)198.909:351.851	((((Gammarus:452.596	((Daphnia:423.077	Calanus:423.077)423.077:20.433	(Orchesella:416.678	((Tribolium:325.212	Drosophila:325.212)325.212:37.433	Blattella:362.645)362.645:54.033)416.678:26.8317)443.51:9.0857)452.596:14.122	Argulus:466.718)466.718:65.3151	((Hanseniella:483.986	Glomeris:483.986)483.986:23.7251	(Scutigera:413.492	Alipes:413.492)413.492:94.219)507.712:24.3214)532.033:11.0997	((Pycnogonum:357.238	(Endeis:190.393	Anoplodactylus:190.393)190.393:166.845)357.238:164.248	(((Galeodes:359.736	(Gluvia:324.345	Eremobates:324.345)324.345:35.3901)359.736:124.166	((((Siro:324.595	Metasiro:324.595)324.595:119.672	((Pachylicus:231.317	Larifuga:231.317)231.317:188.647	((Trogulus:324.014	Protolophus:324.014)324.014:33.029	Hesperonemastoma:357.043)357.043:62.921)419.964:24.3025)444.267:30.1472	((RicinoidesKarchii:191.008	RicinoidesAtewa:191.008)191.008:112.285	(Pseudocellus:250.746	(CryptocellusBecki:160.834	Cryptocellus:160.834)160.834:89.9115)250.746:52.5477)303.293:171.121)474.414:6.1204	((Limulus:242.609	(Tachypleu:127.375	Carcinoscorpius:127.375)127.375:115.234)242.609:234.03	(((Neobisium:231.828	(Synsphyronus:193.802	(Hesperochernes:113.399	Haplochernes:113.399)113.399:80.4032)193.802:38.0261)231.828:224.409	((Iurus:249.957	(((Scorpiops:126.376	(Pandinus:101.847	Liocheles:101.847)101.847:24.5283)126.376:6.8343	(Superstitionia:105.445	Hadrurus:105.445)105.445:27.7646)133.21:33.7314	Bothriurus:166.941)166.941:83.0155)249.957:109.706	(Vietbocap:308.379	(Chaerilus:197.809	(Centruroides:76.9709
((Peripatopsis:180.49	(Euperipatoides:103.153	Epiperipatus:103.153)103.153:77.3365)180.49:375.748	((((Gammarus:458.196	((Daphnia:428.066	Calanus:428.066)428.066:18.553	(Orchesella:412.932	((Tribolium:337.279	Drosophila:337.279)337.279:33.8568	Blattella:371.136)371.136:41.7957)412.932:33.6878)446.619:11.5765)458.196:12.2857	Argulus:470.482)470.482:66.368	((Hanseniella:496.077	Glomeris:496.077)496.077:19.4703	(Scutigera:432.684	Alipes:432.684)432.684:82.8638)515.548:21.3016)536.85:11.7003	((Pycnogonum:394.327	(Endeis:178.883	Anoplodactylus:178.883)178.883:215.444)394.327:134.659	(((Galeodes:365.026	(Gluvia:332.932	Eremobates:332.932)332.932:32.0937)365.026:127.846	((((Siro:269.022	Metasiro:269.022)269.022:169.872	((Pachylicus:301.277	Larifuga:301.277)301.277:109.008	((Trogulus:309.585	Protolophus:309.585)309.585:40.7185	Hesperonemastoma:350.304)350.304:59.9813)410.285:28.6088)438.894:41.6845	((RicinoidesKarchii:186.88	RicinoidesAtewa:186.88)186.88:89.4169	(Pseudocellus:240.174	(CryptocellusBecki:171.577	Cryptocellus:171.577)171.577:68.5974)240.174:36.1232)276.297:204.281)480.579:8.077	((Limulus:247.024	(Tachypleu:137.414	Carcinoscorpius:137.414)137.414:109.61)247.024:236.473	(((Neobisium:224.453	(Synsphyronus:182.409	(Hesperochernes:86.8721	Haplochernes:86.8721)86.8721:95.5366)182.409:42.0445)224.453:238.475	((Iurus:255.395	(((Scorpiops:143.648	(Pandinus:107.525	Liocheles:107.525)107.525:36.1228)143.648:8.839	(Superstitionia:133.428	Hadrurus:133.428)133.428:19.0593)152.487:19.6307	Bothriurus:172.118)172.118:83.2771)255.395:118.846	(Vietbocap:324.75	(Chaerilus:221.262	(Centruroides:106.207
((Peripatopsis:207.472	(Euperipatoides:103.473	Epiperipatus:103.473)103.473:103.999)207.472:345.504	((((Gammarus:457.152	((Daphnia:428.339	Calanus:428.339)428.339:17.8058	(Orchesella:407.861	((Tribolium:333.259	Drosophila:333.259)333.259:33.3722	Blattella:366.631)366.631:41.2302)407.861:38.283)446.144:11.0079)457.152:11.906	Argulus:469.058)469.058:64.1717	((Hanseniella:496.028	Glomeris:496.028)496.028:20.3996	(Scutigera:424.328	Alipes:424.328)424.328:92.0998)516.428:16.8018)533.23:11.1597	((Pycnogonum:385.089	(Endeis:200.793	Anoplodactylus:200.793)200.793:184.295)385.089:138.61	(((Galeodes:361.498	(Gluvia:335.223	Eremobates:335.223)335.223:26.2744)361.498:127.562	((((Siro:282.371	Metasiro:282.371)282.371:164.701	((Pachylicus:280.607	Larifuga:280.607)280.607:137.293	((Trogulus:281.822	Protolophus:281.822)281.822:55.9926	Hesperonemastoma:337.815)337.815:80.0853)417.9:29.1721)447.072:32.3436	((RicinoidesKarchii:202.616	RicinoidesAtewa:202.616)202.616:122.527	(Pseudocellus:280.692	(CryptocellusBecki:146.598	Cryptocellus:146.598)146.598:134.094)280.692:44.4504)325.143:154.274)479.416:6.4319	((Limulus:255.538	(Tachypleu:136.801	Carcinoscorpius:136.801)136.801:118.738)255.538:226.855	(((Neobisium:238.8	(Synsphyronus:201.125	(Hesperochernes:118.757	Haplochernes:118.757)118.757:82.3674)201.125:37.6758)238.8:223.496	((Iurus:211.113	(((Scorpiops:144.012	(Pandinus:110.032	Liocheles:110.032)110.032:33.9804)144.012:16.4034	(Superstitionia:123.369	Hadrurus:123.369)123.369:37.0464)160.416:23.2466	Bothriurus:183.662)183.662:27.4508)211.113:116.637	(Vietbocap:280.93	(Chaerilus:244.444	(Centruroides:117.629
((Peripatopsis:201.463	(Euperipatoides:110.785	Epiperipatus:110.785)110.785:90.6781)201.463:351.459	((((Gammarus:462.561	((Daphnia:429.94	Calanus:429.94)429.94:23.1267	(Orchesella:420.214	((Tribolium:323.364	Drosophila:323.364)323.364:36.4543	Blattella:359.818)359.819:60.3951)420.214:32.8529)453.067:9.4944)462.561:10.9846	Argulus:473.546)473.545:63.2067	((Hanseniella:489.972	Glomeris:489.972)489.972:26.1301	(Scutigera:435.563	Alipes:435.563)435.563:80.5397)516.102:20.6497)536.752:9.5016	((Pycnogonum:362.064	(Endeis:189.257	Anoplodactylus:189.257)189.257:172.807)362.064:166.125	(((Galeodes:350.713	(Gluvia:316.823	Eremobates:316.823)316.823:33.8904)350.713:139.675	((((Siro:264.624	Metasiro:264.624)264.624:185.624	((Pachylicus:262.669	Larifuga:262.669)262.669:157.452	((Trogulus:310.436	Protolophus:310.436)310.436:39.18	Hesperonemastoma:349.616)349.616:70.5041)420.121:30.1275)450.248:31.1945	((RicinoidesKarchii:222.611	RicinoidesAtewa:222.611)222.611:112.047	(Pseudocellus:288.004	(CryptocellusBecki:155.106	Cryptocellus:155.106)155.106:132.898)288.004:46.6534)334.658:146.785)481.443:5.8423	((Limulus:232.444	(Tachypleu:120.973	Carcinoscorpius:120.973)120.973:111.471)232.444:251.709	(((Neobisium:222.906	(Synsphyronus:188.947	(Hesperochernes:117.695	Haplochernes:117.695)117.695:71.2511)188.947:33.9596)222.906:243.281	((Iurus:247.664	(((Scorpiops:166.379	(Pandinus:120.705	Liocheles:120.705)120.705:45.6733)166.379:15.3692	(Superstitionia:150.088	Hadrurus:150.088)150.088:31.6592)181.748:23.952	Bothriurus:205.7)205.7:41.9639)247.664:110.345	(Vietbocap:301.575	(Chaerilus:242.111	(Centruroides:114.727
((Peripatopsis:212.235	(Euperipatoides:114.492	Epiperipatus:114.492)114.492:97.7437)212.235:339.519	((((Gammarus:453.704	((Daphnia:409.807	Calanus:409.807)409.807:31.6955	(Orchesella:403.563	((Tribolium:305.99	Drosophila:305.99)305.99:34.7034	Blattella:340.693)340.693:62.8696)403.563:37.9395)441.502:12.2023)453.704:16.0957	Argulus:469.8)469.8:66.9481	((Hanseniella:494.01	Glomeris:494.01)494.01:24.1632	(Scutigera:418.312	Alipes:418.312)418.312:99.8614)518.173:18.5754)536.748:10.2944	((Pycnogonum:361.405	(Endeis:188.417	Anoplodactylus:188.417)188.417:172.988)361.405:167.399	(((Galeodes:372.224	(Gluvia:341.317	Eremobates:341.317)341.317:30.9068)372.224:116.069	((((Siro:300.61	Metasiro:300.61)300.61:139.776	((Pachylicus:268.194	Larifuga:268.194)268.194:138.358	((Trogulus:301.887	Protolophus:301.887)301.887:37.1862	Hesperonemastoma:339.073)339.073:67.4795)406.552:33.8336)440.386:38.0633	((RicinoidesKarchii:265.578	RicinoidesAtewa:265.578)265.578:76.3986	(Pseudocellus:328.613	(CryptocellusBecki:246.509	Cryptocellus:246.509)246.509:82.1043)328.613:13.3635)341.976:136.472)478.45:5.5876	((Limulus:238.961	(Tachypleu:123.04	Carcinoscorpius:123.04)123.04:115.921)238.961:239.941	(((Neobisium:207.646	(Synsphyronus:182.325	(Hesperochernes:100.297	Haplochernes:100.297)100.297:82.0276)182.325:25.321)207.646:245.275	((Iurus:281.432	(((Scorpiops:187.74	(Pandinus:122.525	Liocheles:122.525)122.525:65.2156)187.74:13.7506	(Superstitionia:163.033	Hadrurus:163.033)163.033:38.4576)201.491:34.999	Bothriurus:236.49)236.49:44.9417)281.432:62.8878	(Vietbocap:321.51	(Chaerilus:286.241	(Centruroides:141.584
((Peripatopsis:193.221	(Euperipatoides:111.458	Epiperipatus:111.458)111.458:81.7624)193.221:362.994	((((Gammarus:456.704	((Daphnia:408.228	Calanus:408.228)408.228:36.7271	(Orchesella:403.33	((Tribolium:319.63	Drosophila:319.63)319.63:28.8204	Blattella:348.45)348.45:54.88)403.33:41.6247)444.955:11.7487)456.704:15.2639	Argulus:471.967)471.968:63.6682	((Hanseniella:499.066	Glomeris:499.066)499.066:17.6631	(Scutigera:449.493	Alipes:449.493)449.493:67.2363)516.729:18.9064)535.636:13.6929	((Pycnogonum:389.111	(Endeis:223.67	Anoplodactylus:223.67)223.67:165.441)389.111:139.849	(((Galeodes:359.335	(Gluvia:326.386	Eremobates:326.386)326.386:32.9486)359.335:133.211	((((Siro:250.516	Metasiro:250.516)250.516:193.097	((Pachylicus:233.793	Larifuga:233.793)233.793:156.069	((Trogulus:294.003	Protolophus:294.003)294.003:22.2295	Hesperonemastoma:316.233)316.233:73.6295)389.862:53.7516)443.613:38.5398	((RicinoidesKarchii:227.659	RicinoidesAtewa:227.659)227.659:101.902	(Pseudocellus:270.542	(CryptocellusBecki:118.083	Cryptocellus:118.083)118.083:152.46)270.542:59.0188)329.561:152.592)482.153:5.6582	((Limulus:249.871	(Tachypleu:137.942	Carcinoscorpius:137.942)137.942:111.929)249.871:232.829	(((Neobisium:228.769	(Synsphyronus:191.958	(Hesperochernes:85.6932	Haplochernes:85.6932)85.6932:106.265)191.958:36.8103)228.769:226.885	((Iurus:244.576	(((Scorpiops:172.272	(Pandinus:89.7697	Liocheles:89.7697)89.7697:82.5022)172.272:19.957	(Superstitionia:141.684	Hadrurus:141.684)141.684:50.5454)192.229:16.7421	Bothriurus:208.972)208.971:35.6039)244.576:105.655	(Vietbocap:315.731	(Chaerilus:288.801	(Centruroides:169.745
((Peripatopsis:210.248	(Euperipatoides:105.595	Epiperipatus:105.595)105.595:104.652)210.248:343.022	((((Gammarus:449.519	((Daphnia:416.006	Calanus:416.006)416.006:21.0842	(Orchesella:414.132	((Tribolium:336.317	Drosophila:336.317)336.317:30.0422	Blattella:366.359)366.36:47.7732)414.132:22.9576)437.09:12.4288)449.519:17.0995	Argulus:466.618)466.619:71.0835	((Hanseniella:494.868	Glomeris:494.868)494.868:27.1699	(Scutigera:438.963	Alipes:438.963)438.963:83.0751)522.038:15.6639)537.702:8.6611	((Pycnogonum:365.506	(Endeis:196.617	Anoplodactylus:196.617)196.617:168.889)365.506:162.739	(((Galeodes:345.568	(Gluvia:318.172	Eremobates:318.172)318.172:27.3958)345.568:144.283	((((Siro:192.319	Metasiro:192.319)192.319:243.979	((Pachylicus:236.639	Larifuga:236.639)236.639:140.383	((Trogulus:299.706	Protolophus:299.706)299.706:14.4895	Hesperonemastoma:314.196)314.196:62.8265)377.022:59.2756)436.298:41.7253	((RicinoidesKarchii:194.771	RicinoidesAtewa:194.771)194.771:120.352	(Pseudocellus:289.329	(CryptocellusBecki:196.56	Cryptocellus:196.56)196.56:92.7689)289.329:25.7936)315.123:162.9)478.023:7.0154	((Limulus:229.703	(Tachypleu:145.246	Carcinoscorpius:145.246)145.246:84.4566)229.703:249.808	(((Neobisium:231.843	(Synsphyronus:196.654	(Hesperochernes:96.7287	Haplochernes:96.7287)96.7287:99.9255)196.654:35.1887)231.843:223.583	((Iurus:240.937	(((Scorpiops:128.876	(Pandinus:75.0029	Liocheles:75.0029)75.0029:53.8732)128.876:32.9748	(Superstitionia:114.56	Hadrurus:114.56)114.56:47.2911)161.851:37.1261	Bothriurus:198.977)198.977:41.9593)240.937:111.407	(Vietbocap:313.637	(Chaerilus:260.192	(Centruroides:151.068
((Peripatopsis:206.917	(Euperipatoides:110.046	Epiperipatus:110.046)110.046:96.8696)206.917:349.23	((((Gammarus:452.923	((Daphnia:430.217	Calanus:430.217)430.217:11.9352	(Orchesella:423.17	((Tribolium:353.431	Drosophila:353.431)353.431:24.0154	Blattella:377.446)377.446:45.7234)423.17:18.9821)442.152:10.7708)452.923:13.6903	Argulus:466.613)466.614:71.6406	((Hanseniella:503.041	Glomeris:503.041)503.041:16.8647	(Scutigera:448.522	Alipes:448.522)448.522:71.3831)519.905:18.3486)538.254:13.4678	((Pycnogonum:375.014	(Endeis:206.303	Anoplodactylus:206.303)206.303:168.712)375.014:158.479	(((Galeodes:357.673	(Gluvia:320.339	Eremobates:320.339)320.339:37.3336)357.673:137.279	((((Siro:239.524	Metasiro:239.524)239.524:197.128	((Pachylicus:290.466	Larifuga:290.466)290.466:116.595	((Trogulus:328.325	Protolophus:328.325)328.325:17.671	Hesperonemastoma:345.996)345.996:61.0643)407.061:29.5913)436.652:45.9611	((RicinoidesKarchii:203.087	RicinoidesAtewa:203.087)203.087:95.9036	(Pseudocellus:278.943	(CryptocellusBecki:202.313	Cryptocellus:202.313)202.313:76.6303)278.943:20.0469)298.99:183.624)482.613:8.6004	((Limulus:238.61	(Tachypleu:115.131	Carcinoscorpius:115.131)115.131:123.48)238.61:248.792	(((Neobisium:239.051	(Synsphyronus:202.826	(Hesperochernes:113.4	Haplochernes:113.4)113.4:89.4256)202.826:36.2261)239.051:227.739	((Iurus:268.532	(((Scorpiops:151.994	(Pandinus:110.308	Liocheles:110.308)110.308:41.6856)151.994:14.3136	(Superstitionia:133.664	Hadrurus:133.664)133.664:32.6436)166.308:38.845	Bothriurus:205.153)205.153:63.3785)268.532:96.1149	(Vietbocap:318.836	(Chaerilus:274.628	(Centruroides:164.732
((Peripatopsis:203.949	(Euperipatoides:112.327	Epiperipatus:112.327)112.327:91.6228)203.949:351.58	((((Gammarus:465.809	((Daphnia:435.681	Calanus:435.681)435.681:16.811	(Orchesella:430.546	((Tribolium:359.527	Drosophila:359.527)359.527:25.3215	Blattella:384.848)384.848:45.698)430.546:21.9465)452.492:13.3159)465.809:10.5597	Argulus:476.368)476.369:61.2337	((Hanseniella:501.313	Glomeris:501.313)501.313:18.5516	(Scutigera:441.564	Alipes:441.564)441.564:78.3007)519.865:17.7373)537.602:12.4731	((Pycnogonum:392.881	(Endeis:217.063	Anoplodactylus:217.063)217.063:175.818)392.881:139.522	(((Galeodes:359.686	(Gluvia:337.56	Eremobates:337.56)337.56:22.1259)359.686:131.082	((((Siro:276.142	Metasiro:276.142)276.142:153.441	((Pachylicus:261.17	Larifuga:261.17)261.17:136.171	((Trogulus:318.05	Protolophus:318.05)318.05:21.445	Hesperonemastoma:339.495)339.495:57.845)397.34:32.2439)429.584:48.1694	((RicinoidesKarchii:214.488	RicinoidesAtewa:214.488)214.488:72.5437	(Pseudocellus:271.695	(CryptocellusBecki:187.885	Cryptocellus:187.885)187.885:83.8098)271.695:15.3369)287.032:190.722)477.753:7.245	((Limulus:265.092	(Tachypleu:139.898	Carcinoscorpius:139.898)139.898:125.194)265.092:216.6	(((Neobisium:242.864	(Synsphyronus:193.306	(Hesperochernes:97.7303	Haplochernes:97.7303)97.7303:95.5754)193.306:49.5583)242.864:220.637	((Iurus:229.861	(((Scorpiops:158.611	(Pandinus:112.047	Liocheles:112.047)112.047:46.5643)158.611:14.1497	(Superstitionia:134.986	Hadrurus:134.986)134.986:37.7746)172.761:19.7814	Bothriurus:192.542)192.542:37.3179)229.861:124.634	(Vietbocap:289.668	(Chaerilus:240.316	(Centruroides:148.887
((Peripatopsis:216.367	(Euperipatoides:120.034	Epiperipatus:120.034)120.034:96.333)216.367:340.121	((((Gammarus:471.859	((Daphnia:442.384	Calanus:442.384)442.384:16.5678	(Orchesella:432.339	((Tribolium:348.499	Drosophila:348.499)348.499:27.4518	Blattella:375.95)375.951:56.3889)432.339:26.6121)458.952:12.9074)471.859:9.1283	Argulus:480.988)480.987:57.2359	((Hanseniella:498.265	Glomeris:498.265)498.265:22.4065	(Scutigera:436.031	Alipes:436.031)436.031:84.6401)520.671:17.5522)538.223:11.0599	((Pycnogonum:384.561	(Endeis:217.388	Anoplodactylus:217.388)217.388:167.173)384.561:149.989	(((Galeodes:344.71	(Gluvia:298.438	Eremobates:298.438)298.438:46.272)344.71:149.041	((((Siro:254.839	Metasiro:254.839)254.839:175.858	((Pachylicus:221.179	Larifuga:221.179)221.179:161.848	((Trogulus:296.367	Protolophus:296.367)296.367:20.2864	Hesperonemastoma:316.654)316.654:66.3734)383.027:47.6702)430.698:50.4145	((RicinoidesKarchii:223.302	RicinoidesAtewa:223.302)223.302:74.403	(Pseudocellus:269.888	(CryptocellusBecki:188.707	Cryptocellus:188.707)188.707:81.181)269.888:27.8175)297.705:183.407)481.112:7.7118	((Limulus:229.283	(Tachypleu:141.329	Carcinoscorpius:141.329)141.329:87.954)229.283:254.913	(((Neobisium:261.32	(Synsphyronus:218.528	(Hesperochernes:122.841	Haplochernes:122.841)122.841:95.6875)218.528:42.791)261.32:200.177	((Iurus:252.485	(((Scorpiops:175.467	(Pandinus:132.683	Liocheles:132.683)132.683:42.7841)175.467:13.1673	(Superstitionia:154.945	Hadrurus:154.945)154.945:33.6892)188.635:17.0523	Bothriurus:205.687)205.687:46.7976)252.485:111.966	(Vietbocap:271.253	(Chaerilus:206.149	(Centruroides:134.919
((Peripatopsis:221.863	(Euperipatoides:116.999	Epiperipatus:116.999)116.999:104.864)221.863:328.963	((((Gammarus:467.73	((Daphnia:441.839	Calanus:441.839)441.839:16.6307	(Orchesella:435.858	((Tribolium:363.379	Drosophila:363.379)363.379:23.8962	Blattella:387.275)387.275:48.5824)435.858:22.6125)458.47:9.2599)467.73:12.119	Argulus:479.849)479.849:55.9765	((Hanseniella:496.819	Glomeris:496.819)496.819:25.6985	(Scutigera:460.014	Alipes:460.014)460.014:62.5027)522.517:13.3081)535.826:8.5244	((Pycnogonum:367.254	(Endeis:195.149	Anoplodactylus:195.149)195.149:172.106)367.254:161.619	(((Galeodes:351.194	(Gluvia:283.858	Eremobates:283.858)283.858:67.3362)351.194:139.279	((((Siro:279.075	Metasiro:279.075)279.075:156.17	((Pachylicus:253.824	Larifuga:253.824)253.824:139.504	((Trogulus:266.514	Protolophus:266.514)266.514:27.7047	Hesperonemastoma:294.219)294.219:99.1095)393.328:41.9175)435.246:43.9793	((RicinoidesKarchii:213.134	RicinoidesAtewa:213.134)213.134:95.0747	(Pseudocellus:281.921	(CryptocellusBecki:166.917	Cryptocellus:166.917)166.917:115.004)281.921:26.2873)308.209:171.017)479.225:6.5974	((Limulus:236.252	(Tachypleu:111.665	Carcinoscorpius:111.665)111.665:124.587)236.252:246.357	(((Neobisium:257.251	(Synsphyronus:211.73	(Hesperochernes:133.213	Haplochernes:133.213)133.213:78.5169)211.73:45.5202)257.251:211.116	((Iurus:304.624	(((Scorpiops:194.168	(Pandinus:107.733	Liocheles:107.733)107.733:86.435)194.168:24.2417	(Superstitionia:171.83	Hadrurus:171.83)171.83:46.5804)218.41:33.8233	Bothriurus:252.234)252.233:52.3908)304.624:96.221	(Vietbocap:362.927	(Chaerilus:258.867	(Centruroides:142.264
((Peripatopsis:219.88	(Euperipatoides:118.406	Epiperipatus:118.406)118.406:101.474)219.88:337.441	((((Gammarus:476.898	((Daphnia:450.513	Calanus:450.513)450.513:19.4906	(Orchesella:447.781	((Tribolium:377.276	Drosophila:377.276)377.276:24.5804	Blattella:401.857)401.857:45.9241)447.781:22.2227)470.004:6.8942)476.898:12.4948	Argulus:489.393)489.393:48.6759	((Hanseniella:506.239	Glomeris:506.239)506.239:19.0188	(Scutigera:468.852	Alipes:468.852)468.852:56.4047)525.257:12.8114)538.069:11.2126	((Pycnogonum:377.067	(Endeis:223.32	Anoplodactylus:223.32)223.32:153.746)377.067:154.726	(((Galeodes:361.209	(Gluvia:313.439	Eremobates:313.439)313.439:47.7698)361.209:132.724	((((Siro:291.159	Metasiro:291.159)291.159:150.864	((Pachylicus:254.351	Larifuga:254.351)254.351:142.263	((Trogulus:293.264	Protolophus:293.264)293.264:20.6396	Hesperonemastoma:313.904)313.904:82.7114)396.615:45.408)442.023:40.1408	((RicinoidesKarchii:228.094	RicinoidesAtewa:228.094)228.094:82.5531	(Pseudocellus:267.809	(CryptocellusBecki:133.64	Cryptocellus:133.64)133.64:134.169)267.809:42.8384)310.647:171.517)482.164:6.8496	((Limulus:228.399	(Tachypleu:131.803	Carcinoscorpius:131.803)131.803:96.5959)228.399:257.393	(((Neobisium:261.652	(Synsphyronus:227.084	(Hesperochernes:126.951	Haplochernes:126.951)126.951:100.133)227.084:34.5677)261.652:200.948	((Iurus:299.076	(((Scorpiops:207.234	(Pandinus:137.11	Liocheles:137.11)137.11:70.1238)207.234:15.5847	(Superstitionia:182.202	Hadrurus:182.202)182.202:40.6172)222.819:32.5173	Bothriurus:255.337)255.336:43.7393)299.076:82.022	(Vietbocap:346.005	(Chaerilus:260.53	(Centruroides:134.975
((Peripatopsis:224.017	(Euperipatoides:113.198	Epiperipatus:113.198)113.198:110.819)224.017:330.707	((((Gammarus:474.683	((Daphnia:454.581	Calanus:454.581)454.581:13.4816	(Orchesella:445.063	((Tribolium:366.099	Drosophila:366.099)366.099:24.4041	Blattella:390.503)390.504:54.5598)445.063:22.9989)468.062:6.6208)474.683:13.9413	Argulus:488.624)488.624:48.8094	((Hanseniella:501.769	Glomeris:501.769)501.769:17.5823	(Scutigera:436.435	Alipes:436.435)436.435:82.9168)519.351:18.0825)537.434:9.2195	((Pycnogonum:405.411	(Endeis:236.574	Anoplodactylus:236.574)236.574:168.836)405.411:126.853	(((Galeodes:319.163	(Gluvia:278.228	Eremobates:278.228)278.228:40.935)319.163:175.121	((((Siro:285.905	Metasiro:285.905)285.905:146.252	((Pachylicus:227.553	Larifuga:227.553)227.553:165.418	((Trogulus:284.656	Protolophus:284.656)284.656:20.963	Hesperonemastoma:305.618)305.618:87.3523)392.971:39.1865)432.157:47.2792	((RicinoidesKarchii:195.897	RicinoidesAtewa:195.897)195.897:82.4536	(Pseudocellus:257.522	(CryptocellusBecki:143.591	Cryptocellus:143.591)143.591:113.931)257.522:20.8282)278.351:201.086)479.436:9.5317	((Limulus:247.661	(Tachypleu:139.365	Carcinoscorpius:139.365)139.365:108.296)247.661:236.038	(((Neobisium:224.807	(Synsphyronus:189.787	(Hesperochernes:113.591	Haplochernes:113.591)113.591:76.1957)189.787:35.0201)224.807:232.47	((Iurus:270.3	(((Scorpiops:203.485	(Pandinus:141.589	Liocheles:141.589)141.589:61.8955)203.485:13.6447	(Superstitionia:179.892	Hadrurus:179.892)179.892:37.2375)217.13:21.2784	Bothriurus:238.408)238.408:31.892)270.3:76.2085	(Vietbocap:284.102	(Chaerilus:207.473	(Centruroides:113.245
((Peripatopsis:201.477	(Euperipatoides:107.469	Epiperipatus:107.469)107.469:94.0083)201.477:354.868	((((Gammarus:471.094	((Daphnia:454.213	Calanus:454.213)454.213:8.819	(Orchesella:444.72	((Tribolium:371.164	Drosophila:371.164)371.164:23.2368	Blattella:394.401)394.401:50.3187)444.72:18.3121)463.032:8.0619)471.094:15.0664	Argulus:486.161)486.161:51.6357	((Hanseniella:508.737	Glomeris:508.737)508.737:16.5064	(Scutigera:431.167	Alipes:431.167)431.167:94.0768)525.243:12.5533)537.797:8.4865	((Pycnogonum:426.762	(Endeis:245.68	Anoplodactylus:245.68)245.68:181.082)426.762:104.453	(((Galeodes:329.037	(Gluvia:274.01	Eremobates:274.01)274.01:55.0266)329.037:165.842	((((Siro:267.487	Metasiro:267.487)267.487:164.666	((Pachylicus:251.412	Larifuga:251.412)251.412:141.306	((Trogulus:312.848	Protolophus:312.848)312.848:16.2202	Hesperonemastoma:329.069)329.069:63.6492)392.718:39.4363)432.154:47.0487	((RicinoidesKarchii:188.337	RicinoidesAtewa:188.337)188.337:88.7403	(Pseudocellus:251.387	(CryptocellusBecki:178.529	Cryptocellus:178.529)178.529:72.8583)251.387:25.6897)277.077:202.126)479.202:9.1982	((Limulus:232.76	(Tachypleu:110.16	Carcinoscorpius:110.16)110.16:122.6)232.76:251.358	(((Neobisium:226.209	(Synsphyronus:182.484	(Hesperochernes:101.152	Haplochernes:101.152)101.152:81.3315)182.484:43.7249)226.209:238.256	((Iurus:283.708	(((Scorpiops:199.489	(Pandinus:134.714	Liocheles:134.714)134.714:64.7741)199.489:22.3483	(Superstitionia:177.475	Hadrurus:177.475)177.475:44.3626)221.837:25.6146	Bothriurus:247.452)247.452:36.2563)283.708:79.3993	(Vietbocap:321.327	(Chaerilus:250.405	(Centruroides:108.613
((Peripatopsis:202.04	(Euperipatoides:105.438	Epiperipatus:105.438)105.438:96.6016)202.04:357.986	((((Gammarus:465.702	((Daphnia:447.768	Calanus:447.768)447.768:9.4822	(Orchesella:441.918	((Tribolium:363.411	Drosophila:363.411)363.411:29.2163	Blattella:392.627)392.627:49.2907)441.918:15.3329)457.25:8.4512)465.702:18.5845	Argulus:484.286)484.286:52.8811	((Hanseniella:508.52	Glomeris:508.52)508.52:13.3868	(Scutigera:447.504	Alipes:447.504)447.504:74.4022)521.907:15.2607)537.168:7.828	((Pycnogonum:398.178	(Endeis:240.436	Anoplodactylus:240.436)240.436:157.742)398.178:126.767	(((Galeodes:332.683	(Gluvia:269.592	Eremobates:269.592)269.592:63.0914)332.683:160.508	((((Siro:229.818	Metasiro:229.818)229.818:195.896	((Pachylicus:238.203	Larifuga:238.203)238.203:140.513	((Trogulus:296.235	Protolophus:296.235)296.235:17.4083	Hesperonemastoma:313.643)313.643:65.0727)378.716:46.9986)425.714:55.1709	((RicinoidesKarchii:197.582	RicinoidesAtewa:197.582)197.582:84.1315	(Pseudocellus:262.316	(CryptocellusBecki:194.072	Cryptocellus:194.072)194.072:68.243)262.316:19.3982)281.714:199.171)480.885:7.5992	((Limulus:255.753	(Tachypleu:130.024	Carcinoscorpius:130.024)130.024:125.729)255.753:228.413	(((Neobisium:246.528	(Synsphyronus:210.04	(Hesperochernes:105.547	Haplochernes:105.547)105.547:104.492)210.04:36.4877)246.528:217	((Iurus:300.303	(((Scorpiops:176.579	(Pandinus:104.527	Liocheles:104.527)104.527:72.0523)176.579:46.6845	(Superstitionia:176.767	Hadrurus:176.767)176.767:46.4967)223.264:29.6233	Bothriurus:252.887)252.887:47.4161)300.303:82.6256	(Vietbocap:336.839	(Chaerilus:237.209	(Centruroides:104.996
((Peripatopsis:206.578	(Euperipatoides:112.283	Epiperipatus:112.283)112.283:94.2944)206.578:350.28	((((Gammarus:474.027	((Daphnia:445.107	Calanus:445.107)445.107:19.1937	(Orchesella:442.027	((Tribolium:353.316	Drosophila:353.316)353.316:28.3685	Blattella:381.684)381.684:60.3428)442.027:22.2731)464.3:9.7271)474.027:13.819	Argulus:487.846)487.846:45.7365	((Hanseniella:508.713	Glomeris:508.713)508.713:12.1034	(Scutigera:447.677	Alipes:447.677)447.677:73.1394)520.816:12.7666)533.583:8.9694	((Pycnogonum:407.462	(Endeis:275.2	Anoplodactylus:275.2)275.2:132.263)407.462:118.274	(((Galeodes:343.951	(Gluvia:275.577	Eremobates:275.577)275.577:68.3743)343.951:150.228	((((Siro:276.953	Metasiro:276.953)276.953:161.852	((Pachylicus:235.775	Larifuga:235.775)235.775:151.504	((Trogulus:276.178	Protolophus:276.178)276.178:23.2973	Hesperonemastoma:299.475)299.476:87.8036)387.279:51.526)438.805:43.4628	((RicinoidesKarchii:153.906	RicinoidesAtewa:153.906)153.906:120.378	(Pseudocellus:237.974	(CryptocellusBecki:116.933	Cryptocellus:116.933)116.933:121.041)237.974:36.3092)274.284:207.984)482.268:7.6779	((Limulus:215.178	(Tachypleu:110.604	Carcinoscorpius:110.604)110.604:104.574)215.178:270.41	(((Neobisium:224.111	(Synsphyronus:188.077	(Hesperochernes:109.479	Haplochernes:109.479)109.479:78.5988)188.077:36.0335)224.111:238.544	((Iurus:269.802	(((Scorpiops:140.448	(Pandinus:94.7516	Liocheles:94.7516)94.7516:45.6972)140.448:48.7363	(Superstitionia:107.936	Hadrurus:107.936)107.936:81.2489)189.185:48.0989	Bothriurus:237.284)237.284:32.5179)269.802:92.9796	(Vietbocap:297.461	(Chaerilus:239.029	(Centruroides:147.607
((Peripatopsis:201.682	(Euperipatoides:109.283	Epiperipatus:109.283)109.283:92.3989)201.682:354.255	((((Gammarus:469.87	((Daphnia:443.687	Calanus:443.687)443.687:14.3563	(Orchesella:431.338	((Tribolium:351.861	Drosophila:351.861)351.861:27.4115	Blattella:379.272)379.272:52.0652)431.338:26.7058)458.043:11.8262)469.87:14.1841	Argulus:484.054)484.054:51.3383	((Hanseniella:506.772	Glomeris:506.772)506.772:13.8935	(Scutigera:454.904	Alipes:454.904)454.904:65.7612)520.666:14.7266)535.392:6.5425	((Pycnogonum:396.434	(Endeis:254.834	Anoplodactylus:254.834)254.834:141.6)396.434:129.622	(((Galeodes:334.238	(Gluvia:293.681	Eremobates:293.681)293.681:40.5563)334.238:158.929	((((Siro:211.535	Metasiro:211.535)211.535:226.586	((Pachylicus:201.683	Larifuga:201.683)201.683:190.168	((Trogulus:267.664	Protolophus:267.664)267.664:26.0896	Hesperonemastoma:293.754)293.754:98.0967)391.851:46.2705)438.121:43.4861	((RicinoidesKarchii:139.616	RicinoidesAtewa:139.616)139.616:138.812	(Pseudocellus:258.267	(CryptocellusBecki:181.51	Cryptocellus:181.51)181.51:76.7576)258.267:20.1615)278.429:203.179)481.607:8.1414	((Limulus:254.808	(Tachypleu:143.364	Carcinoscorpius:143.364)143.364:111.444)254.808:230.951	(((Neobisium:231.748	(Synsphyronus:201.42	(Hesperochernes:124.697	Haplochernes:124.697)124.697:76.7231)201.42:30.3286)231.748:232.288	((Iurus:267.073	(((Scorpiops:166.759	(Pandinus:120.401	Liocheles:120.401)120.401:46.3579)166.759:14.3263	(Superstitionia:128.666	Hadrurus:128.666)128.666:52.4198)181.085:30.3597	Bothriurus:211.445)211.445:55.6276)267.073:100.068	(Vietbocap:332.299	(Chaerilus:283.541	(Centruroides:175.228
((Peripatopsis:208.614	(Euperipatoides:110.023	Epiperipatus:110.023)110.023:98.5916)208.614:347.812	((((Gammarus:461.322	((Daphnia:441.95	Calanus:441.95)441.95:11.0202	(Orchesella:424.347	((Tribolium:341.064	Drosophila:341.064)341.064:25.9695	Blattella:367.034)367.034:57.3125)424.347:28.6239)452.971:8.3515)461.322:14.456	Argulus:475.778)475.778:59.7135	((Hanseniella:497.888	Glomeris:497.888)497.888:19.9573	(Scutigera:447.521	Alipes:447.521)447.521:70.3245)517.845:17.6465)535.491:7.0133	((Pycnogonum:376.866	(Endeis:231.564	Anoplodactylus:231.564)231.564:145.302)376.866:148.034	(((Galeodes:356.834	(Gluvia:316.964	Eremobates:316.964)316.964:39.8708)356.834:135.239	((((Siro:233.28	Metasiro:233.28)233.28:203.838	((Pachylicus:203.968	Larifuga:203.968)203.968:187.135	((Trogulus:281.183	Protolophus:281.183)281.183:32.4923	Hesperonemastoma:313.675)313.675:77.4279)391.103:46.0155)437.118:43.2497	((RicinoidesKarchii:203.804	RicinoidesAtewa:203.804)203.804:79.1194	(Pseudocellus:263.474	(CryptocellusBecki:180.797	Cryptocellus:180.797)180.797:82.6767)263.474:19.4494)282.923:197.445)480.368:8.0627	((Limulus:230.991	(Tachypleu:122.746	Carcinoscorpius:122.746)122.746:108.246)230.991:252.653	(((Neobisium:269.688	(Synsphyronus:237.45	(Hesperochernes:131.563	Haplochernes:131.563)131.563:105.886)237.45:32.2382)269.688:191.524	((Iurus:260.331	(((Scorpiops:187.766	(Pandinus:130.705	Liocheles:130.705)130.705:57.061)187.766:15.8636	(Superstitionia:174.51	Hadrurus:174.51)174.51:29.1194)203.629:21.5154	Bothriurus:225.145)225.145:35.1864)260.331:98.285	(Vietbocap:318.678	(Chaerilus:288.062	(Centruroides:190.492
((Peripatopsis:207.046	(Euperipatoides:111.141	Epiperipatus:111.141)111.141:95.9048)207.046:351.251	((((Gammarus:477.404	((Daphnia:453.387	Calanus:453.387)453.387:13.4439	(Orchesella:431.873	((Tribolium:339.063	Drosophila:339.063)339.063:28.729	Blattella:367.792)367.792:64.0818)431.873:34.9579)466.831:10.5719)477.404:15.2225	Argulus:492.626)492.626:43.9445	((Hanseniella:504.708	Glomeris:504.708)504.708:18.767	(Scutigera:447.463	Alipes:447.463)447.463:76.0126)523.475:13.0948)536.571:6.6863	((Pycnogonum:416.927	(Endeis:262.834	Anoplodactylus:262.834)262.834:154.092)416.927:111.983	(((Galeodes:373.162	(Gluvia:345.228	Eremobates:345.228)345.228:27.9337)373.162:124.902	((((Siro:202.276	Metasiro:202.276)202.276:217.176	((Pachylicus:209.865	Larifuga:209.865)209.865:136.643	((Trogulus:264.692	Protolophus:264.692)264.692:19.6912	Hesperonemastoma:284.384)284.384:62.1244)346.508:72.9437)419.452:66.4312	((RicinoidesKarchii:226.003	RicinoidesAtewa:226.003)226.003:94.0937	(Pseudocellus:284.628	(CryptocellusBecki:146.21	Cryptocellus:146.21)146.21:138.417)284.628:35.4695)320.097:165.786)485.883:8.1423	((Limulus:271.202	(Tachypleu:141.232	Carcinoscorpius:141.232)141.232:129.97)271.202:219.626	(((Neobisium:250.292	(Synsphyronus:212.789	(Hesperochernes:112.347	Haplochernes:112.347)112.347:100.442)212.789:37.5028)250.292:216.217	((Iurus:243.854	(((Scorpiops:158.92	(Pandinus:111.466	Liocheles:111.466)111.466:47.4549)158.92:12.1386	(Superstitionia:135.284	Hadrurus:135.284)135.284:35.7752)171.059:26.4014	Bothriurus:197.461)197.46:46.3935)243.854:108.597	(Vietbocap:309.58	(Chaerilus:284.704	(Centruroides:179.471
((Peripatopsis:214.834	(Euperipatoides:111.188	Epiperipatus:111.188)111.188:103.647)214.834:340.945	((((Gammarus:476.581	((Daphnia:455.605	Calanus:455.605)455.605:12.6077	(Orchesella:442.549	((Tribolium:360.473	Drosophila:360.473)360.473:30.7178	Blattella:391.191)391.191:51.3589)442.549:25.6632)468.213:8.3682)476.581:12.7707	Argulus:489.351)489.351:44.8359	((Hanseniella:506.031	Glomeris:506.031)506.031:15.7939	(Scutigera:455.55	Alipes:455.55)455.55:66.275)521.825:12.3627)534.188:6.5657	((Pycnogonum:393.758	(Endeis:240.706	Anoplodactylus:240.706)240.706:153.052)393.758:130.371	(((Galeodes:393.374	(Gluvia:368.917	Eremobates:368.917)368.917:24.4569)393.374:99.6057	((((Siro:281.832	Metasiro:281.832)281.832:164.918	((Pachylicus:215.115	Larifuga:215.115)215.115:189.385	((Trogulus:258.86	Protolophus:258.86)258.86:34.1764	Hesperonemastoma:293.036)293.036:111.464)404.5:42.25)446.75:33.6159	((RicinoidesKarchii:235.912	RicinoidesAtewa:235.912)235.912:110.113	(Pseudocellus:304.072	(CryptocellusBecki:179.314	Cryptocellus:179.314)179.314:124.758)304.072:41.9533)346.025:134.341)480.366:6.6391	((Limulus:228.228	(Tachypleu:114.894	Carcinoscorpius:114.894)114.894:113.334)228.228:254.139	(((Neobisium:253.403	(Synsphyronus:209.157	(Hesperochernes:114.46	Haplochernes:114.46)114.46:94.6965)209.157:44.246)253.403:203.686	((Iurus:234.1	(((Scorpiops:147.079	(Pandinus:102.135	Liocheles:102.135)102.135:44.9435)147.079:11.6971	(Superstitionia:119.018	Hadrurus:119.018)119.018:39.758)158.776:24.4688	Bothriurus:183.245)183.245:50.8552)234.1:117.317	(Vietbocap:306.383	(Chaerilus:275.506	(Centruroides:150.47
((Peripatopsis:210.986	(Euperipatoides:116.17	Epiperipatus:116.17)116.17:94.816)210.986:343.147	((((Gammarus:480.898	((Daphnia:463.421	Calanus:463.421)463.421:10.8175	(Orchesella:456.562	((Tribolium:390.105	Drosophila:390.105)390.105:27.8807	Blattella:417.986)417.986:38.5763)456.562:17.6759)474.238:6.6592)480.898:12.0733	Argulus:492.971)492.971:39.3295	((Hanseniella:498.713	Glomeris:498.713)498.713:19.8996	(Scutigera:463.729	Alipes:463.729)463.729:54.8833)518.613:13.6878)532.301:6.0338	((Pycnogonum:398.133	(Endeis:227.878	Anoplodactylus:227.878)227.878:170.255)398.133:122.839	(((Galeodes:388.445	(Gluvia:365.187	Eremobates:365.187)365.187:23.2581)388.445:101.943	((((Siro:292.964	Metasiro:292.964)292.964:148.365	((Pachylicus:241.932	Larifuga:241.932)241.932:160.598	((Trogulus:304.469	Protolophus:304.469)304.469:23.76	Hesperonemastoma:328.229)328.229:74.3014)402.531:38.798)441.329:38.5927	((RicinoidesKarchii:185.697	RicinoidesAtewa:185.697)185.697:116.844	(Pseudocellus:263.584	(CryptocellusBecki:179.571	Cryptocellus:179.571)179.571:84.0132)263.584:38.9569)302.541:177.38)479.922:5.8642	((Limulus:270.656	(Tachypleu:152.103	Carcinoscorpius:152.103)152.103:118.553)270.656:212.382	(((Neobisium:244.488	(Synsphyronus:211.33	(Hesperochernes:119.509	Haplochernes:119.509)119.509:91.8215)211.33:33.1576)244.488:215.734	((Iurus:253.613	(((Scorpiops:179.423	(Pandinus:133.861	Liocheles:133.861)133.861:45.5623)179.423:9.2217	(Superstitionia:153.259	Hadrurus:153.259)153.259:35.3853)188.645:25.8526	Bothriurus:214.498)214.498:39.1152)253.613:103.709	(Vietbocap:321.82	(Chaerilus:273.375	(Centruroides:154.144
((Peripatopsis:235.719	(Euperipatoides:133.657	Epiperipatus:133.657)133.657:102.061)235.719:313.458	((((Gammarus:478.35	((Daphnia:462.511	Calanus:462.511)462.511:10.4862	(Orchesella:458.454	((Tribolium:356.13	Drosophila:356.13)356.13:52.474	Blattella:408.605)408.604:49.8489)458.454:14.5435)472.997:5.3532)478.35:8.4802	Argulus:486.83)486.83:40.7073	((Hanseniella:499.968	Glomeris:499.968)499.968:15.9864	(Scutigera:468.002	Alipes:468.002)468.002:47.9522)515.954:11.583)527.538:7.0719	((Pycnogonum:418.842	(Endeis:238.986	Anoplodactylus:238.986)238.986:179.856)418.842:100.074	(((Galeodes:371.576	(Gluvia:346.249	Eremobates:346.249)346.249:25.3269)371.576:117.71	((((Siro:258.096	Metasiro:258.096)258.096:183.041	((Pachylicus:201.139	Larifuga:201.139)201.139:185.76	((Trogulus:279.62	Protolophus:279.62)279.62:15.6655	Hesperonemastoma:295.285)295.285:91.6137)386.899:54.2378)441.137:37.1812	((RicinoidesKarchii:187.744	RicinoidesAtewa:187.744)187.744:88.2478	(Pseudocellus:220.013	(CryptocellusBecki:121.771	Cryptocellus:121.771)121.771:98.2422)220.013:55.9792)275.992:202.326)478.318:6.1601	((Limulus:246.68	(Tachypleu:139.34	Carcinoscorpius:139.34)139.34:107.34)246.68:234.553	(((Neobisium:229.38	(Synsphyronus:195.996	(Hesperochernes:119.516	Haplochernes:119.516)119.516:76.4805)195.996:33.3839)229.38:228.577	((Iurus:275.626	(((Scorpiops:155.212	(Pandinus:108.433	Liocheles:108.433)108.433:46.779)155.212:28.8103	(Superstitionia:112.973	Hadrurus:112.973)112.973:71.0497)184.023:38.2157	Bothriurus:222.238)222.238:53.3873)275.626:80.2792	(Vietbocap:320.079	(Chaerilus:272.258	(Centruroides:150.395
((Peripatopsis:218.543	(Euperipatoides:119.024	Epiperipatus:119.024)119.024:99.5189)218.543:338.961	((((Gammarus:480.432	((Daphnia:464.067	Calanus:464.067)464.067:10.6585	(Orchesella:457.143	((Tribolium:382.21	Drosophila:382.21)382.21:27.9449	Blattella:410.154)410.155:46.9884)457.143:17.5828)474.726:5.7063)480.432:12.3992	Argulus:492.831)492.832:44.6425	((Hanseniella:499.293	Glomeris:499.293)499.293:20.969	(Scutigera:438.633	Alipes:438.633)438.633:81.6291)520.262:17.2122)537.474:6.537	((Pycnogonum:416.007	(Endeis:230.352	Anoplodactylus:230.352)230.352:185.655)416.007:112.603	(((Galeodes:389.12	(Gluvia:370.663	Eremobates:370.663)370.663:18.4572)389.12:105.011	((((Siro:249.455	Metasiro:249.455)249.455:180.651	((Pachylicus:219.56	Larifuga:219.56)219.56:161.845	((Trogulus:259.504	Protolophus:259.504)259.504:38.064	Hesperonemastoma:297.568)297.568:83.8357)381.404:48.7018)430.105:52.3201	((RicinoidesKarchii:192.389	RicinoidesAtewa:192.389)192.389:81.9246	(Pseudocellus:214.626	(CryptocellusBecki:116.436	Cryptocellus:116.436)116.436:98.1898)214.626:59.688)274.314:208.112)482.425:7.962	((Limulus:221.659	(Tachypleu:117.217	Carcinoscorpius:117.217)117.217:104.442)221.659:263.611	(((Neobisium:236.292	(Synsphyronus:196.841	(Hesperochernes:116.389	Haplochernes:116.389)116.389:80.4506)196.841:39.4521)236.292:231.41	((Iurus:240.586	(((Scorpiops:167.551	(Pandinus:117.787	Liocheles:117.787)117.787:49.7643)167.551:14.3916	(Superstitionia:146.415	Hadrurus:146.415)146.415:35.5276)181.943:23.9118	Bothriurus:205.855)205.855:34.731)240.586:117.552	(Vietbocap:273.178	(Chaerilus:208.182	(Centruroides:117.467
((Peripatopsis:193.93	(Euperipatoides:110.286	Epiperipatus:110.286)110.286:83.645)193.93:362.206	((((Gammarus:480.094	((Daphnia:465.78	Calanus:465.78)465.78:8.1019	(Orchesella:453.667	((Tribolium:377.039	Drosophila:377.039)377.039:29.0387	Blattella:406.078)406.078:47.5886)453.667:20.2152)473.882:6.2119)480.094:11.6658	Argulus:491.76)491.76:41.6965	((Hanseniella:498.777	Glomeris:498.777)498.777:19.3265	(Scutigera:438.349	Alipes:438.349)438.349:79.7543)518.103:15.3531)533.456:6.8971	((Pycnogonum:381.626	(Endeis:239.84	Anoplodactylus:239.84)239.84:141.786)381.626:142.194	(((Galeodes:385.88	(Gluvia:363.032	Eremobates:363.032)363.032:22.848)385.88:106.107	((((Siro:242.432	Metasiro:242.432)242.432:184.316	((Pachylicus:187.226	Larifuga:187.226)187.226:189.453	((Trogulus:285.996	Protolophus:285.996)285.996:22.7194	Hesperonemastoma:308.716)308.716:67.9637)376.68:50.068)426.748:51.0784	((RicinoidesKarchii:170.51	RicinoidesAtewa:170.51)170.51:71.3728	(Pseudocellus:204.508	(CryptocellusBecki:147.289	Cryptocellus:147.289)147.289:57.2191)204.508:37.3746)241.882:235.943)477.827:10.1572	((Limulus:258.326	(Tachypleu:126.247	Carcinoscorpius:126.247)126.247:132.079)258.326:226.301	(((Neobisium:241.879	(Synsphyronus:208.174	(Hesperochernes:114.918	Haplochernes:114.918)114.918:93.2567)208.174:33.704)241.879:225.874	((Iurus:235.931	(((Scorpiops:169.137	(Pandinus:121.59	Liocheles:121.59)121.59:47.5465)169.137:17.7055	(Superstitionia:146.087	Hadrurus:146.087)146.087:40.7558)186.843:18.3558	Bothriurus:205.199)205.198:30.7322)235.931:127.716	(Vietbocap:308.551	(Chaerilus:230.587	(Centruroides:111.539
((Peripatopsis:215.176	(Euperipatoides:110.674	Epiperipatus:110.674)110.674:104.501)215.176:341.987	((((Gammarus:480.345	((Daphnia:460.641	Calanus:460.641)460.641:9.9044	(Orchesella:453.407	((Tribolium:375.935	Drosophila:375.935)375.935:33.7827	Blattella:409.718)409.717:43.6894)453.407:17.1386)470.546:9.799)480.345:11.2207	Argulus:491.565)491.565:41.8836	((Hanseniella:506.513	Glomeris:506.513)506.513:13.9472	(Scutigera:460.999	Alipes:460.999)460.999:59.4609)520.46:12.9888)533.449:7.8122	((Pycnogonum:396.409	(Endeis:251.135	Anoplodactylus:251.135)251.135:145.275)396.409:129.192	(((Galeodes:377.227	(Gluvia:351.004	Eremobates:351.004)351.004:26.223)377.227:119.55	((((Siro:226.752	Metasiro:226.752)226.752:199.714	((Pachylicus:242.692	Larifuga:242.692)242.692:133.2	((Trogulus:290.287	Protolophus:290.287)290.287:27.2423	Hesperonemastoma:317.53)317.53:58.3628)375.892:50.5739)426.466:55.9614	((RicinoidesKarchii:183.332	RicinoidesAtewa:183.332)183.332:85.3857	(Pseudocellus:249.957	(CryptocellusBecki:172.408	Cryptocellus:172.408)172.408:77.5487)249.957:18.7615)268.718:213.71)482.428:9.7644	((Limulus:252.83	(Tachypleu:129.392	Carcinoscorpius:129.392)129.392:123.438)252.83:235.616	(((Neobisium:256.595	(Synsphyronus:209.858	(Hesperochernes:115.3	Haplochernes:115.3)115.3:94.5578)209.858:46.7363)256.595:213.273	((Iurus:258.811	(((Scorpiops:147.248	(Pandinus:112.069	Liocheles:112.069)112.069:35.1789)147.248:21.0731	(Superstitionia:127.153	Hadrurus:127.153)127.153:41.1682)168.321:44.4412	Bothriurus:212.762)212.762:46.049)258.811:103.072	(Vietbocap:296.576	(Chaerilus:249.531	(Centruroides:129.116
((Peripatopsis:221.165	(Euperipatoides:117.389	Epiperipatus:117.389)117.389:103.776)221.165:322.66	((((Gammarus:471.167	((Daphnia:450.129	Calanus:450.129)450.129:13.0718	(Orchesella:446.017	((Tribolium:365.295	Drosophila:365.295)365.295:28.0354	Blattella:393.331)393.331:52.6864)446.017:17.1835)463.201:7.9658)471.167:10.4948	Argulus:481.662)481.662:42.9953	((Hanseniella:496.669	Glomeris:496.669)496.669:12.5703	(Scutigera:457.746	Alipes:457.746)457.746:51.4938)509.24:15.4173)524.657:6.3574	((Pycnogonum:402.041	(Endeis:222.821	Anoplodactylus:222.821)222.821:179.219)402.041:117.059	(((Galeodes:369.877	(Gluvia:342.067	Eremobates:342.067)342.067:27.8093)369.877:119.813	((((Siro:221.371	Metasiro:221.371)221.371:210.595	((Pachylicus:247.566	Larifuga:247.566)247.566:136.231	((Trogulus:264.757	Protolophus:264.757)264.757:31.4414	Hesperonemastoma:296.199)296.199:87.5982)383.797:48.1696)431.966:47.0806	((RicinoidesKarchii:165.308	RicinoidesAtewa:165.308)165.308:106.079	(Pseudocellus:221.627	(CryptocellusBecki:144.507	Cryptocellus:144.507)144.507:77.1198)221.627:49.7584)271.386:207.661)479.047:6.8099	((Limulus:278.232	(Tachypleu:136.518	Carcinoscorpius:136.518)136.518:141.713)278.232:204.714	(((Neobisium:297.82	(Synsphyronus:259.05	(Hesperochernes:139.913	Haplochernes:139.913)139.913:119.137)259.05:38.7693)297.82:170.29	((Iurus:271.352	(((Scorpiops:169.013	(Pandinus:132.38	Liocheles:132.38)132.38:36.6322)169.013:18.4944	(Superstitionia:128.872	Hadrurus:128.872)128.872:58.6346)187.507:32.619	Bothriurus:220.126)220.126:51.2265)271.352:109.928	(Vietbocap:314.318	(Chaerilus:220.73	(Centruroides:102.943
((Peripatopsis:224.361	(Euperipatoides:122.961	Epiperipatus:122.961)122.961:101.401)224.361:328.522	((((Gammarus:477.212	((Daphnia:450.861	Calanus:450.861)450.861:15.7959	(Orchesella:445.245	((Tribolium:377.074	Drosophila:377.074)377.074:21.5435	Blattella:398.618)398.618:46.6272)445.245:21.4112)466.656:10.5556)477.212:13.7598	Argulus:490.972)490.972:41.9865	((Hanseniella:501.844	Glomeris:501.844)501.844:15.4619	(Scutigera:461.839	Alipes:461.839)461.839:55.4674)517.306:15.6522)532.958:6.9774	((Pycnogonum:423.253	(Endeis:220.899	Anoplodactylus:220.899)220.899:202.354)423.253:103.675	(((Galeodes:388.931	(Gluvia:366.783	Eremobates:366.783)366.783:22.1479)388.931:106.62	((((Siro:223.054	Metasiro:223.054)223.054:195.077	((Pachylicus:231.407	Larifuga:231.407)231.407:137.443	((Trogulus:260.942	Protolophus:260.942)260.942:37.428	Hesperonemastoma:298.37)298.371:70.4798)368.851:49.2812)418.132:66.6931	((RicinoidesKarchii:131.737	RicinoidesAtewa:131.737)131.737:123.977	(Pseudocellus:222.259	(CryptocellusBecki:151.489	Cryptocellus:151.489)151.489:70.7701)222.259:33.4547)255.714:229.111)484.825:7.9163	((Limulus:253.124	(Tachypleu:151.333	Carcinoscorpius:151.333)151.333:101.791)253.124:234.506	(((Neobisium:297.169	(Synsphyronus:260.417	(Hesperochernes:145.603	Haplochernes:145.603)145.603:114.814)260.417:36.7522)297.169:169.697	((Iurus:261.961	(((Scorpiops:172.635	(Pandinus:114.998	Liocheles:114.998)114.998:57.6369)172.635:15.1059	(Superstitionia:153.582	Hadrurus:153.582)153.582:34.1587)187.741:34.071	Bothriurus:221.812)221.812:40.1488)261.961:108.369	(Vietbocap:316.358	(Chaerilus:283.124	(Centruroides:122.229
((Peripatopsis:223.98	(Euperipatoides:117.378	Epiperipatus:117.378)117.378:106.602)223.98:335.941	((((Gammarus:477.137	((Daphnia:455.273	Calanus:455.273)455.273:15.2228	(Orchesella:445.097	((Tribolium:338.776	Drosophila:338.776)338.776:44.2041	Blattella:382.98)382.98:62.1176)445.097:25.3977)470.496:6.641)477.137:13.5957	Argulus:490.732)490.732:45.2043	((Hanseniella:493.61	Glomeris:493.61)493.61:22.3681	(Scutigera:414.377	Alipes:414.377)414.377:101.6)515.978:19.9584)535.937:8.9883	((Pycnogonum:377.57	(Endeis:220.31	Anoplodactylus:220.31)220.31:157.261)377.57:150.225	(((Galeodes:368.874	(Gluvia:343.918	Eremobates:343.918)343.918:24.956)368.874:120.391	((((Siro:199.27	Metasiro:199.27)199.27:210.059	((Pachylicus:242.91	Larifuga:242.91)242.91:113.33	((Trogulus:262.248	Protolophus:262.248)262.248:31.1455	Hesperonemastoma:293.394)293.394:62.8449)356.24:53.0901)409.329:69.4632	((RicinoidesKarchii:202.227	RicinoidesAtewa:202.227)202.227:85.9041	(Pseudocellus:251.904	(CryptocellusBecki:117.887	Cryptocellus:117.887)117.887:134.017)251.904:36.2277)288.131:190.661)478.792:6.5731	((Limulus:270.525	(Tachypleu:138.635	Carcinoscorpius:138.635)138.635:131.889)270.525:209.758	(((Neobisium:292.474	(Synsphyronus:256.441	(Hesperochernes:169.851	Haplochernes:169.851)169.851:86.5901)256.441:36.0333)292.474:167.557	((Iurus:295.942	(((Scorpiops:156.773	(Pandinus:114.41	Liocheles:114.41)114.41:42.3633)156.773:16.0841	(Superstitionia:129.092	Hadrurus:129.092)129.092:43.7651)172.857:37.1215	Bothriurus:209.979)209.978:85.9629)295.942:92.612	(Vietbocap:357.532	(Chaerilus:285.108	(Centruroides:117.578
((Peripatopsis:216.309	(Euperipatoides:115.819	Epiperipatus:115.819)115.819:100.49)216.309:342.198	((((Gammarus:479.46	((Daphnia:453.76	Calanus:453.76)453.76:17.4736	(Orchesella:444.296	((Tribolium:338.551	Drosophila:338.551)338.551:39.2379	Blattella:377.79)377.789:66.507)444.296:26.9366)471.233:8.227)479.46:13.1819	Argulus:492.642)492.642:42.8887	((Hanseniella:497.523	Glomeris:497.523)497.523:21.1506	(Scutigera:407.255	Alipes:407.255)407.255:111.418)518.674:16.8568)535.53:8.7115	((Pycnogonum:383.762	(Endeis:216.646	Anoplodactylus:216.646)216.646:167.116)383.762:142.615	(((Galeodes:393.733	(Gluvia:367.362	Eremobates:367.362)367.362:26.3712)393.733:97.4896	((((Siro:212.45	Metasiro:212.45)212.45:193.566	((Pachylicus:225.117	Larifuga:225.117)225.117:139.295	((Trogulus:252.306	Protolophus:252.306)252.306:43.3632	Hesperonemastoma:295.669)295.669:68.7432)364.412:41.6039)406.016:71.863	((RicinoidesKarchii:194.605	RicinoidesAtewa:194.605)194.605:52.8834	(Pseudocellus:225.625	(CryptocellusBecki:168.484	Cryptocellus:168.484)168.484:57.1408)225.625:21.8633)247.488:230.391)477.879:9.5303	((Limulus:260.624	(Tachypleu:142.603	Carcinoscorpius:142.603)142.603:118.021)260.624:222.755	(((Neobisium:302.228	(Synsphyronus:267.332	(Hesperochernes:166.275	Haplochernes:166.275)166.275:101.057)267.332:34.8954)302.228:165.632	((Iurus:326.938	(((Scorpiops:174.181	(Pandinus:118.132	Liocheles:118.132)118.132:56.0489)174.181:24.4659	(Superstitionia:158.986	Hadrurus:158.986)158.986:39.6616)198.647:55.2929	Bothriurus:253.94)253.94:72.9985)326.938:75.4788	(Vietbocap:366.55	(Chaerilus:290.11	(Centruroides:165.081
((Peripatopsis:223.793	(Euperipatoides:116.161	Epiperipatus:116.161)116.161:107.632)223.793:328.909	((((Gammarus:472.104	((Daphnia:432.933	Calanus:432.933)432.933:27.1499	(Orchesella:426.013	((Tribolium:298.091	Drosophila:298.091)298.091:59.0346	Blattella:357.126)357.126:68.8871)426.013:34.0697)460.083:12.0206)472.104:13.7144	Argulus:485.818)485.818:45.8051	((Hanseniella:497.76	Glomeris:497.76)497.76:14.7695	(Scutigera:439.158	Alipes:439.158)439.158:73.3711)512.529:19.0939)531.623:6.7787	((Pycnogonum:372.351	(Endeis:228.691	Anoplodactylus:228.691)228.691:143.66)372.351:149.818	(((Galeodes:394.988	(Gluvia:371.211	Eremobates:371.211)371.211:23.7779)394.988:94.2887	((((Siro:202.787	Metasiro:202.787)202.787:213.109	((Pachylicus:231.059	Larifuga:231.059)231.059:125.053	((Trogulus:255.804	Protolophus:255.804)255.804:29.6799	Hesperonemastoma:285.483)285.484:70.6281)356.112:59.7852)415.897:60.7922	((RicinoidesKarchii:160.162	RicinoidesAtewa:160.162)160.162:102.447	(Pseudocellus:224.16	(CryptocellusBecki:153.625	Cryptocellus:153.625)153.625:70.5352)224.16:38.4499)262.61:214.079)476.689:8.4744	((Limulus:263.887	(Tachypleu:115.713	Carcinoscorpius:115.713)115.713:148.174)263.887:217.136	(((Neobisium:287.655	(Synsphyronus:252.998	(Hesperochernes:156.905	Haplochernes:156.905)156.905:96.0927)252.998:34.6573)287.655:177.373	((Iurus:254.577	(((Scorpiops:172.675	(Pandinus:115.289	Liocheles:115.289)115.289:57.3859)172.675:9.1187	(Superstitionia:153.338	Hadrurus:153.338)153.338:28.455)181.794:18.712	Bothriurus:200.506)200.506:54.0715)254.577:124.815	(Vietbocap:337.877	(Chaerilus:293.297	(Centruroides:200.624
((Peripatopsis:222.962	(Euperipatoides:116.213	Epiperipatus:116.213)116.213:106.749)222.962:334.544	((((Gammarus:467.272	((Daphnia:434.59	Calanus:434.59)434.59:21.221	(Orchesella:425.3	((Tribolium:316.519	Drosophila:316.519)316.519:49.1166	Blattella:365.636)365.636:59.6631)425.3:30.5122)455.811:11.461)467.272:18.1316	Argulus:485.404)485.404:49.3991	((Hanseniella:498.911	Glomeris:498.911)498.911:18.3773	(Scutigera:448.286	Alipes:448.286)448.286:69.003)517.289:17.5144)534.803:7.8184	((Pycnogonum:384.939	(Endeis:217.204	Anoplodactylus:217.204)217.204:167.735)384.939:141.695	(((Galeodes:387.611	(Gluvia:362.244	Eremobates:362.244)362.244:25.3666)387.611:104.302	((((Siro:170.402	Metasiro:170.402)170.402:248.861	((Pachylicus:216.975	Larifuga:216.975)216.975:148.023	((Trogulus:258.596	Protolophus:258.596)258.596:26.7783	Hesperonemastoma:285.375)285.375:79.623)364.998:54.2649)419.263:60.3466	((RicinoidesKarchii:225.002	RicinoidesAtewa:225.002)225.002:92.4317	(Pseudocellus:282.213	(CryptocellusBecki:180.859	Cryptocellus:180.859)180.859:101.355)282.213:35.2198)317.434:162.176)479.61:8.3075	((Limulus:265.269	(Tachypleu:152.228	Carcinoscorpius:152.228)152.228:113.04)265.269:219.081	(((Neobisium:274.471	(Synsphyronus:240.427	(Hesperochernes:147.263	Haplochernes:147.263)147.263:93.1637)240.427:34.0442)274.471:192.792	((Iurus:276.996	(((Scorpiops:187.377	(Pandinus:120.793	Liocheles:120.793)120.793:66.5834)187.377:26.689	(Superstitionia:175.831	Hadrurus:175.831)175.831:38.2348)214.066:22.5708	Bothriurus:236.636)236.637:40.3597)276.996:99.1106	(Vietbocap:330.526	(Chaerilus:271.104	(Centruroides:165.559
((Peripatopsis:220.088	(Euperipatoides:126.541	Epiperipatus:126.541)126.541:93.5464)220.088:331.844	((((Gammarus:455.06	((Daphnia:431.722	Calanus:431.722)431.722:15.6679	(Orchesella:420.54	((Tribolium:332.577	Drosophila:332.577)332.577:41.3555	Blattella:373.932)373.933:46.6079)420.54:26.8495)447.39:7.6699)455.06:13.9948	Argulus:469.055)469.055:55.7103	((Hanseniella:462.673	Glomeris:462.673)462.673:37.2062	(Scutigera:413.028	Alipes:413.028)413.028:86.852)499.88:24.8854)524.765:10.8523	((Pycnogonum:395.913	(Endeis:220.037	Anoplodactylus:220.037)220.037:175.876)395.913:123.778	(((Galeodes:393.89	(Gluvia:366.309	Eremobates:366.309)366.309:27.5812)393.89:91.2315	((((Siro:176.293	Metasiro:176.293)176.293:254.178	((Pachylicus:220.094	Larifuga:220.094)220.094:152.711	((Trogulus:258.756	Protolophus:258.756)258.756:27.7103	Hesperonemastoma:286.466)286.466:86.3392)372.806:57.6641)430.471:44.8916	((RicinoidesKarchii:208.449	RicinoidesAtewa:208.449)208.449:104.656	(Pseudocellus:251.625	(CryptocellusBecki:118.951	Cryptocellus:118.951)118.951:132.675)251.625:61.4797)313.105:162.257)475.362:6.1012	((Limulus:250.34	(Tachypleu:138.919	Carcinoscorpius:138.919)138.919:111.421)250.34:228.071	(((Neobisium:276.845	(Synsphyronus:233.386	(Hesperochernes:117.57	Haplochernes:117.57)117.57:115.816)233.386:43.459)276.845:186.675	((Iurus:257.677	(((Scorpiops:172.189	(Pandinus:87.0529	Liocheles:87.0529)87.0529:85.136)172.189:20.8306	(Superstitionia:137.279	Hadrurus:137.279)137.279:55.7407)193.02:26.9563	Bothriurus:219.976)219.976:37.7006)257.677:108.773	(Vietbocap:317.184	(Chaerilus:242.938	(Centruroides:133.418
((Peripatopsis:213.292	(Euperipatoides:120.491	Epiperipatus:120.491)120.491:92.801)213.292:343.844	((((Gammarus:465.044	((Daphnia:442.267	Calanus:442.267)442.267:15.321	(Orchesella:437.287	((Tribolium:348.045	Drosophila:348.045)348.045:36.6986	Blattella:384.744)384.744:52.5437)437.287:20.3008)457.588:7.4559)465.044:14.7539	Argulus:479.798)479.798:53.2979	((Hanseniella:469.425	Glomeris:469.425)469.425:45.0861	(Scutigera:414.549	Alipes:414.549)414.549:99.9618)514.512:18.5846)533.096:9.5509	((Pycnogonum:393.425	(Endeis:213.829	Anoplodactylus:213.829)213.829:179.596)393.425:132.464	(((Galeodes:381.03	(Gluvia:347.99	Eremobates:347.99)347.99:33.0401)381.03:110.04	((((Siro:286.86	Metasiro:286.86)286.86:148.281	((Pachylicus:212.66	Larifuga:212.66)212.66:180.363	((Trogulus:280.934	Protolophus:280.934)280.934:26.2699	Hesperonemastoma:307.204)307.204:85.819)393.023:42.118)435.141:42.0284	((RicinoidesKarchii:166.749	RicinoidesAtewa:166.749)166.749:98.6459	(Pseudocellus:225.369	(CryptocellusBecki:127.266	Cryptocellus:127.266)127.266:98.1027)225.369:40.026)265.395:211.775)477.169:9.2349	((Limulus:228.06	(Tachypleu:128.92	Carcinoscorpius:128.92)128.92:99.1395)228.06:254.176	(((Neobisium:251.603	(Synsphyronus:215.097	(Hesperochernes:130.382	Haplochernes:130.382)130.382:84.7147)215.097:36.5066)251.603:208.27	((Iurus:242.954	(((Scorpiops:171.309	(Pandinus:128.899	Liocheles:128.899)128.899:42.4098)171.309:10.654	(Superstitionia:122.28	Hadrurus:122.28)122.28:59.6831)181.963:22.2391	Bothriurus:204.203)204.202:38.7509)242.954:95.0908	(Vietbocap:275.939	(Chaerilus:222.299	(Centruroides:120.681
((Peripatopsis:206.433	(Euperipatoides:114.84	Epiperipatus:114.84)114.84:91.5934)206.433:350.952	((((Gammarus:469.1	((Daphnia:448.01	Calanus:448.01)448.01:13.7399	(Orchesella:437.031	((Tribolium:350.374	Drosophila:350.374)350.374:27.3524	Blattella:377.726)377.726:59.3046)437.031:24.7193)461.75:7.3499)469.1:12.5723	Argulus:481.672)481.672:51.8368	((Hanseniella:492.031	Glomeris:492.031)492.031:22.4881	(Scutigera:432.778	Alipes:432.778)432.778:81.7416)514.519:18.9898)533.509:9.6511	((Pycnogonum:372.222	(Endeis:210.487	Anoplodactylus:210.487)210.487:161.735)372.222:154.349	(((Galeodes:387.757	(Gluvia:361.448	Eremobates:361.448)361.448:26.3087)387.757:94.2688	((((Siro:242.14	Metasiro:242.14)242.14:186.519	((Pachylicus:170.21	Larifuga:170.21)170.21:193.771	((Trogulus:255.16	Protolophus:255.16)255.16:21.313	Hesperonemastoma:276.473)276.473:87.5083)363.981:64.6783)428.659:42.6172	((RicinoidesKarchii:140.189	RicinoidesAtewa:140.189)140.189:127.225	(Pseudocellus:208.648	(CryptocellusBecki:144.129	Cryptocellus:144.129)144.129:64.5195)208.648:58.7662)267.414:203.862)471.276:6.0069	((Limulus:234.96	(Tachypleu:113.469	Carcinoscorpius:113.469)113.469:121.491)234.96:237.994	(((Neobisium:247.556	(Synsphyronus:208.975	(Hesperochernes:112.075	Haplochernes:112.075)112.075:96.9002)208.975:38.5818)247.556:204.99	((Iurus:282.972	(((Scorpiops:189.324	(Pandinus:114.13	Liocheles:114.13)114.13:75.194)189.324:18.6854	(Superstitionia:136.388	Hadrurus:136.388)136.388:71.6217)208.01:31.461	Bothriurus:239.47)239.471:43.5015)282.972:87.3494	(Vietbocap:328.106	(Chaerilus:285.146	(Centruroides:140.4
((Peripatopsis:215.992	(Euperipatoides:117.059	Epiperipatus:117.059)117.059:98.933)215.992:341.343	((((Gammarus:474.933	((Daphnia:442.146	Calanus:442.146)442.146:22.4997	(Orchesella:430.108	((Tribolium:339.941	Drosophila:339.941)339.941:26.4178	Blattella:366.358)366.359:63.7485)430.108:34.5383)464.646:10.2879)474.933:11.6491	Argulus:486.583)486.583:49.7007	((Hanseniella:493.492	Glomeris:493.492)493.492:24.6235	(Scutigera:431.29	Alipes:431.29)431.29:86.8261)518.115:18.168)536.283:8.776	((Pycnogonum:373.875	(Endeis:220.286	Anoplodactylus:220.286)220.286:153.589)373.875:155.012	(((Galeodes:366.064	(Gluvia:334.09	Eremobates:334.09)334.09:31.9736)366.064:121.231	((((Siro:245.429	Metasiro:245.429)245.429:178.872	((Pachylicus:169.157	Larifuga:169.157)169.157:195.694	((Trogulus:245.514	Protolophus:245.514)245.514:36.1505	Hesperonemastoma:281.665)281.664:83.1861)364.851:59.4498)424.301:51.1557	((RicinoidesKarchii:160.75	RicinoidesAtewa:160.75)160.75:88.726	(Pseudocellus:206.327	(CryptocellusBecki:137.825	Cryptocellus:137.825)137.825:68.5014)206.327:43.1497)249.476:225.98)475.457:7.2946	((Limulus:219.531	(Tachypleu:114.73	Carcinoscorpius:114.73)114.73:104.802)219.531:259.939	(((Neobisium:245.75	(Synsphyronus:215.269	(Hesperochernes:111.037	Haplochernes:111.037)111.037:104.232)215.269:30.4815)245.75:207.252	((Iurus:229.987	(((Scorpiops:170.488	(Pandinus:124.973	Liocheles:124.973)124.973:45.5155)170.488:12.0404	(Superstitionia:148.528	Hadrurus:148.528)148.528:34.0012)182.529:17.9818	Bothriurus:200.511)200.511:29.476)229.987:86.7374	(Vietbocap:269.57	(Chaerilus:246.275	(Centruroides:172.032
((Peripatopsis:201.518	(Euperipatoides:113.804	Epiperipatus:113.804)113.804:87.7139)201.518:357.914	((((Gammarus:465.348	((Daphnia:440.606	Calanus:440.606)440.606:15.7025	(Orchesella:423.388	((Tribolium:335.923	Drosophila:335.923)335.923:21.0994	Blattella:357.023)357.023:66.3648)423.388:32.9211)456.309:9.0398)465.348:11.7439	Argulus:477.092)477.092:53.8946	((Hanseniella:497.572	Glomeris:497.572)497.572:16.7504	(Scutigera:425.291	Alipes:425.291)425.291:89.0319)514.323:16.6643)530.987:12.0533	((Pycnogonum:391.634	(Endeis:233.78	Anoplodactylus:233.78)233.78:157.854)391.634:131.479	(((Galeodes:364.965	(Gluvia:324.987	Eremobates:324.987)324.987:39.978)364.965:121.941	((((Siro:229.202	Metasiro:229.202)229.202:187.17	((Pachylicus:168.566	Larifuga:168.566)168.566:185.25	((Trogulus:254.67	Protolophus:254.67)254.67:23.7043	Hesperonemastoma:278.374)278.375:75.4416)353.816:62.5562)416.372:57.7193	((RicinoidesKarchii:176.021	RicinoidesAtewa:176.021)176.021:103.683	(Pseudocellus:247.638	(CryptocellusBecki:164.057	Cryptocellus:164.057)164.057:83.5813)247.638:32.0663)279.705:194.386)474.091:9.1358	((Limulus:248.534	(Tachypleu:136.325	Carcinoscorpius:136.325)136.325:112.209)248.534:230.075	(((Neobisium:249.338	(Synsphyronus:211.501	(Hesperochernes:127.75	Haplochernes:127.75)127.75:83.7508)211.501:37.8362)249.338:207.223	((Iurus:247.01	(((Scorpiops:160.572	(Pandinus:110.875	Liocheles:110.875)110.875:49.697)160.572:12.2196	(Superstitionia:136.12	Hadrurus:136.12)136.12:36.6715)172.792:21.9287	Bothriurus:194.72)194.72:52.2893)247.01:108.018	(Vietbocap:308.324	(Chaerilus:281.796	(Centruroides:183.423
((Peripatopsis:190.121	(Euperipatoides:107.049	Epiperipatus:107.049)107.049:83.0719)190.121:369.942	((((Gammarus:453.813	((Daphnia:431.326	Calanus:431.326)431.326:13.393	(Orchesella:422.844	((Tribolium:345.14	Drosophila:345.14)345.14:23.7736	Blattella:368.914)368.914:53.9292)422.844:21.8757)444.719:9.0937)453.813:15.2106	Argulus:469.024)469.024:61.9659	((Hanseniella:498.09	Glomeris:498.09)498.09:18.1538	(Scutigera:446.416	Alipes:446.416)446.416:69.8286)516.244:14.7452)530.99:9.8825	((Pycnogonum:401.104	(Endeis:231.844	Anoplodactylus:231.844)231.844:169.26)401.104:122.608	(((Galeodes:362.803	(Gluvia:337.692	Eremobates:337.692)337.692:25.1112)362.803:123.594	((((Siro:211.279	Metasiro:211.279)211.279:202.46	((Pachylicus:191.602	Larifuga:191.602)191.602:172.008	((Trogulus:244.535	Protolophus:244.535)244.535:33.2192	Hesperonemastoma:277.754)277.755:85.8554)363.61:50.1291)413.739:61.8275	((RicinoidesKarchii:159.184	RicinoidesAtewa:159.184)159.184:83.9926	(Pseudocellus:191.359	(CryptocellusBecki:113.4	Cryptocellus:113.4)113.4:77.9596)191.359:51.8171)243.177:232.39)475.566:7.9718	((Limulus:245.589	(Tachypleu:115.548	Carcinoscorpius:115.548)115.548:130.041)245.589:232.734	(((Neobisium:277.079	(Synsphyronus:241.45	(Hesperochernes:154.124	Haplochernes:154.124)154.124:87.3267)241.45:35.6291)277.079:181.063	((Iurus:279.774	(((Scorpiops:189.594	(Pandinus:110.798	Liocheles:110.798)110.798:78.7958)189.594:27.5141	(Superstitionia:187.861	Hadrurus:187.861)187.861:29.2467)217.108:22.4107	Bothriurus:239.519)239.519:40.2558)279.774:98.9866	(Vietbocap:336.993	(Chaerilus:302.058	(Centruroides:160.764
((Peripatopsis:205.194	(Euperipatoides:112.65	Epiperipatus:112.65)112.65:92.5444)205.194:352.457	((((Gammarus:462.134	((Daphnia:434.771	Calanus:434.771)434.771:16.9197	(Orchesella:431.357	((Tribolium:348.413	Drosophila:348.413)348.413:32.447	Blattella:380.86)380.86:50.4972)431.357:20.334)451.691:10.4433)462.134:12.2577	Argulus:474.392)474.392:57.4977	((Hanseniella:491.262	Glomeris:491.262)491.262:24.7757	(Scutigera:432.676	Alipes:432.676)432.676:83.3615)516.038:15.8517)531.89:9.3529	((Pycnogonum:392.765	(Endeis:226.583	Anoplodactylus:226.583)226.583:166.182)392.765:129.53	(((Galeodes:352.219	(Gluvia:310.405	Eremobates:310.405)310.405:41.8143)352.219:129.045	((((Siro:233.44	Metasiro:233.44)233.44:172.623	((Pachylicus:176.938	Larifuga:176.938)176.938:174.52	((Trogulus:267.043	Protolophus:267.043)267.043:16.2878	Hesperonemastoma:283.331)283.331:68.1276)351.458:54.6046)406.064:61.37	((RicinoidesKarchii:108.763	RicinoidesAtewa:108.763)108.763:89.6078	(Pseudocellus:161.316	(CryptocellusBecki:119.194	Cryptocellus:119.194)119.194:42.1221)161.316:37.0548)198.371:269.062)467.434:10.0592	((Limulus:236.789	(Tachypleu:129.6	Carcinoscorpius:129.6)129.6:107.188)236.789:236.784	(((Neobisium:282.499	(Synsphyronus:240.264	(Hesperochernes:118.475	Haplochernes:118.475)118.475:121.789)240.264:42.2339)282.499:171.126	((Iurus:280.906	(((Scorpiops:183.393	(Pandinus:119.266	Liocheles:119.266)119.266:64.1265)183.393:11.7615	(Superstitionia:143.815	Hadrurus:143.815)143.815:51.3391)195.155:27.2608	Bothriurus:222.415)222.415:58.4897)280.906:95.2479	(Vietbocap:340.954	(Chaerilus:287.737	(Centruroides:163.339
((Peripatopsis:220.361	(Euperipatoides:119.933	Epiperipatus:119.933)119.933:100.428)220.361:336.654	((((Gammarus:458.25	((Daphnia:436.575	Calanus:436.575)436.575:12.7733	(Orchesella:429.586	((Tribolium:323.932	Drosophila:323.932)323.932:47.6022	Blattella:371.534)371.534:58.0509)429.586:19.7631)449.349:8.9015)458.25:11.4757	Argulus:469.726)469.726:58.2459	((Hanseniella:479.546	Glomeris:479.546)479.546:29.342	(Scutigera:404.281	Alipes:404.281)404.281:104.607)508.889:19.0835)527.972:11.4669	((Pycnogonum:376.152	(Endeis:205.243	Anoplodactylus:205.243)205.243:170.909)376.152:144.773	(((Galeodes:327.393	(Gluvia:294.21	Eremobates:294.21)294.21:33.1831)327.393:147.977	((((Siro:262.254	Metasiro:262.254)262.254:146.733	((Pachylicus:205.606	Larifuga:205.606)205.606:171.032	((Trogulus:284.981	Protolophus:284.981)284.981:24.8614	Hesperonemastoma:309.842)309.842:66.7972)376.639:32.348)408.987:48.7929	((RicinoidesKarchii:130.612	RicinoidesAtewa:130.612)130.612:68.207	(Pseudocellus:163.146	(CryptocellusBecki:93.8999	Cryptocellus:93.8999)93.8999:69.2458)163.146:35.6733)198.819:258.961)457.78:12.608	((Limulus:240.063	(Tachypleu:129.091	Carcinoscorpius:129.091)129.091:110.971)240.063:224.55	(((Neobisium:284.979	(Synsphyronus:239.45	(Hesperochernes:126.178	Haplochernes:126.178)126.178:113.271)239.45:45.5296)284.979:162.156	((Iurus:278.421	(((Scorpiops:172.926	(Pandinus:107.186	Liocheles:107.186)107.186:65.7394)172.926:15.5669	(Superstitionia:149.888	Hadrurus:149.888)149.888:38.6042)188.493:35.0737	Bothriurus:223.566)223.567:54.8549)278.421:92.3848	(Vietbocap:338.286	(Chaerilus:295.109	(Centruroides:173.103
((Peripatopsis:217.371	(Euperipatoides:122.391	Epiperipatus:122.391)122.391:94.9807)217.371:339.968	((((Gammarus:458.608	((Daphnia:438.453	Calanus:438.453)438.453:13.264	(Orchesella:432.379	((Tribolium:329.538	Drosophila:329.538)329.538:45.5808	Blattella:375.119)375.119:57.2599)432.379:19.3385)451.717:6.891)458.608:13.3954	Argulus:472.004)472.004:59.4531	((Hanseniella:492.491	Glomeris:492.491)492.491:22.1548	(Scutigera:386	Alipes:386)386:128.646)514.646:16.8108)531.457:10.869	((Pycnogonum:373.759	(Endeis:192.043	Anoplodactylus:192.043)192.043:181.716)373.759:144.799	(((Galeodes:372.095	(Gluvia:340.636	Eremobates:340.636)340.636:31.4584)372.095:109.317	((((Siro:203.32	Metasiro:203.32)203.32:211.52	((Pachylicus:234.493	Larifuga:234.493)234.493:132.847	((Trogulus:280.685	Protolophus:280.685)280.685:21.6636	Hesperonemastoma:302.349)302.348:64.9914)367.34:47.5006)414.84:56.7784	((RicinoidesKarchii:193.065	RicinoidesAtewa:193.065)193.065:84.9213	(Pseudocellus:215.149	(CryptocellusBecki:115.082	Cryptocellus:115.082)115.082:100.067)215.149:62.8367)277.986:193.633)471.619:6.4313	((Limulus:249.077	(Tachypleu:139.547	Carcinoscorpius:139.547)139.547:109.531)249.077:223.803	(((Neobisium:270.893	(Synsphyronus:229.745	(Hesperochernes:131.197	Haplochernes:131.197)131.197:98.5483)229.745:41.1472)270.893:183.126	((Iurus:267.698	(((Scorpiops:188.035	(Pandinus:140.757	Liocheles:140.757)140.757:47.2784)188.035:17.6759	(Superstitionia:172.062	Hadrurus:172.062)172.062:33.6493)205.711:23.05	Bothriurus:228.761)228.761:38.9368)267.698:101.843	(Vietbocap:302.846	(Chaerilus:211.972	(Centruroides:111.787
((Peripatopsis:225.271	(Euperipatoides:125.562	Epiperipatus:125.562)125.562:99.7091)225.271:332.914	((((Gammarus:460.742	((Daphnia:432.097	Calanus:432.097)432.097:19.2727	(Orchesella:425.574	((Tribolium:348.987	Drosophila:348.987)348.987:29.3998	Blattella:378.387)378.387:47.187)425.574:25.7955)451.37:9.3724)460.742:16.1855	Argulus:476.928)476.928:60.1438	((Hanseniella:490.263	Glomeris:490.263)490.263:19.6001	(Scutigera:392.623	Alipes:392.623)392.623:117.24)509.863:27.2086)537.071:9.6651	((Pycnogonum:331.582	(Endeis:171.773	Anoplodactylus:171.773)171.773:159.809)331.582:193.696	(((Galeodes:361.505	(Gluvia:320.599	Eremobates:320.599)320.599:40.906)361.505:120.489	((((Siro:284.971	Metasiro:284.971)284.971:150.808	((Pachylicus:259.721	Larifuga:259.721)259.721:139.392	((Trogulus:285.423	Protolophus:285.423)285.423:25.8657	Hesperonemastoma:311.289)311.289:87.8242)399.113:36.6657)435.779:36.8451	((RicinoidesKarchii:181.446	RicinoidesAtewa:181.446)181.446:103.857	(Pseudocellus:228.939	(CryptocellusBecki:128.994	Cryptocellus:128.994)128.994:99.9446)228.939:56.3638)285.303:187.321)472.624:5.0566	((Limulus:287.812	(Tachypleu:131.564	Carcinoscorpius:131.564)131.564:156.248)287.812:186.635	(((Neobisium:256.641	(Synsphyronus:223.115	(Hesperochernes:126.458	Haplochernes:126.458)126.458:96.6569)223.115:33.5255)256.641:199.202	((Iurus:255.901	(((Scorpiops:153.019	(Pandinus:123.322	Liocheles:123.322)123.322:29.6971)153.019:12.4009	(Superstitionia:134.955	Hadrurus:134.955)134.955:30.465)165.42:33.3812	Bothriurus:198.801)198.801:57.0995)255.901:113.818	(Vietbocap:329.539	(Chaerilus:285.439	(Centruroides:152.091
((Peripatopsis:220.408	(Euperipatoides:122.976	Epiperipatus:122.976)122.976:97.4317)220.408:332.321	((((Gammarus:448.382	((Daphnia:424.308	Calanus:424.308)424.308:14.3968	(Orchesella:416.53	((Tribolium:342.372	Drosophila:342.372)342.372:30.3359	Blattella:372.708)372.708:43.8221)416.53:22.1745)438.705:9.6777)448.382:16.4693	Argulus:464.852)464.851:64.0126	((Hanseniella:487.391	Glomeris:487.391)487.391:17.6135	(Scutigera:434.521	Alipes:434.521)434.521:70.4845)505.005:23.8594)528.864:12.0429	((Pycnogonum:383.833	(Endeis:201.093	Anoplodactylus:201.093)201.093:182.74)383.833:135.458	(((Galeodes:366.895	(Gluvia:331.861	Eremobates:331.861)331.861:35.0338)366.895:114.374	((((Siro:262.334	Metasiro:262.334)262.334:158.152	((Pachylicus:243.432	Larifuga:243.432)243.432:137.123	((Trogulus:289.922	Protolophus:289.922)289.922:24.7314	Hesperonemastoma:314.654)314.654:65.9007)380.554:39.9321)420.487:48.7666	((RicinoidesKarchii:146.326	RicinoidesAtewa:146.326)146.326:113.663	(Pseudocellus:220.235	(CryptocellusBecki:155.627	Cryptocellus:155.627)155.627:64.6079)220.235:39.754)259.989:209.264)469.253:7.4279	((Limulus:251.741	(Tachypleu:135.868	Carcinoscorpius:135.868)135.868:115.874)251.741:221.276	(((Neobisium:243.705	(Synsphyronus:205.552	(Hesperochernes:119.898	Haplochernes:119.898)119.898:85.6536)205.552:38.1534)243.705:210.322	((Iurus:291.111	(((Scorpiops:169.617	(Pandinus:122.069	Liocheles:122.069)122.069:47.5475)169.617:15.0073	(Superstitionia:153.718	Hadrurus:153.718)153.718:30.9057)184.624:35.1184	Bothriurus:219.743)219.743:71.3678)291.111:96.4324	(Vietbocap:360.043	(Chaerilus:316.953	(Centruroides:189.225
((Peripatopsis:213.498	(Euperipatoides:121.633	Epiperipatus:121.633)121.633:91.8647)213.498:344.211	((((Gammarus:457.274	((Daphnia:433.427	Calanus:433.427)433.427:13.9206	(Orchesella:413.612	((Tribolium:315.738	Drosophila:315.738)315.738:28.1177	Blattella:343.856)343.856:69.756)413.612:33.7359)447.348:9.9256)457.274:15.1499	Argulus:472.423)472.424:60.2476	((Hanseniella:491.822	Glomeris:491.822)491.822:21.8904	(Scutigera:433.894	Alipes:433.894)433.894:79.8181)513.712:18.9592)532.672:12.4738	((Pycnogonum:361.091	(Endeis:172.985	Anoplodactylus:172.985)172.985:188.105)361.091:163	(((Galeodes:364.284	(Gluvia:318.005	Eremobates:318.005)318.005:46.2785)364.284:123.564	((((Siro:237.794	Metasiro:237.794)237.794:190.964	((Pachylicus:247.337	Larifuga:247.337)247.337:133.42	((Trogulus:274.1	Protolophus:274.1)274.1:24.0793	Hesperonemastoma:298.179)298.179:82.5771)380.756:48.0019)428.758:51.4443	((RicinoidesKarchii:165.072	RicinoidesAtewa:165.072)165.072:113.007	(Pseudocellus:221.498	(CryptocellusBecki:139.091	Cryptocellus:139.091)139.091:82.407)221.498:56.5812)278.079:202.124)480.203:4.8277	((Limulus:264.934	(Tachypleu:138.791	Carcinoscorpius:138.791)138.791:126.143)264.934:216.637	(((Neobisium:197.054	(Synsphyronus:170.161	(Hesperochernes:95.221	Haplochernes:95.221)95.221:74.9404)170.161:26.8923)197.054:253.328	((Iurus:249.841	(((Scorpiops:170.875	(Pandinus:129.96	Liocheles:129.96)129.96:40.9147)170.875:13.6783	(Superstitionia:142.368	Hadrurus:142.368)142.368:42.1849)184.553:22.9991	Bothriurus:207.552)207.552:42.2889)249.841:93.0208	(Vietbocap:310.284	(Chaerilus:277.751	(Centruroides:193.487
((Peripatopsis:223.901	(Euperipatoides:123.593	Epiperipatus:123.593)123.593:100.308)223.901:324.815	((((Gammarus:444.242	((Daphnia:414.976	Calanus:414.976)414.976:16.2921	(Orchesella:408.342	((Tribolium:323.161	Drosophila:323.161)323.161:28.469	Blattella:351.63)351.63:56.7119)408.342:22.9259)431.268:12.9742)444.242:18.2164	Argulus:462.459)462.459:66.7194	((Hanseniella:494.062	Glomeris:494.062)494.062:15.7079	(Scutigera:429.122	Alipes:429.122)429.122:80.648)509.77:19.4077)529.178:10.6715	((Pycnogonum:314.744	(Endeis:152.661	Anoplodactylus:152.661)152.661:162.082)314.744:205.148	(((Galeodes:347.895	(Gluvia:299.254	Eremobates:299.254)299.254:48.6412)347.895:129.508	((((Siro:251.182	Metasiro:251.182)251.182:166.996	((Pachylicus:282.606	Larifuga:282.606)282.606:103.78	((Trogulus:329.778	Protolophus:329.778)329.778:17.5138	Hesperonemastoma:347.292)347.292:39.0943)386.386:31.7928)418.179:47.9051	((RicinoidesKarchii:149.549	RicinoidesAtewa:149.549)149.549:92.4235	(Pseudocellus:208.775	(CryptocellusBecki:146.68	Cryptocellus:146.68)146.68:62.0954)208.775:33.1967)241.972:224.112)466.084:7.4107	((Limulus:254.632	(Tachypleu:147.568	Carcinoscorpius:147.568)147.568:107.064)254.632:213.862	(((Neobisium:219.139	(Synsphyronus:182.056	(Hesperochernes:104.778	Haplochernes:104.778)104.778:77.2773)182.056:37.0832)219.139:228.82	((Iurus:229.258	(((Scorpiops:157.46	(Pandinus:95.7597	Liocheles:95.7597)95.7597:61.7003)157.46:17.6712	(Superstitionia:123.149	Hadrurus:123.149)123.149:51.9822)175.131:24.8752	Bothriurus:200.007)200.006:29.2511)229.258:103.932	(Vietbocap:254.037	(Chaerilus:217.525	(Centruroides:153.857
((Peripatopsis:217.62	(Euperipatoides:125.345	Epiperipatus:125.345)125.345:92.2746)217.62:339.611	((((Gammarus:452.058	((Daphnia:417.715	Calanus:417.715)417.715:17.7917	(Orchesella:412.616	((Tribolium:312.994	Drosophila:312.994)312.994:32.9208	Blattella:345.914)345.915:66.7005)412.616:22.891)435.507:16.5516)452.058:18.7354	Argulus:470.793)470.793:67.1045	((Hanseniella:504.831	Glomeris:504.831)504.831:18.9942	(Scutigera:433.715	Alipes:433.715)433.715:90.1109)523.825:14.0729)537.898:8.9338	((Pycnogonum:365.876	(Endeis:202.524	Anoplodactylus:202.524)202.524:163.352)365.876:160.611	(((Galeodes:352.406	(Gluvia:316.371	Eremobates:316.371)316.371:36.035)352.406:134.29	((((Siro:248.966	Metasiro:248.966)248.966:170.14	((Pachylicus:267.222	Larifuga:267.222)267.222:120.005	((Trogulus:318.907	Protolophus:318.907)318.907:23.8261	Hesperonemastoma:342.733)342.733:44.4943)387.227:31.8784)419.106:55.4776	((RicinoidesKarchii:156.449	RicinoidesAtewa:156.449)156.449:77.43	(Pseudocellus:207.581	(CryptocellusBecki:140.687	Cryptocellus:140.687)140.687:66.8933)207.581:26.299)233.879:240.704)474.583:7.8534	((Limulus:229.255	(Tachypleu:117.985	Carcinoscorpius:117.985)117.985:111.271)229.255:246.12	(((Neobisium:224.566	(Synsphyronus:189.595	(Hesperochernes:106.303	Haplochernes:106.303)106.303:83.2909)189.595:34.9709)224.566:226.919	((Iurus:245.118	(((Scorpiops:165.845	(Pandinus:132.05	Liocheles:132.05)132.05:33.7956)165.845:11.8904	(Superstitionia:145.034	Hadrurus:145.034)145.034:32.7017)177.736:26.7153	Bothriurus:204.451)204.451:40.6667)245.118:102.63	(Vietbocap:312.335	(Chaerilus:281.044	(Centruroides:167.53
((Peripatopsis:211.74	(Euperipatoides:128.26	Epiperipatus:128.26)128.26:83.4796)211.74:342.471	((((Gammarus:453.82	((Daphnia:414.955	Calanus:414.955)414.955:21.0144	(Orchesella:408.645	((Tribolium:315.692	Drosophila:315.692)315.692:32.6213	Blattella:348.313)348.313:60.3314)408.645:27.3245)435.969:17.85)453.82:16.4329	Argulus:470.252)470.252:66.0431	((Hanseniella:496.484	Glomeris:496.484)496.484:23.4149	(Scutigera:443.469	Alipes:443.469)443.469:76.4301)519.899:16.3963)536.296:8.8723	((Pycnogonum:400.669	(Endeis:209.008	Anoplodactylus:209.008)209.008:191.661)400.669:128.51	(((Galeodes:372.436	(Gluvia:341.637	Eremobates:341.637)341.637:30.7993)372.436:120.674	((((Siro:176.195	Metasiro:176.195)176.195:257.865	((Pachylicus:221.367	Larifuga:221.367)221.367:162.408	((Trogulus:294.558	Protolophus:294.558)294.558:22.3658	Hesperonemastoma:316.923)316.923:66.8511)383.775:50.2852)434.06:50.0326	((RicinoidesKarchii:217.175	RicinoidesAtewa:217.175)217.175:98.6478	(Pseudocellus:289.912	(CryptocellusBecki:209.097	Cryptocellus:209.097)209.097:80.8144)289.912:25.9109)315.823:168.271)484.093:5.2648	((Limulus:256.319	(Tachypleu:143.285	Carcinoscorpius:143.285)143.285:113.034)256.319:228.067	(((Neobisium:215.251	(Synsphyronus:180.269	(Hesperochernes:92.858	Haplochernes:92.858)92.858:87.4112)180.269:34.9815)215.251:249.257	((Iurus:224.8	(((Scorpiops:158.223	(Pandinus:119.157	Liocheles:119.157)119.157:39.066)158.223:14.1962	(Superstitionia:149.662	Hadrurus:149.662)149.662:22.7575)172.419:21.5026	Bothriurus:193.922)193.922:30.8769)224.8:105.537	(Vietbocap:251.586	(Chaerilus:207.529	(Centruroides:128.909
((Peripatopsis:215.757	(Euperipatoides:123.048	Epiperipatus:123.048)123.048:92.7092)215.757:342.628	((((Gammarus:459.884	((Daphnia:419.941	Calanus:419.941)419.941:24.1458	(Orchesella:417.165	((Tribolium:316.937	Drosophila:316.937)316.937:42.061	Blattella:358.998)358.998:58.1669)417.165:26.9217)444.087:15.7969)459.884:18.4096	Argulus:478.293)478.293:59.2161	((Hanseniella:502.94	Glomeris:502.94)502.94:18.1878	(Scutigera:441.839	Alipes:441.839)441.839:79.2889)521.127:16.382)537.509:10.9131	((Pycnogonum:386.063	(Endeis:216.42	Anoplodactylus:216.42)216.42:169.643)386.063:146.951	(((Galeodes:390.049	(Gluvia:362.756	Eremobates:362.756)362.756:27.2928)390.049:105.763	((((Siro:269.067	Metasiro:269.067)269.067:181.547	((Pachylicus:276.134	Larifuga:276.134)276.134:143.679	((Trogulus:342.228	Protolophus:342.228)342.228:20.8338	Hesperonemastoma:363.062)363.062:56.7514)419.813:30.8007)450.614:35.4587	((RicinoidesKarchii:215.752	RicinoidesAtewa:215.752)215.752:97.3237	(Pseudocellus:283.815	(CryptocellusBecki:189.907	Cryptocellus:189.907)189.907:93.908)283.815:29.2609)313.076:172.997)486.073:5.6649	((Limulus:261.153	(Tachypleu:122.996	Carcinoscorpius:122.996)122.996:138.157)261.153:226.53	(((Neobisium:206.52	(Synsphyronus:162.939	(Hesperochernes:92.3663	Haplochernes:92.3663)92.3663:70.5726)162.939:43.5808)206.52:262.537	((Iurus:215.762	(((Scorpiops:158.988	(Pandinus:122.923	Liocheles:122.923)122.923:36.0648)158.988:9.127	(Superstitionia:145.071	Hadrurus:145.071)145.071:23.0442)168.115:15.9642	Bothriurus:184.079)184.079:31.6824)215.762:117.107	(Vietbocap:250.67	(Chaerilus:215.727	(Centruroides:123.019
((Peripatopsis:198.288	(Euperipatoides:122.674	Epiperipatus:122.674)122.674:75.6141)198.288:355.755	((((Gammarus:458.52	((Daphnia:429.212	Calanus:429.212)429.212:16.923	(Orchesella:426.737	((Tribolium:363.114	Drosophila:363.114)363.114:30.7752	Blattella:393.89)393.889:32.8468)426.737:19.3983)446.135:12.3851)458.52:18.8664	Argulus:477.386)477.386:57.1534	((Hanseniella:498.936	Glomeris:498.936)498.936:19.8079	(Scutigera:446.637	Alipes:446.637)446.637:72.1064)518.744:15.7961)534.54:11.1005	((Pycnogonum:408.531	(Endeis:200.82	Anoplodactylus:200.82)200.82:207.712)408.531:123.977	(((Galeodes:386.067	(Gluvia:353.956	Eremobates:353.956)353.956:32.1099)386.067:107.556	((((Siro:304.105	Metasiro:304.105)304.105:144.429	((Pachylicus:286.808	Larifuga:286.808)286.808:140.678	((Trogulus:358.034	Protolophus:358.034)358.034:22.4551	Hesperonemastoma:380.489)380.489:46.9969)427.486:21.0483)448.534:35.0531	((RicinoidesKarchii:237.713	RicinoidesAtewa:237.713)237.713:76.0124	(Pseudocellus:282.345	(CryptocellusBecki:161.244	Cryptocellus:161.244)161.244:121.101)282.345:31.3809)313.725:169.862)483.587:5.6913	((Limulus:266.261	(Tachypleu:137.025	Carcinoscorpius:137.025)137.025:129.236)266.261:220.323	(((Neobisium:178.374	(Synsphyronus:140.292	(Hesperochernes:79.776	Haplochernes:79.776)79.776:60.5159)140.292:38.0816)178.374:285.357	((Iurus:233.025	(((Scorpiops:169.837	(Pandinus:122.201	Liocheles:122.201)122.201:47.6362)169.837:10.9184	(Superstitionia:150.791	Hadrurus:150.791)150.791:29.9652)180.756:18.9853	Bothriurus:199.741)199.741:33.2835)233.025:100.25	(Vietbocap:295.246	(Chaerilus:258.531	(Centruroides:142.594
((Peripatopsis:192.456	(Euperipatoides:115.762	Epiperipatus:115.762)115.762:76.6946)192.456:365.088	((((Gammarus:468.96	((Daphnia:438.077	Calanus:438.077)438.077:18.9675	(Orchesella:427.537	((Tribolium:337.694	Drosophila:337.694)337.694:33.9369	Blattella:371.632)371.631:55.9049)427.537:29.5074)457.044:11.9162)468.96:16.5326	Argulus:485.493)485.493:51.4737	((Hanseniella:504.229	Glomeris:504.229)504.229:20.2846	(Scutigera:456.642	Alipes:456.642)456.642:67.8715)524.514:12.4531)536.967:11.1042	((Pycnogonum:385.414	(Endeis:178.869	Anoplodactylus:178.869)178.869:206.544)385.414:146.073	(((Galeodes:381.001	(Gluvia:352.786	Eremobates:352.786)352.786:28.2142)381.001:117.628	((((Siro:290.972	Metasiro:290.972)290.972:161.36	((Pachylicus:291.084	Larifuga:291.084)291.084:132.233	((Trogulus:362.323	Protolophus:362.323)362.323:18.1718	Hesperonemastoma:380.495)380.495:42.8221)423.317:29.0158)452.333:37.273	((RicinoidesKarchii:182.501	RicinoidesAtewa:182.501)182.501:124.285	(Pseudocellus:263.699	(CryptocellusBecki:142.529	Cryptocellus:142.529)142.529:121.17)263.699:43.0868)306.786:182.819)489.606:5.4376	((Limulus:255.862	(Tachypleu:125.936	Carcinoscorpius:125.936)125.936:129.925)255.862:235.538	(((Neobisium:182.988	(Synsphyronus:147.623	(Hesperochernes:74.3624	Haplochernes:74.3624)74.3624:73.2601)147.623:35.3656)182.988:283.582	((Iurus:215.643	(((Scorpiops:159.26	(Pandinus:115.819	Liocheles:115.819)115.819:43.4407)159.26:10.6768	(Superstitionia:143.179	Hadrurus:143.179)143.179:26.758)169.937:16.2792	Bothriurus:186.216)186.216:29.4275)215.643:109.434	(Vietbocap:291.03	(Chaerilus:263.82	(Centruroides:178.643
((Peripatopsis:187.795	(Euperipatoides:108.17	Epiperipatus:108.17)108.17:79.6243)187.795:364.247	((((Gammarus:465.764	((Daphnia:434.06	Calanus:434.06)434.06:20.5729	(Orchesella:421.072	((Tribolium:323.233	Drosophila:323.233)323.233:36.7245	Blattella:359.958)359.958:61.1143)421.072:33.5605)454.632:11.1319)465.764:19.1959	Argulus:484.961)484.96:49.7459	((Hanseniella:497.925	Glomeris:497.925)497.925:21.8636	(Scutigera:452.807	Alipes:452.807)452.807:66.9809)519.788:14.9181)534.706:9.952	((Pycnogonum:359.857	(Endeis:193.631	Anoplodactylus:193.631)193.631:166.226)359.857:165.606	(((Galeodes:359.728	(Gluvia:338.135	Eremobates:338.135)338.135:21.5929)359.728:131.336	((((Siro:330.328	Metasiro:330.328)330.328:123.862	((Pachylicus:289.483	Larifuga:289.483)289.483:139.122	((Trogulus:359.811	Protolophus:359.811)359.811:19.5717	Hesperonemastoma:379.382)379.383:49.2219)428.604:25.5859)454.19:29.0567	((RicinoidesKarchii:223.422	RicinoidesAtewa:223.422)223.422:95.8598	(Pseudocellus:273.967	(CryptocellusBecki:123.095	Cryptocellus:123.095)123.095:150.872)273.967:45.315)319.282:163.965)483.247:4.4535	((Limulus:261.559	(Tachypleu:152.055	Carcinoscorpius:152.055)152.055:109.504)261.559:221.658	(((Neobisium:182.155	(Synsphyronus:138.334	(Hesperochernes:72.8838	Haplochernes:72.8838)72.8838:65.4506)138.334:43.8197)182.155:277.645	((Iurus:229.854	(((Scorpiops:129.277	(Pandinus:78.6952	Liocheles:78.6952)78.6952:50.5814)129.277:20.1655	(Superstitionia:113.636	Hadrurus:113.636)113.636:35.8061)149.442:28.9632	Bothriurus:178.406)178.405:51.4484)229.854:129.934	(Vietbocap:327.109	(Chaerilus:274.437	(Centruroides:119.491
((Peripatopsis:180.071	(Euperipatoides:105.971	Epiperipatus:105.971)105.971:74.1002)180.071:370.725	((((Gammarus:454.844	((Daphnia:425.136	Calanus:425.136)425.136:16.9683	(Orchesella:407.447	((Tribolium:324.483	Drosophila:324.483)324.483:26.0331	Blattella:350.516)350.516:56.9313)407.447:34.6566)442.104:12.7398)454.844:18.0384	Argulus:472.882)472.882:59.3791	((Hanseniella:490.693	Glomeris:490.693)490.693:24.1725	(Scutigera:436.098	Alipes:436.098)436.098:78.7676)514.866:17.3957)532.261:10.443	((Pycnogonum:349.411	(Endeis:196.93	Anoplodactylus:196.93)196.93:152.48)349.411:173.566	(((Galeodes:347.814	(Gluvia:313.283	Eremobates:313.283)313.283:34.531)347.814:137.625	((((Siro:240.159	Metasiro:240.159)240.159:203.059	((Pachylicus:264.828	Larifuga:264.828)264.828:147.239	((Trogulus:323.697	Protolophus:323.697)323.697:27.5162	Hesperonemastoma:351.213)351.214:60.8535)412.067:31.1501)443.217:34.4062	((RicinoidesKarchii:175.046	RicinoidesAtewa:175.046)175.046:124.184	(Pseudocellus:260.49	(CryptocellusBecki:141.537	Cryptocellus:141.537)141.537:118.952)260.49:38.7401)299.23:178.394)477.623:4.8182	((Limulus:254.978	(Tachypleu:129.913	Carcinoscorpius:129.913)129.913:125.065)254.978:223.002	(((Neobisium:175.518	(Synsphyronus:129.735	(Hesperochernes:64.7042	Haplochernes:64.7042)64.7042:65.0313)129.735:45.7826)175.518:278.233	((Iurus:246.373	(((Scorpiops:164.082	(Pandinus:116.455	Liocheles:116.455)116.455:47.6271)164.082:12.3617	(Superstitionia:132.519	Hadrurus:132.519)132.519:43.9253)176.444:27.4866	Bothriurus:203.93)203.93:42.4423)246.373:88.6897	(Vietbocap:289.209	(Chaerilus:200.13	(Centruroides:97.0722
((Peripatopsis:198.037	(Euperipatoides:107.125	Epiperipatus:107.125)107.125:90.9123)198.037:351.907	((((Gammarus:451.097	((Daphnia:415.813	Calanus:415.813)415.813:19.5228	(Orchesella:400.377	((Tribolium:319.594	Drosophila:319.594)319.594:30.4328	Blattella:350.027)350.027:50.3501)400.377:34.9586)435.336:15.7616)451.097:22.0134	Argulus:473.111)473.11:60.6621	((Hanseniella:494.58	Glomeris:494.58)494.58:20.1748	(Scutigera:435.247	Alipes:435.247)435.247:79.5087)514.755:19.0175)533.773:9.6922	((Pycnogonum:382.267	(Endeis:196.757	Anoplodactylus:196.757)196.757:185.51)382.267:145.29	(((Galeodes:347.146	(Gluvia:304.293	Eremobates:304.293)304.293:42.8527)347.146:146.522	((((Siro:244.58	Metasiro:244.58)244.58:190.972	((Pachylicus:265.148	Larifuga:265.148)265.148:131.22	((Trogulus:297.546	Protolophus:297.546)297.546:25.0201	Hesperonemastoma:322.566)322.566:73.8024)396.368:39.1833)435.552:45.4323	((RicinoidesKarchii:157.375	RicinoidesAtewa:157.375)157.375:107.74	(Pseudocellus:238.418	(CryptocellusBecki:177.983	Cryptocellus:177.983)177.983:60.4349)238.418:26.6965)265.114:215.869)480.984:8.3795	((Limulus:255.789	(Tachypleu:128.894	Carcinoscorpius:128.894)128.894:126.895)255.789:229.003	(((Neobisium:179.946	(Synsphyronus:139.13	(Hesperochernes:74.6515	Haplochernes:74.6515)74.6515:64.4781)139.13:40.8153)179.946:271.963	((Iurus:225.248	(((Scorpiops:159.961	(Pandinus:108.141	Liocheles:108.141)108.141:51.8198)159.961:16.2952	(Superstitionia:136.137	Hadrurus:136.137)136.137:40.1192)176.256:20.9141	Bothriurus:197.17)197.171:28.0775)225.248:85.2517	(Vietbocap:264.269	(Chaerilus:198.206	(Centruroides:98.0577
((Peripatopsis:216.444	(Euperipatoides:119.024	Epiperipatus:119.024)119.024:97.4193)216.444:335.182	((((Gammarus:456.239	((Daphnia:419.585	Calanus:419.585)419.585:21.2816	(Orchesella:404.935	((Tribolium:318.88	Drosophila:318.88)318.88:27.7104	Blattella:346.59)346.59:58.3449)404.935:35.9317)440.867:15.3723)456.239:17.0743	Argulus:473.313)473.313:65.0764	((Hanseniella:501.773	Glomeris:501.773)501.773:13.8731	(Scutigera:434.108	Alipes:434.108)434.108:81.538)515.646:22.7437)538.39:7.3378	((Pycnogonum:359.188	(Endeis:171.563	Anoplodactylus:171.563)171.563:187.626)359.188:170.723	(((Galeodes:361.6	(Gluvia:337.207	Eremobates:337.207)337.207:24.3924)361.6:125.625	((((Siro:277.171	Metasiro:277.171)277.171:157.498	((Pachylicus:255.255	Larifuga:255.255)255.255:141.863	((Trogulus:312.96	Protolophus:312.96)312.96:24.163	Hesperonemastoma:337.123)337.123:59.9953)397.118:37.5497)434.669:41.0564	((RicinoidesKarchii:121.866	RicinoidesAtewa:121.866)121.866:138.599	(Pseudocellus:210.101	(CryptocellusBecki:108.279	Cryptocellus:108.279)108.279:101.822)210.101:50.3629)260.464:215.26)475.725:6.7582	((Limulus:263.881	(Tachypleu:138.774	Carcinoscorpius:138.774)138.774:125.107)263.881:213.506	(((Neobisium:207.684	(Synsphyronus:167.346	(Hesperochernes:77.8415	Haplochernes:77.8415)77.8415:89.504)167.346:40.3387)207.684:245.93	((Iurus:244.171	(((Scorpiops:160.29	(Pandinus:117.895	Liocheles:117.895)117.895:42.3956)160.29:20.1276	(Superstitionia:117.986	Hadrurus:117.986)117.986:62.4319)180.418:33.2533	Bothriurus:213.671)213.671:30.4995)244.171:74.1517	(Vietbocap:257.269	(Chaerilus:219.443	(Centruroides:142.022
((Peripatopsis:207.586	(Euperipatoides:120.72	Epiperipatus:120.72)120.72:86.8656)207.586:344.257	((((Gammarus:470.909	((Daphnia:438.625	Calanus:438.625)438.625:17.6244	(Orchesella:416.21	((Tribolium:305.145	Drosophila:305.145)305.145:33.2762	Blattella:338.421)338.421:77.7894)416.21:40.039)456.25:14.6591)470.909:11.5301	Argulus:482.439)482.439:55.0189	((Hanseniella:490.852	Glomeris:490.852)490.852:26.9075	(Scutigera:440.199	Alipes:440.199)440.199:77.5604)517.76:19.6983)537.458:7.3445	((Pycnogonum:342.133	(Endeis:171.675	Anoplodactylus:171.675)171.675:170.458)342.133:182.161	(((Galeodes:343.278	(Gluvia:299.312	Eremobates:299.312)299.312:43.9661)343.278:140.672	((((Siro:250.094	Metasiro:250.094)250.094:183.348	((Pachylicus:285.909	Larifuga:285.909)285.909:116.254	((Trogulus:342.048	Protolophus:342.048)342.048:17.4865	Hesperonemastoma:359.534)359.534:42.6295)402.164:31.2781)433.442:39.8439	((RicinoidesKarchii:104.526	RicinoidesAtewa:104.526)104.526:119.639	(Pseudocellus:178.959	(CryptocellusBecki:93.9181	Cryptocellus:93.9181)93.9181:85.0406)178.959:45.2064)224.165:249.121)473.286:6.13	((Limulus:231.427	(Tachypleu:118.731	Carcinoscorpius:118.731)118.731:112.696)231.427:243.459	(((Neobisium:225.561	(Synsphyronus:188.511	(Hesperochernes:89.4289	Haplochernes:89.4289)89.4289:99.0823)188.511:37.0505)225.561:228.921	((Iurus:219.822	(((Scorpiops:166.08	(Pandinus:131.535	Liocheles:131.535)131.535:34.5448)166.08:7.473	(Superstitionia:149.951	Hadrurus:149.951)149.951:23.6019)173.553:11.8451	Bothriurus:185.398)185.398:34.4239)219.822:114.389	(Vietbocap:259.444	(Chaerilus:192.804	(Centruroides:110.047
((Peripatopsis:213.452	(Euperipatoides:122.491	Epiperipatus:122.491)122.491:90.9615)213.452:344.817	((((Gammarus:481.129	((Daphnia:458.341	Calanus:458.341)458.341:10.8258	(Orchesella:434.416	((Tribolium:313.065	Drosophila:313.065)313.065:38.3497	Blattella:351.415)351.415:83.0006)434.416:34.7511)469.167:11.9623)481.129:9.06	Argulus:490.189)490.189:48.4724	((Hanseniella:503.233	Glomeris:503.233)503.233:20.296	(Scutigera:455.382	Alipes:455.382)455.382:68.1467)523.529:15.1331)538.662:9.8219	((Pycnogonum:354.504	(Endeis:151.6	Anoplodactylus:151.6)151.6:202.903)354.504:179.318	(((Galeodes:355.877	(Gluvia:306.927	Eremobates:306.927)306.927:48.9499)355.877:141.36	((((Siro:282.008	Metasiro:282.008)282.008:164.264	((Pachylicus:254.526	Larifuga:254.526)254.526:151.709	((Trogulus:326.182	Protolophus:326.182)326.182:26.4398	Hesperonemastoma:352.622)352.622:53.6129)406.235:40.0378)446.272:38.9996	((RicinoidesKarchii:121.941	RicinoidesAtewa:121.941)121.941:129.687	(Pseudocellus:203.778	(CryptocellusBecki:134.611	Cryptocellus:134.611)134.611:69.1672)203.778:47.85)251.628:233.644)485.272:7.4296	((Limulus:236.98	(Tachypleu:133.848	Carcinoscorpius:133.848)133.848:103.133)236.98:250.586	(((Neobisium:264.437	(Synsphyronus:215.999	(Hesperochernes:96.7323	Haplochernes:96.7323)96.7323:119.267)215.999:48.4379)264.437:197.751	((Iurus:214.15	(((Scorpiops:146.482	(Pandinus:119.414	Liocheles:119.414)119.414:27.0686)146.482:9.7325	(Superstitionia:124.677	Hadrurus:124.677)124.677:31.5381)156.215:19.0476	Bothriurus:175.263)175.263:38.8873)214.15:137.747	(Vietbocap:304.512	(Chaerilus:267.535	(Centruroides:146.647
((Peripatopsis:205.886	(Euperipatoides:109.128	Epiperipatus:109.128)109.128:96.7588)205.886:350.339	((((Gammarus:464.931	((Daphnia:442.127	Calanus:442.127)442.127:10.0869	(Orchesella:417.375	((Tribolium:321.702	Drosophila:321.702)321.702:27.9569	Blattella:349.659)349.659:67.716)417.375:34.8397)452.214:12.7168)464.931:13.9876	Argulus:478.918)478.918:58.8531	((Hanseniella:496.492	Glomeris:496.492)496.492:21.79	(Scutigera:415.497	Alipes:415.497)415.497:102.786)518.282:19.4891)537.772:10.3282	((Pycnogonum:349.818	(Endeis:156.634	Anoplodactylus:156.634)156.634:193.184)349.818:180.791	(((Galeodes:347.621	(Gluvia:312.971	Eremobates:312.971)312.971:34.6505)347.621:143.966	((((Siro:301.622	Metasiro:301.622)301.622:148.01	((Pachylicus:261.992	Larifuga:261.992)261.992:157.753	((Trogulus:311.03	Protolophus:311.03)311.03:37.5677	Hesperonemastoma:348.597)348.598:71.1479)419.745:29.8868)449.632:31.7948	((RicinoidesKarchii:147.44	RicinoidesAtewa:147.44)147.44:155.64	(Pseudocellus:253.71	(CryptocellusBecki:177.638	Cryptocellus:177.638)177.638:76.0716)253.71:49.3705)303.08:178.347)481.427:5.7257	((Limulus:245.186	(Tachypleu:110.775	Carcinoscorpius:110.775)110.775:134.411)245.186:237.07	(((Neobisium:222.217	(Synsphyronus:182.28	(Hesperochernes:111.825	Haplochernes:111.825)111.825:70.4549)182.28:39.9366)222.217:240.932	((Iurus:230.867	(((Scorpiops:164.442	(Pandinus:111.574	Liocheles:111.574)111.574:52.8682)164.442:17.9269	(Superstitionia:141.571	Hadrurus:141.571)141.571:40.7985)182.369:16.8586	Bothriurus:199.227)199.228:31.6389)230.867:115.309	(Vietbocap:230.234	(Chaerilus:176.334	(Centruroides:85.3345
((Peripatopsis:200.328	(Euperipatoides:108.173	Epiperipatus:108.173)108.173:92.155)200.328:351.932	((((Gammarus:458.075	((Daphnia:430.822	Calanus:430.822)430.822:12.9047	(Orchesella:408.695	((Tribolium:321.303	Drosophila:321.303)321.303:30.5018	Blattella:351.805)351.805:56.8899)408.695:35.0317)443.727:14.3481)458.075:15.8818	Argulus:473.957)473.957:57.826	((Hanseniella:493.35	Glomeris:493.35)493.35:17.4585	(Scutigera:428.242	Alipes:428.242)428.242:82.5661)510.808:20.9744)531.783:10.7533	((Pycnogonum:351.926	(Endeis:165.551	Anoplodactylus:165.551)165.551:186.375)351.926:171.131	(((Galeodes:351.97	(Gluvia:320.533	Eremobates:320.533)320.533:31.4366)351.97:134.237	((((Siro:255.192	Metasiro:255.192)255.192:183.489	((Pachylicus:242.638	Larifuga:242.638)242.638:161.577	((Trogulus:316.881	Protolophus:316.881)316.881:34.8516	Hesperonemastoma:351.733)351.733:52.4825)404.215:34.4653)438.681:36.5282	((RicinoidesKarchii:165.371	RicinoidesAtewa:165.371)165.371:125.573	(Pseudocellus:251.387	(CryptocellusBecki:160.048	Cryptocellus:160.048)160.048:91.3388)251.387:39.5577)290.944:184.264)475.209:5.6762	((Limulus:250.029	(Tachypleu:136.054	Carcinoscorpius:136.054)136.054:113.974)250.029:226.108	(((Neobisium:251.884	(Synsphyronus:198.074	(Hesperochernes:90.7871	Haplochernes:90.7871)90.7871:107.287)198.074:53.8101)251.884:201.919	((Iurus:221.75	(((Scorpiops:154.608	(Pandinus:110.266	Liocheles:110.266)110.266:44.3416)154.608:10.8505	(Superstitionia:137.274	Hadrurus:137.274)137.274:28.1841)165.458:19.087	Bothriurus:184.545)184.546:37.2041)221.75:130.04	(Vietbocap:257.28	(Chaerilus:189.79	(Centruroides:74.7793
((Peripatopsis:206.289	(Euperipatoides:108.587	Epiperipatus:108.587)108.587:97.7023)206.289:346.642	((((Gammarus:454.86	((Daphnia:422.815	Calanus:422.815)422.815:16.332	(Orchesella:404.188	((Tribolium:318.45	Drosophila:318.45)318.45:34.4651	Blattella:352.915)352.915:51.2732)404.188:34.9591)439.147:15.712)454.86:13.0698	Argulus:467.929)467.93:64.6862	((Hanseniella:478.277	Glomeris:478.277)478.277:30.3744	(Scutigera:407.42	Alipes:407.42)407.42:101.232)508.652:23.964)532.616:11.3554	((Pycnogonum:332.768	(Endeis:164.402	Anoplodactylus:164.402)164.402:168.366)332.768:188.827	(((Galeodes:376.047	(Gluvia:341.175	Eremobates:341.175)341.175:34.8722)376.047:108.778	((((Siro:258.403	Metasiro:258.403)258.403:188.677	((Pachylicus:261.789	Larifuga:261.789)261.789:155.928	((Trogulus:282.445	Protolophus:282.445)282.445:50.0458	Hesperonemastoma:332.491)332.491:85.226)417.717:29.3638)447.081:31.3717	((RicinoidesKarchii:207.705	RicinoidesAtewa:207.705)207.705:121.635	(Pseudocellus:286.149	(CryptocellusBecki:154.906	Cryptocellus:154.906)154.906:131.244)286.149:43.1915)329.341:149.112)478.452:4.175	((Limulus:268.373	(Tachypleu:145.567	Carcinoscorpius:145.567)145.567:122.806)268.373:210.559	(((Neobisium:255.864	(Synsphyronus:195.26	(Hesperochernes:75.6072	Haplochernes:75.6072)75.6072:119.653)195.26:60.6034)255.864:200.275	((Iurus:219.104	(((Scorpiops:155.374	(Pandinus:109.646	Liocheles:109.646)109.646:45.7284)155.374:11.6366	(Superstitionia:135.391	Hadrurus:135.391)135.391:31.6201)167.011:14.3498	Bothriurus:181.361)181.361:37.743)219.104:126.965	(Vietbocap:266.191	(Chaerilus:206.592	(Centruroides:97.5375
((Peripatopsis:205.955	(Euperipatoides:112.915	Epiperipatus:112.915)112.915:93.0406)205.955:352.649	((((Gammarus:457.672	((Daphnia:428.13	Calanus:428.13)428.13:14.5186	(Orchesella:411.262	((Tribolium:333.232	Drosophila:333.232)333.232:30.7174	Blattella:363.95)363.949:47.3126)411.262:31.3868)442.649:15.0229)457.672:13.4051	Argulus:471.077)471.077:65.3154	((Hanseniella:487.937	Glomeris:487.937)487.937:23.8508	(Scutigera:405.759	Alipes:405.759)405.759:106.029)511.788:24.6049)536.392:12.3369	((Pycnogonum:346.12	(Endeis:189.594	Anoplodactylus:189.594)189.594:156.527)346.12:178.676	(((Galeodes:371.151	(Gluvia:338.39	Eremobates:338.39)338.39:32.7606)371.151:116.393	((((Siro:276.564	Metasiro:276.564)276.564:163.798	((Pachylicus:261.18	Larifuga:261.18)261.18:145.564	((Trogulus:257.93	Protolophus:257.93)257.93:50.303	Hesperonemastoma:308.233)308.233:98.5105)406.744:33.6189)440.362:36.1912	((RicinoidesKarchii:151.105	RicinoidesAtewa:151.105)151.105:150.25	(Pseudocellus:261.147	(CryptocellusBecki:146.406	Cryptocellus:146.406)146.406:114.74)261.147:40.2086)301.355:175.199)476.553:6.9934	((Limulus:238.738	(Tachypleu:125.369	Carcinoscorpius:125.369)125.369:113.369)238.738:240.705	(((Neobisium:247.746	(Synsphyronus:189.721	(Hesperochernes:84.2532	Haplochernes:84.2532)84.2532:105.468)189.721:58.025)247.746:211.511	((Iurus:221.242	(((Scorpiops:150.058	(Pandinus:110.364	Liocheles:110.364)110.364:39.6938)150.058:11.4053	(Superstitionia:133.048	Hadrurus:133.048)133.048:28.4151)161.463:20.2803	Bothriurus:181.744)181.744:39.4985)221.242:134.353	(Vietbocap:250.055	(Chaerilus:151.533	(Centruroides:63.7876
((Peripatopsis:199.333	(Euperipatoides:101.504	Epiperipatus:101.504)101.504:97.8294)199.333:357.668	((((Gammarus:452.63	((Daphnia:424.977	Calanus:424.977)424.977:13.9426	(Orchesella:408.187	((Tribolium:319.692	Drosophila:319.692)319.692:36.9301	Blattella:356.623)356.623:51.5643)408.187:30.7321)438.919:13.711)452.63:14.3695	Argulus:467)467:69.5142	((Hanseniella:492.671	Glomeris:492.671)492.671:19.4877	(Scutigera:417.984	Alipes:417.984)417.984:94.1743)512.159:24.355)536.514:11.1025	((Pycnogonum:374.92	(Endeis:199.371	Anoplodactylus:199.371)199.371:175.549)374.92:154.976	(((Galeodes:377.123	(Gluvia:356.832	Eremobates:356.832)356.832:20.2901)377.123:115.285	((((Siro:239.679	Metasiro:239.679)239.679:198.676	((Pachylicus:264.091	Larifuga:264.091)264.091:126.887	((Trogulus:287.066	Protolophus:287.066)287.066:25.0217	Hesperonemastoma:312.088)312.088:78.8908)390.978:47.3765)438.355:43.5883	((RicinoidesKarchii:196.165	RicinoidesAtewa:196.165)196.165:106.969	(Pseudocellus:272.817	(CryptocellusBecki:204.631	Cryptocellus:204.631)204.631:68.1852)272.817:30.3174)303.134:178.809)481.943:6.1931	((Limulus:230.075	(Tachypleu:116.762	Carcinoscorpius:116.762)116.762:113.313)230.075:254.162	(((Neobisium:225.107	(Synsphyronus:177.937	(Hesperochernes:103.942	Haplochernes:103.942)103.942:73.9947)177.937:47.1701)225.107:237.936	((Iurus:293.231	(((Scorpiops:174.221	(Pandinus:115.192	Liocheles:115.192)115.192:59.0292)174.221:26.6838	(Superstitionia:143.013	Hadrurus:143.013)143.013:57.893)200.905:41.8814	Bothriurus:242.787)242.787:50.4444)293.231:87.1684	(Vietbocap:317.648	(Chaerilus:183.678	(Centruroides:63.7014
((Peripatopsis:211.493	(Euperipatoides:108.657	Epiperipatus:108.657)108.657:102.836)211.493:342.88	((((Gammarus:444.384	((Daphnia:406.73	Calanus:406.73)406.73:19.3478	(Orchesella:401.578	((Tribolium:310.936	Drosophila:310.936)310.936:46.862	Blattella:357.797)357.798:43.7803)401.578:24.4994)426.077:18.3065)444.384:18.5436	Argulus:462.928)462.927:69.79	((Hanseniella:486.299	Glomeris:486.299)486.299:20.9272	(Scutigera:410.258	Alipes:410.258)410.258:96.9681)507.226:25.4909)532.717:11.8197	((Pycnogonum:384.423	(Endeis:216.989	Anoplodactylus:216.989)216.989:167.435)384.423:143.325	(((Galeodes:388.094	(Gluvia:360.824	Eremobates:360.824)360.824:27.2696)388.094:105.041	((((Siro:297.761	Metasiro:297.761)297.761:149.145	((Pachylicus:256.833	Larifuga:256.833)256.833:149.557	((Trogulus:285.836	Protolophus:285.836)285.836:27.9228	Hesperonemastoma:313.758)313.759:92.6312)406.39:40.5158)446.906:35.3388	((RicinoidesKarchii:172.638	RicinoidesAtewa:172.638)172.638:123.686	(Pseudocellus:266.248	(CryptocellusBecki:167.085	Cryptocellus:167.085)167.085:99.1629)266.248:30.0761)296.323:185.921)482.245:7.8795	((Limulus:254.776	(Tachypleu:153.087	Carcinoscorpius:153.087)153.087:101.689)254.776:231.939	(((Neobisium:212.539	(Synsphyronus:163.492	(Hesperochernes:74.7261	Haplochernes:74.7261)74.7261:88.7662)163.492:49.0463)212.539:250.858	((Iurus:209.753	(((Scorpiops:135.881	(Pandinus:96.2197	Liocheles:96.2197)96.2197:39.6616)135.881:11.6794	(Superstitionia:104.352	Hadrurus:104.352)104.352:43.2088)147.561:19.2853	Bothriurus:166.846)166.846:42.9072)209.753:122.427	(Vietbocap:282.763	(Chaerilus:231.058	(Centruroides:97.5108
((Peripatopsis:197.28	(Euperipatoides:110.769	Epiperipatus:110.769)110.769:86.5118)197.28:360.818	((((Gammarus:442.064	((Daphnia:397.012	Calanus:397.012)397.012:30.7063	(Orchesella:394.572	((Tribolium:302.826	Drosophila:302.826)302.826:41.9319	Blattella:344.757)344.757:49.8151)394.572:33.1462)427.719:14.3456)442.064:14.0103	Argulus:456.075)456.075:76.4527	((Hanseniella:489.782	Glomeris:489.782)489.782:18.8619	(Scutigera:390.818	Alipes:390.818)390.818:117.826)508.644:23.8836)532.528:14.0281	((Pycnogonum:394.144	(Endeis:187.057	Anoplodactylus:187.057)187.057:207.087)394.144:133.12	(((Galeodes:391.524	(Gluvia:365.514	Eremobates:365.514)365.514:26.01)391.524:97.1257	((((Siro:239.966	Metasiro:239.966)239.966:196.944	((Pachylicus:261.195	Larifuga:261.195)261.195:132.646	((Trogulus:301.232	Protolophus:301.232)301.232:25.7907	Hesperonemastoma:327.023)327.023:66.8177)393.841:43.07)436.911:38.8551	((RicinoidesKarchii:166.272	RicinoidesAtewa:166.272)166.272:115.958	(Pseudocellus:217.126	(CryptocellusBecki:116.203	Cryptocellus:116.203)116.203:100.922)217.126:65.1054)282.231:193.536)475.766:8.1784	((Limulus:257.204	(Tachypleu:139.226	Carcinoscorpius:139.226)139.226:117.977)257.204:222.24	(((Neobisium:193.978	(Synsphyronus:162.038	(Hesperochernes:87.8954	Haplochernes:87.8954)87.8954:74.1416)162.038:31.9407)193.978:263.967	((Iurus:192.572	(((Scorpiops:136.209	(Pandinus:107.39	Liocheles:107.39)107.39:28.819)136.209:7.4045	(Superstitionia:118.303	Hadrurus:118.303)118.303:25.3096)143.613:14.1299	Bothriurus:157.743)157.743:34.8291)192.572:135.721	(Vietbocap:259.716	(Chaerilus:214.715	(Centruroides:126.712
((Peripatopsis:194.579	(Euperipatoides:109.661	Epiperipatus:109.661)109.661:84.9174)194.579:362.085	((((Gammarus:447.177	((Daphnia:396.408	Calanus:396.408)396.408:32.206	(Orchesella:385.259	((Tribolium:289.29	Drosophila:289.29)289.29:34.8369	Blattella:324.128)324.127:61.1317)385.259:43.3551)428.614:18.5628)447.177:13.7728	Argulus:460.95)460.95:71.4851	((Hanseniella:497.416	Glomeris:497.416)497.416:14.6324	(Scutigera:430.651	Alipes:430.651)430.651:81.397)512.048:20.3864)532.435:12.1079	((Pycnogonum:395.852	(Endeis:189.128	Anoplodactylus:189.128)189.128:206.723)395.852:130.901	(((Galeodes:381.999	(Gluvia:350.084	Eremobates:350.084)350.084:31.9147)381.999:109.753	((((Siro:277.052	Metasiro:277.052)277.052:158.074	((Pachylicus:238.421	Larifuga:238.421)238.421:161.835	((Trogulus:314.501	Protolophus:314.501)314.501:21.8149	Hesperonemastoma:336.316)336.316:63.9406)400.256:34.8686)435.125:41.4917	((RicinoidesKarchii:210.31	RicinoidesAtewa:210.31)210.31:63.7146	(Pseudocellus:244.784	(CryptocellusBecki:147.889	Cryptocellus:147.889)147.889:96.894)244.784:29.2411)274.024:202.592)476.617:9.4167	((Limulus:240.622	(Tachypleu:129.619	Carcinoscorpius:129.619)129.619:111.003)240.622:241.139	(((Neobisium:220.65	(Synsphyronus:169.014	(Hesperochernes:81.5028	Haplochernes:81.5028)81.5028:87.5109)169.014:51.637)220.65:238.725	((Iurus:208.025	(((Scorpiops:132.516	(Pandinus:84.7504	Liocheles:84.7504)84.7504:47.7652)132.516:15.1049	(Superstitionia:105.742	Hadrurus:105.742)105.742:41.879)147.62:25.0856	Bothriurus:172.706)172.706:35.3185)208.025:124.687	(Vietbocap:240.179	(Chaerilus:188.184	(Centruroides:105.906
((Peripatopsis:208.175	(Euperipatoides:110.738	Epiperipatus:110.738)110.738:97.4367)208.175:349.282	((((Gammarus:461.607	((Daphnia:428.061	Calanus:428.061)428.061:19.1601	(Orchesella:409.862	((Tribolium:292.969	Drosophila:292.969)292.969:42.644	Blattella:335.613)335.613:74.2499)409.862:37.3585)447.221:14.3857)461.607:15.355	Argulus:476.962)476.962:57.4498	((Hanseniella:501.089	Glomeris:501.089)501.089:16.3275	(Scutigera:436.184	Alipes:436.184)436.184:81.2315)517.416:16.9955)534.412:9.5344	((Pycnogonum:388.092	(Endeis:171.15	Anoplodactylus:171.15)171.15:216.942)388.092:137.498	(((Galeodes:367.668	(Gluvia:323.966	Eremobates:323.966)323.966:43.7027)367.668:122.575	((((Siro:335.519	Metasiro:335.519)335.519:114.096	((Pachylicus:283.452	Larifuga:283.452)283.452:141.387	((Trogulus:335.279	Protolophus:335.279)335.279:30.4729	Hesperonemastoma:365.752)365.752:59.087)424.839:24.7769)449.616:29.8716	((RicinoidesKarchii:205.343	RicinoidesAtewa:205.343)205.343:106.153	(Pseudocellus:280.717	(CryptocellusBecki:170.495	Cryptocellus:170.495)170.495:110.222)280.717:30.7789)311.496:167.991)479.487:6.8349	((Limulus:268.948	(Tachypleu:159.974	Carcinoscorpius:159.974)159.974:108.974)268.948:214.381	(((Neobisium:191.236	(Synsphyronus:142.212	(Hesperochernes:69.0377	Haplochernes:69.0377)69.0377:73.1745)142.212:49.024)191.236:270.396	((Iurus:172.347	(((Scorpiops:113.099	(Pandinus:72.2062	Liocheles:72.2062)72.2062:40.8924)113.099:13.7543	(Superstitionia:95.4784	Hadrurus:95.4784)95.4784:31.3745)126.853:20.0104	Bothriurus:146.864)146.863:25.483)172.347:107.298	(Vietbocap:200.112	(Chaerilus:169.974	(Centruroides:108.084
((Peripatopsis:186.883	(Euperipatoides:97.9845	Epiperipatus:97.9845)97.9845:88.8985)186.883:370.814	((((Gammarus:464.242	((Daphnia:428.749	Calanus:428.749)428.749:20.7241	(Orchesella:421.421	((Tribolium:320.002	Drosophila:320.002)320.002:47.493	Blattella:367.495)367.495:53.926)421.421:28.0521)449.473:14.7687)464.242:9.4927	Argulus:473.735)473.735:57.6937	((Hanseniella:490.445	Glomeris:490.445)490.445:21.0358	(Scutigera:420.774	Alipes:420.774)420.774:90.706)511.481:19.9482)531.428:10.078	((Pycnogonum:373.272	(Endeis:189.013	Anoplodactylus:189.013)189.013:184.259)373.272:147.339	(((Galeodes:369.01	(Gluvia:322.524	Eremobates:322.524)322.524:46.4854)369.01:115.892	((((Siro:296.642	Metasiro:296.642)296.642:144.528	((Pachylicus:254.702	Larifuga:254.702)254.702:154.35	((Trogulus:326.194	Protolophus:326.194)326.194:24.3344	Hesperonemastoma:350.528)350.528:58.5236)409.052:32.1183)441.17:32.2085	((RicinoidesKarchii:194.072	RicinoidesAtewa:194.072)194.072:114.724	(Pseudocellus:276.453	(CryptocellusBecki:186.387	Cryptocellus:186.387)186.387:90.0658)276.453:32.3434)308.797:164.582)473.379:6.4662	((Limulus:239.766	(Tachypleu:126.155	Carcinoscorpius:126.155)126.155:113.611)239.766:235.582	(((Neobisium:146.418	(Synsphyronus:120.42	(Hesperochernes:75.1095	Haplochernes:75.1095)75.1095:45.311)120.42:25.9972)146.418:305.306	((Iurus:192.452	(((Scorpiops:105.112	(Pandinus:79.319	Liocheles:79.319)79.319:25.7925)105.112:8.1036	(Superstitionia:77.1545	Hadrurus:77.1545)77.1545:36.0607)113.216:22.2864	Bothriurus:135.502)135.502:56.9509)192.452:119.877	(Vietbocap:239.167	(Chaerilus:174.948	(Centruroides:106.704
((Peripatopsis:188.189	(Euperipatoides:104.885	Epiperipatus:104.885)104.885:83.3046)188.189:370.213	((((Gammarus:461.652	((Daphnia:436.505	Calanus:436.505)436.505:15.0608	(Orchesella:425.45	((Tribolium:325.906	Drosophila:325.906)325.906:37.5495	Blattella:363.456)363.456:61.9943)425.45:26.115)451.565:10.0868)461.652:9.1741	Argulus:470.826)470.826:56.0082	((Hanseniella:487.604	Glomeris:487.604)487.604:18.4983	(Scutigera:419.715	Alipes:419.715)419.715:86.3881)506.103:20.7319)526.835:12.7258	((Pycnogonum:381.617	(Endeis:191.436	Anoplodactylus:191.436)191.436:190.18)381.617:137.073	(((Galeodes:373.404	(Gluvia:340.458	Eremobates:340.458)340.458:32.9453)373.404:107.266	((((Siro:290.887	Metasiro:290.887)290.887:144.174	((Pachylicus:292.084	Larifuga:292.084)292.084:119.365	((Trogulus:319.531	Protolophus:319.531)319.531:36.9849	Hesperonemastoma:356.517)356.517:54.9326)411.449:23.6124)435.062:35.2465	((RicinoidesKarchii:157.622	RicinoidesAtewa:157.622)157.622:121.303	(Pseudocellus:228.015	(CryptocellusBecki:149.105	Cryptocellus:149.105)149.105:78.9105)228.015:50.9104)278.926:191.382)470.308:6.9045	((Limulus:242.023	(Tachypleu:108.394	Carcinoscorpius:108.394)108.394:133.628)242.023:231.985	(((Neobisium:157.472	(Synsphyronus:116.887	(Hesperochernes:53.6459	Haplochernes:53.6459)53.6459:63.2407)116.887:40.5851)157.472:295.189	((Iurus:185.431	(((Scorpiops:118.874	(Pandinus:84.1254	Liocheles:84.1254)84.1254:34.7489)118.874:11.5383	(Superstitionia:104.969	Hadrurus:104.969)104.969:25.4429)130.413:14.5448	Bothriurus:144.957)144.957:40.4734)185.431:143.052	(Vietbocap:262.239	(Chaerilus:226.669	(Centruroides:129.178
((Peripatopsis:206.674	(Euperipatoides:106.251	Epiperipatus:106.251)106.251:100.423)206.674:349.312	((((Gammarus:470.627	((Daphnia:445.095	Calanus:445.095)445.095:15.1812	(Orchesella:439.049	((Tribolium:342.061	Drosophila:342.061)342.061:45.5899	Blattella:387.651)387.651:51.3976)439.049:21.227)460.276:10.3502)470.627:7.3439	Argulus:477.971)477.97:52.9507	((Hanseniella:493.037	Glomeris:493.037)493.037:19.9931	(Scutigera:402.358	Alipes:402.358)402.358:110.672)513.03:17.8909)530.921:9.2115	((Pycnogonum:374.4	(Endeis:184.346	Anoplodactylus:184.346)184.346:190.054)374.4:147.707	(((Galeodes:369.389	(Gluvia:332.222	Eremobates:332.222)332.222:37.1673)369.389:119.459	((((Siro:271.098	Metasiro:271.098)271.098:160.055	((Pachylicus:280.309	Larifuga:280.309)280.309:116.913	((Trogulus:327.944	Protolophus:327.944)327.944:19.4756	Hesperonemastoma:347.42)347.42:49.8027)397.222:33.9302)431.153:45.0809	((RicinoidesKarchii:187.135	RicinoidesAtewa:187.135)187.135:87.9269	(Pseudocellus:219.056	(CryptocellusBecki:105.628	Cryptocellus:105.628)105.628:113.428)219.056:56.0061)275.062:201.171)476.233:7.1348	((Limulus:209.831	(Tachypleu:111.876	Carcinoscorpius:111.876)111.876:97.9552)209.831:270.413	(((Neobisium:135.646	(Synsphyronus:104.23	(Hesperochernes:53.4507	Haplochernes:53.4507)53.4507:50.7791)104.23:31.4165)135.646:310.687	((Iurus:199.157	(((Scorpiops:135.464	(Pandinus:102.499	Liocheles:102.499)102.499:32.964)135.464:9.4318	(Superstitionia:104.938	Hadrurus:104.938)104.938:39.9572)144.896:17.2535	Bothriurus:162.149)162.149:37.008)199.157:109.5	(Vietbocap:256.777	(Chaerilus:215.48	(Centruroides:133.699
((Peripatopsis:203.531	(Euperipatoides:110.884	Epiperipatus:110.884)110.884:92.6467)203.531:355.724	((((Gammarus:472.683	((Daphnia:446.822	Calanus:446.822)446.822:13.5402	(Orchesella:439.134	((Tribolium:365.341	Drosophila:365.341)365.341:28.5477	Blattella:393.889)393.889:45.2449)439.134:21.2291)460.363:12.3203)472.683:7.2462	Argulus:479.93)479.93:54.5482	((Hanseniella:496.144	Glomeris:496.144)496.144:19.3514	(Scutigera:395.193	Alipes:395.193)395.193:120.302)515.496:18.9824)534.478:9.9723	((Pycnogonum:374.346	(Endeis:201.365	Anoplodactylus:201.365)201.365:172.981)374.346:154.142	(((Galeodes:369.039	(Gluvia:332.416	Eremobates:332.416)332.416:36.6234)369.039:122.282	((((Siro:277.591	Metasiro:277.591)277.591:167.915	((Pachylicus:301.287	Larifuga:301.287)301.287:119.979	((Trogulus:349.288	Protolophus:349.288)349.288:24.4444	Hesperonemastoma:373.733)373.733:47.5336)421.267:24.2397)445.506:33.5162	((RicinoidesKarchii:182.983	RicinoidesAtewa:182.983)182.983:90.6457	(Pseudocellus:244.895	(CryptocellusBecki:161.545	Cryptocellus:161.545)161.545:83.3496)244.895:28.7342)273.629:205.394)479.022:6.9377	((Limulus:239.876	(Tachypleu:112.287	Carcinoscorpius:112.287)112.287:127.589)239.876:243.183	(((Neobisium:133.865	(Synsphyronus:102.214	(Hesperochernes:57.0848	Haplochernes:57.0848)57.0848:45.129)102.214:31.6513)133.865:313.3	((Iurus:208.54	(((Scorpiops:139.197	(Pandinus:110.572	Liocheles:110.572)110.572:28.6254)139.197:10.3524	(Superstitionia:122.038	Hadrurus:122.038)122.038:27.5116)149.55:17.3214	Bothriurus:166.872)166.871:41.6686)208.54:113.602	(Vietbocap:289.527	(Chaerilus:254.504	(Centruroides:151.749
((Peripatopsis:192.65	(Euperipatoides:101.781	Epiperipatus:101.781)101.781:90.8683)192.65:365.314	((((Gammarus:473.149	((Daphnia:443.344	Calanus:443.344)443.344:16.2909	(Orchesella:436.137	((Tribolium:355.574	Drosophila:355.574)355.574:33.4844	Blattella:389.058)389.058:47.0798)436.137:23.4965)459.635:13.5149)473.149:6.6894	Argulus:479.839)479.839:48.9812	((Hanseniella:492.081	Glomeris:492.081)492.081:17.6165	(Scutigera:427.413	Alipes:427.413)427.413:82.2846)509.698:19.1222)528.82:10.2968	((Pycnogonum:373.76	(Endeis:188.114	Anoplodactylus:188.114)188.114:185.646)373.76:150.427	(((Galeodes:379.64	(Gluvia:344.448	Eremobates:344.448)344.448:35.1915)379.64:107.505	((((Siro:221.804	Metasiro:221.804)221.804:207.659	((Pachylicus:268.766	Larifuga:268.766)268.766:135.839	((Trogulus:344.966	Protolophus:344.966)344.966:22.7651	Hesperonemastoma:367.731)367.731:36.8737)404.604:24.8575)429.462:45.6019	((RicinoidesKarchii:175.274	RicinoidesAtewa:175.274)175.274:127.07	(Pseudocellus:264.361	(CryptocellusBecki:130.519	Cryptocellus:130.519)130.519:133.842)264.361:37.9836)302.344:172.72)475.064:6.5465	((Limulus:245.405	(Tachypleu:121.973	Carcinoscorpius:121.973)121.973:123.432)245.405:232.486	(((Neobisium:148.147	(Synsphyronus:111.137	(Hesperochernes:58.3814	Haplochernes:58.3814)58.3814:52.7554)111.137:37.0105)148.147:292.204	((Iurus:227.134	(((Scorpiops:139.664	(Pandinus:102.347	Liocheles:102.347)102.347:37.3173)139.664:19.9164	(Superstitionia:127.872	Hadrurus:127.872)127.872:31.7085)159.58:28.3619	Bothriurus:187.942)187.942:39.1921)227.134:78.7192	(Vietbocap:276.677	(Chaerilus:249.835	(Centruroides:167.396
((Peripatopsis:196.812	(Euperipatoides:101.313	Epiperipatus:101.313)101.313:95.4987)196.812:361.396	((((Gammarus:471.337	((Daphnia:437.193	Calanus:437.193)437.193:20.1405	(Orchesella:429.097	((Tribolium:352.098	Drosophila:352.098)352.098:28.9446	Blattella:381.043)381.043:48.0542)429.097:28.2367)457.334:14.0033)471.337:5.8851	Argulus:477.223)477.223:53.8654	((Hanseniella:490.894	Glomeris:490.894)490.894:21.1118	(Scutigera:436.303	Alipes:436.303)436.303:75.7019)512.005:19.0825)531.088:10.4222	((Pycnogonum:360.098	(Endeis:195.486	Anoplodactylus:195.486)195.486:164.612)360.098:161.161	(((Galeodes:391.199	(Gluvia:353.068	Eremobates:353.068)353.068:38.1314)391.199:95.4139	((((Siro:276.346	Metasiro:276.346)276.346:161.214	((Pachylicus:272.916	Larifuga:272.916)272.916:134.964	((Trogulus:336.774	Protolophus:336.774)336.774:21.5477	Hesperonemastoma:358.321)358.321:49.5585)407.88:29.6803)437.56:38.4112	((RicinoidesKarchii:142.604	RicinoidesAtewa:142.604)142.604:131.892	(Pseudocellus:244.882	(CryptocellusBecki:168.054	Cryptocellus:168.054)168.054:76.8283)244.882:29.6131)274.495:201.476)475.971:5.8376	((Limulus:245.527	(Tachypleu:126.173	Carcinoscorpius:126.173)126.173:119.354)245.527:232.837	(((Neobisium:158.326	(Synsphyronus:131.46	(Hesperochernes:65.2567	Haplochernes:65.2567)65.2567:66.2029)131.46:26.8663)158.326:287.954	((Iurus:218.812	(((Scorpiops:149.863	(Pandinus:104.189	Liocheles:104.189)104.189:45.6738)149.863:9.3381	(Superstitionia:129.524	Hadrurus:129.524)129.524:29.6774)159.201:27.2834	Bothriurus:186.485)186.485:32.3268)218.812:84.7934	(Vietbocap:265.652	(Chaerilus:242.707	(Centruroides:169.703
((Peripatopsis:220.923	(Euperipatoides:113.65	Epiperipatus:113.65)113.65:107.273)220.923:334.871	((((Gammarus:473.462	((Daphnia:446.905	Calanus:446.905)446.905:15.9446	(Orchesella:439.985	((Tribolium:366.423	Drosophila:366.423)366.423:31.6476	Blattella:398.071)398.07:41.9146)439.985:22.8643)462.85:10.6127)473.462:7.8321	Argulus:481.294)481.295:51.8418	((Hanseniella:494.815	Glomeris:494.815)494.815:22.531	(Scutigera:450.292	Alipes:450.292)450.292:67.0537)517.346:15.7902)533.136:8.2118	((Pycnogonum:379.766	(Endeis:202.212	Anoplodactylus:202.212)202.212:177.553)379.766:143.62	(((Galeodes:367.431	(Gluvia:322.248	Eremobates:322.248)322.248:45.1828)367.431:116.084	((((Siro:288.14	Metasiro:288.14)288.14:153.792	((Pachylicus:284.176	Larifuga:284.176)284.176:124.542	((Trogulus:321.777	Protolophus:321.777)321.777:28.2221	Hesperonemastoma:349.999)349.999:58.7196)408.719:33.2126)441.932:32.2328	((RicinoidesKarchii:183.671	RicinoidesAtewa:183.671)183.671:120.621	(Pseudocellus:224.766	(CryptocellusBecki:139.808	Cryptocellus:139.808)139.808:84.9581)224.766:79.5263)304.292:169.872)474.165:4.6337	((Limulus:226.613	(Tachypleu:125.283	Carcinoscorpius:125.283)125.283:101.329)226.613:248.119	(((Neobisium:175.458	(Synsphyronus:144.414	(Hesperochernes:76.2643	Haplochernes:76.2643)76.2643:68.1503)144.414:31.0439)175.458:274.118	((Iurus:216.331	(((Scorpiops:129.182	(Pandinus:78.6248	Liocheles:78.6248)78.6248:50.557)129.182:28.3324	(Superstitionia:107.368	Hadrurus:107.368)107.368:50.1467)157.514:26.0068	Bothriurus:183.522)183.521:32.8099)216.331:91.9133	(Vietbocap:283.998	(Chaerilus:249.81	(Centruroides:164.718
((Peripatopsis:237.557	(Euperipatoides:122.338	Epiperipatus:122.338)122.338:115.219)237.557:316.201	((((Gammarus:471.074	((Daphnia:447.73	Calanus:447.73)447.73:12.9529	(Orchesella:441.874	((Tribolium:359.683	Drosophila:359.683)359.683:42.7481	Blattella:402.431)402.431:39.4425)441.874:18.8092)460.683:10.3904)471.074:8.0149	Argulus:479.089)479.089:51.37	((Hanseniella:500.031	Glomeris:500.031)500.031:16.8737	(Scutigera:444.759	Alipes:444.759)444.759:72.1458)516.905:13.5535)530.459:7.5523	((Pycnogonum:401.22	(Endeis:247.245	Anoplodactylus:247.245)247.245:153.975)401.22:119.172	(((Galeodes:360.595	(Gluvia:326.506	Eremobates:326.506)326.506:34.0894)360.595:124.001	((((Siro:311.807	Metasiro:311.807)311.807:124.023	((Pachylicus:280.168	Larifuga:280.168)280.168:125.292	((Trogulus:287.265	Protolophus:287.265)287.265:41.6097	Hesperonemastoma:328.875)328.875:76.5852)405.461:30.3691)435.83:36.0528	((RicinoidesKarchii:178.587	RicinoidesAtewa:178.587)178.587:131.143	(Pseudocellus:289.257	(CryptocellusBecki:213.905	Cryptocellus:213.905)213.905:75.352)289.257:20.4725)309.73:162.153)471.882:7.1414	((Limulus:232.137	(Tachypleu:137.64	Carcinoscorpius:137.64)137.64:94.4982)232.137:242.375	(((Neobisium:155.485	(Synsphyronus:121.014	(Hesperochernes:63.1843	Haplochernes:63.1843)63.1843:57.8306)121.014:34.4704)155.485:292.666	((Iurus:257.862	(((Scorpiops:151.159	(Pandinus:102.795	Liocheles:102.795)102.795:48.3642)151.159:14.0043	(Superstitionia:128.97	Hadrurus:128.97)128.97:36.1938)165.163:24.7532	Bothriurus:189.916)189.916:67.9449)257.862:98.9061	(Vietbocap:327.707	(Chaerilus:283.993	(Centruroides:167.867
((Peripatopsis:225.764	(Euperipatoides:119.37	Epiperipatus:119.37)119.37:106.394)225.764:330.485	((((Gammarus:469.887	((Daphnia:444.25	Calanus:444.25)444.25:16.1881	(Orchesella:435.927	((Tribolium:349.951	Drosophila:349.951)349.951:31.7788	Blattella:381.73)381.729:54.1975)435.927:24.5112)460.439:9.4483)469.887:8.3261	Argulus:478.213)478.213:51.9166	((Hanseniella:488.89	Glomeris:488.89)488.89:23.6809	(Scutigera:434.436	Alipes:434.436)434.436:78.1357)512.572:17.5578)530.13:8.2296	((Pycnogonum:400.447	(Endeis:232.183	Anoplodactylus:232.183)232.183:168.264)400.447:118.326	(((Galeodes:350.31	(Gluvia:324.147	Eremobates:324.147)324.147:26.1623)350.31:133.04	((((Siro:273.034	Metasiro:273.034)273.034:161.055	((Pachylicus:253.208	Larifuga:253.208)253.208:141.849	((Trogulus:308.026	Protolophus:308.026)308.026:20.2846	Hesperonemastoma:328.31)328.31:66.7476)395.057:39.0308)434.088:37.0038	((RicinoidesKarchii:196.532	RicinoidesAtewa:196.532)196.532:98.421	(Pseudocellus:255.001	(CryptocellusBecki:156.692	Cryptocellus:156.692)156.692:98.3092)255.001:39.9517)294.953:176.139)471.092:6.929	((Limulus:232.444	(Tachypleu:130.636	Carcinoscorpius:130.636)130.636:101.808)232.444:242.733	(((Neobisium:156.716	(Synsphyronus:130.903	(Hesperochernes:73.5466	Haplochernes:73.5466)73.5466:57.3565)130.903:25.8131)156.716:280.097	((Iurus:221.325	(((Scorpiops:144.726	(Pandinus:108.991	Liocheles:108.991)108.991:35.7356)144.726:13.9933	(Superstitionia:130.826	Hadrurus:130.826)130.826:27.8936)158.719:25.1933	Bothriurus:183.913)183.913:37.4121)221.325:77.1211	(Vietbocap:271.953	(Chaerilus:240.345	(Centruroides:119.356
((Peripatopsis:225.283	(Euperipatoides:122.642	Epiperipatus:122.642)122.642:102.641)225.283:329.486	((((Gammarus:470.065	((Daphnia:448.768	Calanus:448.768)448.768:13.9432	(Orchesella:444.558	((Tribolium:372.196	Drosophila:372.196)372.196:26.464	Blattella:398.66)398.66:45.8979)444.558:18.1523)462.711:7.354)470.065:7.0716	Argulus:477.136)477.136:53.7181	((Hanseniella:489.402	Glomeris:489.402)489.402:20.0107	(Scutigera:424.248	Alipes:424.248)424.248:85.1648)509.412:21.4418)530.854:8.9033	((Pycnogonum:399.478	(Endeis:212.718	Anoplodactylus:212.718)212.718:186.761)399.478:120.521	(((Galeodes:325.394	(Gluvia:295.293	Eremobates:295.293)295.293:30.1012)325.394:159.334	((((Siro:264.372	Metasiro:264.372)264.372:160.093	((Pachylicus:270.318	Larifuga:270.318)270.318:116.862	((Trogulus:325.014	Protolophus:325.014)325.014:17.1496	Hesperonemastoma:342.163)342.163:45.0163)387.18:37.2855)424.465:46.3497	((RicinoidesKarchii:155.057	RicinoidesAtewa:155.057)155.057:110.573	(Pseudocellus:228.904	(CryptocellusBecki:136.582	Cryptocellus:136.582)136.582:92.3213)228.904:36.727)265.631:205.185)470.815:9.0244	((Limulus:252.504	(Tachypleu:134.15	Carcinoscorpius:134.15)134.15:118.354)252.504:223.784	(((Neobisium:154.815	(Synsphyronus:118.803	(Hesperochernes:64.0075	Haplochernes:64.0075)64.0075:54.7958)118.803:36.0124)154.815:296.214	((Iurus:209.366	(((Scorpiops:157.017	(Pandinus:117.064	Liocheles:117.064)117.064:39.9534)157.017:8.8194	(Superstitionia:139.954	Hadrurus:139.954)139.954:25.8822)165.837:16.0996	Bothriurus:181.936)181.936:27.4293)209.366:117.237	(Vietbocap:265.031	(Chaerilus:216.213	(Centruroides:123.052
((Peripatopsis:236.77	(Euperipatoides:138.054	Epiperipatus:138.054)138.054:98.7164)236.77:320.528	((((Gammarus:477.134	((Daphnia:453.387	Calanus:453.387)453.387:12.6535	(Orchesella:442.995	((Tribolium:357.783	Drosophila:357.783)357.783:27.6305	Blattella:385.413)385.413:57.5811)442.995:23.0465)466.041:11.0935)477.134:8.4131	Argulus:485.548)485.547:53.2357	((Hanseniella:493.102	Glomeris:493.102)493.102:28.5509	(Scutigera:446.11	Alipes:446.11)446.11:75.5434)521.653:17.1301)538.783:6.6108	((Pycnogonum:422.759	(Endeis:228.149	Anoplodactylus:228.149)228.149:194.609)422.759:106.112	(((Galeodes:336.328	(Gluvia:306.563	Eremobates:306.563)306.563:29.7652)336.328:155.577	((((Siro:275.256	Metasiro:275.256)275.256:148.401	((Pachylicus:270.206	Larifuga:270.206)270.206:118.722	((Trogulus:311.494	Protolophus:311.494)311.494:26.5167	Hesperonemastoma:338.011)338.011:50.9176)388.928:34.7282)423.656:52.2762	((RicinoidesKarchii:156.124	RicinoidesAtewa:156.124)156.124:71.9232	(Pseudocellus:208.877	(CryptocellusBecki:142.201	Cryptocellus:142.201)142.201:66.6762)208.877:19.1699)228.047:247.885)475.933:11.9133	((Limulus:254.684	(Tachypleu:146.479	Carcinoscorpius:146.479)146.479:108.206)254.684:228.191	(((Neobisium:149.544	(Synsphyronus:114.168	(Hesperochernes:59.9307	Haplochernes:59.9307)59.9307:54.2367)114.168:35.3765)149.544:309.437	((Iurus:224.914	(((Scorpiops:155.939	(Pandinus:116.527	Liocheles:116.527)116.527:39.4123)155.939:12.9573	(Superstitionia:140.447	Hadrurus:140.447)140.447:28.4491)168.897:26.3759	Bothriurus:195.273)195.272:29.6409)224.914:90.2142	(Vietbocap:273.609	(Chaerilus:237.17	(Centruroides:134.854
((Peripatopsis:230.307	(Euperipatoides:123.352	Epiperipatus:123.352)123.352:106.955)230.307:327.949	((((Gammarus:474.129	((Daphnia:445.479	Calanus:445.479)445.479:16.1822	(Orchesella:437.823	((Tribolium:346.374	Drosophila:346.374)346.374:34.176	Blattella:380.55)380.55:57.2731)437.823:23.8389)461.662:12.4673)474.129:8.0382	Argulus:482.167)482.167:54.6993	((Hanseniella:499.241	Glomeris:499.241)499.241:18.8146	(Scutigera:443.533	Alipes:443.533)443.533:74.5232)518.056:18.8109)536.867:9.3478	((Pycnogonum:388.522	(Endeis:205.13	Anoplodactylus:205.13)205.13:183.392)388.522:141.109	(((Galeodes:340.508	(Gluvia:281.06	Eremobates:281.06)281.06:59.4481)340.508:153.262	((((Siro:240.66	Metasiro:240.66)240.66:190.988	((Pachylicus:286.236	Larifuga:286.236)286.236:112.841	((Trogulus:325.595	Protolophus:325.595)325.595:20.8433	Hesperonemastoma:346.439)346.438:52.6383)399.077:32.5711)431.648:50.0469	((RicinoidesKarchii:114.705	RicinoidesAtewa:114.705)114.705:115.12	(Pseudocellus:194.534	(CryptocellusBecki:117.75	Cryptocellus:117.75)117.75:76.783)194.534:35.2917)229.825:251.869)481.695:7.8378	((Limulus:246.759	(Tachypleu:122.362	Carcinoscorpius:122.362)122.362:124.397)246.759:238.941	(((Neobisium:157.18	(Synsphyronus:123.348	(Hesperochernes:63.0862	Haplochernes:63.0862)63.0862:60.262)123.348:33.8323)157.18:302.545	((Iurus:248.006	(((Scorpiops:152.849	(Pandinus:120.891	Liocheles:120.891)120.891:31.958)152.849:10.8072	(Superstitionia:137.861	Hadrurus:137.861)137.861:25.7959)163.657:27.1183	Bothriurus:190.775)190.775:57.2312)248.006:98.4127	(Vietbocap:317.698	(Chaerilus:267.26	(Centruroides:116.418
((Peripatopsis:214.326	(Euperipatoides:119.608	Epiperipatus:119.608)119.608:94.718)214.326:324.166	((((Gammarus:468.163	((Daphnia:443.135	Calanus:443.135)443.135:15.0098	(Orchesella:429.303	((Tribolium:332.154	Drosophila:332.154)332.154:32.1236	Blattella:364.277)364.277:65.025)429.303:28.8418)458.145:10.0186)468.163:6.0452	Argulus:474.208)474.209:48.7717	((Hanseniella:476.91	Glomeris:476.91)476.91:24.1547	(Scutigera:406.418	Alipes:406.418)406.418:94.6464)501.065:21.9153)522.98:7.2618	((Pycnogonum:401.729	(Endeis:209.723	Anoplodactylus:209.723)209.723:192.007)401.729:115.821	(((Galeodes:346.836	(Gluvia:295.455	Eremobates:295.455)295.455:51.3803)346.836:134.566	((((Siro:274.639	Metasiro:274.639)274.639:161.431	((Pachylicus:281.155	Larifuga:281.155)281.155:124.257	((Trogulus:305.925	Protolophus:305.925)305.925:41.8342	Hesperonemastoma:347.759)347.759:57.6531)405.412:30.6581)436.071:33.8493	((RicinoidesKarchii:188.159	RicinoidesAtewa:188.159)188.159:89.4661	(Pseudocellus:225.175	(CryptocellusBecki:116.988	Cryptocellus:116.988)116.988:108.186)225.175:52.4505)277.625:192.294)469.92:6.12	((Limulus:235.253	(Tachypleu:125.653	Carcinoscorpius:125.653)125.653:109.599)235.253:236.73	(((Neobisium:162.772	(Synsphyronus:138.512	(Hesperochernes:83.4991	Haplochernes:83.4991)83.4991:55.0128)138.512:24.2597)162.772:278.989	((Iurus:236.22	(((Scorpiops:173.105	(Pandinus:121.472	Liocheles:121.472)121.472:51.6326)173.105:14.9274	(Superstitionia:153.659	Hadrurus:153.659)153.659:34.3728)188.032:20.951	Bothriurus:208.983)208.983:27.2367)236.22:65.2523	(Vietbocap:248.335	(Chaerilus:199.835	(Centruroides:118.513
((Peripatopsis:222.938	(Euperipatoides:115.645	Epiperipatus:115.645)115.645:107.293)222.938:325.312	((((Gammarus:478.004	((Daphnia:447.163	Calanus:447.163)447.163:18.7905	(Orchesella:430.955	((Tribolium:330.256	Drosophila:330.256)330.256:31.3556	Blattella:361.612)361.612:69.3426)430.955:34.9983)465.953:12.0508)478.004:9.0495	Argulus:487.054)487.053:46.4702	((Hanseniella:506.776	Glomeris:506.776)506.776:14.804	(Scutigera:448.177	Alipes:448.177)448.177:73.4024)521.58:11.9438)533.524:7.2074	((Pycnogonum:394.944	(Endeis:234.581	Anoplodactylus:234.581)234.581:160.364)394.944:129.606	(((Galeodes:359.636	(Gluvia:321.153	Eremobates:321.153)321.153:38.4832)359.636:120.615	((((Siro:313.789	Metasiro:313.789)313.789:131.835	((Pachylicus:254.18	Larifuga:254.18)254.18:164.313	((Trogulus:341.905	Protolophus:341.905)341.905:27.9458	Hesperonemastoma:369.851)369.851:48.6422)418.493:27.1306)445.624:25.0096	((RicinoidesKarchii:207.191	RicinoidesAtewa:207.191)207.191:104.34	(Pseudocellus:223.011	(CryptocellusBecki:125.683	Cryptocellus:125.683)125.683:97.3269)223.011:88.5204)311.531:159.103)470.634:5.9874	((Limulus:213.692	(Tachypleu:115.199	Carcinoscorpius:115.199)115.199:98.4925)213.692:258.972	(((Neobisium:162.849	(Synsphyronus:131.55	(Hesperochernes:68.5334	Haplochernes:68.5334)68.5334:63.0174)131.55:31.2989)162.849:284.203	((Iurus:222.597	(((Scorpiops:163.984	(Pandinus:129.75	Liocheles:129.75)129.75:34.234)163.984:8.0247	(Superstitionia:142.177	Hadrurus:142.177)142.177:29.8319)172.008:18.8186	Bothriurus:190.827)190.827:31.7698)222.597:89.5555	(Vietbocap:265.516	(Chaerilus:223.277	(Centruroides:119.862
((Peripatopsis:206.723	(Euperipatoides:112.235	Epiperipatus:112.235)112.235:94.4874)206.723:348.994	((((Gammarus:475.126	((Daphnia:455.421	Calanus:455.421)455.421:12.4744	(Orchesella:440.867	((Tribolium:325.66	Drosophila:325.66)325.66:43.4958	Blattella:369.156)369.155:71.7113)440.867:27.0284)467.896:7.2309)475.126:10.0514	Argulus:485.178)485.178:53.3212	((Hanseniella:504.559	Glomeris:504.559)504.559:16.9268	(Scutigera:446.464	Alipes:446.464)446.464:75.0223)521.486:17.0133)538.499:8.5897	((Pycnogonum:414.527	(Endeis:237.462	Anoplodactylus:237.462)237.462:177.065)414.527:117.615	(((Galeodes:371.222	(Gluvia:332.924	Eremobates:332.924)332.924:38.2976)371.222:120.16	((((Siro:265.522	Metasiro:265.522)265.522:170.254	((Pachylicus:235.239	Larifuga:235.239)235.239:165.867	((Trogulus:342.122	Protolophus:342.122)342.122:14.3452	Hesperonemastoma:356.467)356.467:44.638)401.106:34.6705)435.776:42.7648	((RicinoidesKarchii:199.132	RicinoidesAtewa:199.132)199.132:91.7038	(Pseudocellus:251.666	(CryptocellusBecki:119.237	Cryptocellus:119.237)119.237:132.428)251.666:39.1698)290.836:187.705)478.541:8.4036	((Limulus:235.538	(Tachypleu:148.428	Carcinoscorpius:148.428)148.428:87.1108)235.538:246.702	(((Neobisium:194.848	(Synsphyronus:160.506	(Hesperochernes:81.4058	Haplochernes:81.4058)81.4058:79.1002)160.506:34.342)194.848:260.693	((Iurus:212.568	(((Scorpiops:153.948	(Pandinus:117.059	Liocheles:117.059)117.059:36.889)153.948:12.0345	(Superstitionia:131.27	Hadrurus:131.27)131.27:34.7118)165.983:17.4863	Bothriurus:183.469)183.469:29.099)212.568:104.958	(Vietbocap:235.634	(Chaerilus:193.747	(Centruroides:120.607
((Peripatopsis:220.952	(Euperipatoides:111.291	Epiperipatus:111.291)111.291:109.662)220.952:332.683	((((Gammarus:472.367	((Daphnia:448.955	Calanus:448.955)448.955:16.4973	(Orchesella:434.515	((Tribolium:342.575	Drosophila:342.575)342.575:39.0648	Blattella:381.64)381.64:52.8756)434.515:30.937)465.453:6.9144)472.367:10.2827	Argulus:482.65)482.65:55.8922	((Hanseniella:491.066	Glomeris:491.066)491.066:27.7354	(Scutigera:428.459	Alipes:428.459)428.459:90.3432)518.802:19.7401)538.542:8.7397	((Pycnogonum:382.334	(Endeis:218.694	Anoplodactylus:218.694)218.694:163.64)382.334:145.767	(((Galeodes:351.175	(Gluvia:298.088	Eremobates:298.088)298.088:53.0867)351.175:136.471	((((Siro:328.61	Metasiro:328.61)328.61:123.185	((Pachylicus:315.377	Larifuga:315.377)315.377:113.555	((Trogulus:358.657	Protolophus:358.657)358.657:20.9781	Hesperonemastoma:379.635)379.635:49.2979)428.933:22.8612)451.794:27.3014	((RicinoidesKarchii:221.748	RicinoidesAtewa:221.748)221.748:108.596	(Pseudocellus:285.372	(CryptocellusBecki:141.801	Cryptocellus:141.801)141.801:143.571)285.372:44.9712)330.344:148.752)479.096:5.0578	((Limulus:252.436	(Tachypleu:116.74	Carcinoscorpius:116.74)116.74:135.696)252.436:228.881	(((Neobisium:210.582	(Synsphyronus:171.29	(Hesperochernes:95.7412	Haplochernes:95.7412)95.7412:75.549)171.29:39.2914)210.582:251.257	((Iurus:211.249	(((Scorpiops:165.914	(Pandinus:114.49	Liocheles:114.49)114.49:51.4235)165.914:10.164	(Superstitionia:154.461	Hadrurus:154.461)154.461:21.6162)176.078:12.1215	Bothriurus:188.199)188.199:23.05)211.249:104.182	(Vietbocap:205.655	(Chaerilus:166.112	(Centruroides:110.857
((Peripatopsis:199.666	(Euperipatoides:98.8665	Epiperipatus:98.8665)98.8665:100.799)199.666:355.387	((((Gammarus:480.779	((Daphnia:446.014	Calanus:446.014)446.014:25.4093	(Orchesella:432.412	((Tribolium:329.716	Drosophila:329.716)329.716:45.2951	Blattella:375.011)375.011:57.4013)432.412:39.011)471.423:9.3555)480.779:12.0625	Argulus:492.841)492.842:44.3775	((Hanseniella:501.892	Glomeris:501.892)501.892:20.764	(Scutigera:440.181	Alipes:440.181)440.181:82.4742)522.656:14.5633)537.219:10.4512	((Pycnogonum:377.803	(Endeis:222.818	Anoplodactylus:222.818)222.818:154.985)377.803:151.604	(((Galeodes:376.653	(Gluvia:328.884	Eremobates:328.884)328.884:47.7688)376.653:115.898	((((Siro:328.581	Metasiro:328.581)328.581:124.947	((Pachylicus:284.222	Larifuga:284.222)284.222:142.93	((Trogulus:328.871	Protolophus:328.871)328.871:41.4785	Hesperonemastoma:370.35)370.35:56.8024)427.152:26.3767)453.529:29.7527	((RicinoidesKarchii:204.837	RicinoidesAtewa:204.837)204.837:123.877	(Pseudocellus:291.704	(CryptocellusBecki:161.145	Cryptocellus:161.145)161.145:130.559)291.704:37.0109)328.714:154.567)483.281:6.1436	((Limulus:250.303	(Tachypleu:136.793	Carcinoscorpius:136.793)136.793:113.51)250.303:237.034	(((Neobisium:194.785	(Synsphyronus:165.043	(Hesperochernes:106.685	Haplochernes:106.685)106.685:58.3577)165.043:29.742)194.785:270.589	((Iurus:207.191	(((Scorpiops:144.614	(Pandinus:94.7658	Liocheles:94.7658)94.7658:49.848)144.614:17.7422	(Superstitionia:126.262	Hadrurus:126.262)126.262:36.0937)162.356:18.0298	Bothriurus:180.386)180.386:26.8054)207.191:99.1468	(Vietbocap:219.065	(Chaerilus:139.464	(Centruroides:80.8456
((Peripatopsis:211.999	(Euperipatoides:116.044	Epiperipatus:116.044)116.044:95.9548)211.999:340.116	((((Gammarus:462.578	((Daphnia:432.492	Calanus:432.492)432.492:18.1786	(Orchesella:412.854	((Tribolium:327.035	Drosophila:327.035)327.035:35.351	Blattella:362.386)362.386:50.4682)412.854:37.8165)450.671:11.9072)462.578:14.2238	Argulus:476.801)476.802:56.2572	((Hanseniella:492.278	Glomeris:492.278)492.278:20.6974	(Scutigera:417.406	Alipes:417.406)417.406:95.5705)512.976:20.0825)533.059:12.1315	((Pycnogonum:397.967	(Endeis:212.004	Anoplodactylus:212.004)212.004:185.962)397.967:129.812	(((Galeodes:381.039	(Gluvia:336.893	Eremobates:336.893)336.893:44.1461)381.039:110.142	((((Siro:285.452	Metasiro:285.452)285.452:160.34	((Pachylicus:262.675	Larifuga:262.675)262.675:141.936	((Trogulus:261.021	Protolophus:261.021)261.021:61.7976	Hesperonemastoma:322.818)322.818:81.793)404.611:41.1813)445.792:36.8009	((RicinoidesKarchii:148.281	RicinoidesAtewa:148.281)148.281:122.735	(Pseudocellus:209.28	(CryptocellusBecki:115.758	Cryptocellus:115.758)115.758:93.5222)209.28:61.7369)271.017:211.576)482.593:4.8906	((Limulus:246.556	(Tachypleu:121.799	Carcinoscorpius:121.799)121.799:124.758)246.556:237.563	(((Neobisium:256.247	(Synsphyronus:211.984	(Hesperochernes:115.384	Haplochernes:115.384)115.384:96.6002)211.984:44.2622)256.247:209.249	((Iurus:205.997	(((Scorpiops:136.589	(Pandinus:99.8135	Liocheles:99.8135)99.8135:36.7751)136.589:12.8113	(Superstitionia:115.784	Hadrurus:115.784)115.784:33.616)149.4:24.6871	Bothriurus:174.087)174.087:31.9099)205.997:139.679	(Vietbocap:254.482	(Chaerilus:211.613	(Centruroides:121.789
((Peripatopsis:228.91	(Euperipatoides:121.446	Epiperipatus:121.446)121.446:107.464)228.91:327.29	((((Gammarus:454.242	((Daphnia:427.906	Calanus:427.906)427.906:17.7509	(Orchesella:417.089	((Tribolium:321.267	Drosophila:321.267)321.267:35.6709	Blattella:356.938)356.938:60.1513)417.089:28.5672)445.657:8.5851)454.242:14.6041	Argulus:468.846)468.846:66.9531	((Hanseniella:496.813	Glomeris:496.813)496.813:17.6317	(Scutigera:413.338	Alipes:413.338)413.338:101.106)514.445:21.3539)535.799:9.8855	((Pycnogonum:414.332	(Endeis:219.847	Anoplodactylus:219.847)219.847:194.484)414.332:115.293	(((Galeodes:381.203	(Gluvia:345.189	Eremobates:345.189)345.189:36.0144)381.203:111.381	((((Siro:286.055	Metasiro:286.055)286.055:160.097	((Pachylicus:267.898	Larifuga:267.898)267.898:146.597	((Trogulus:317.139	Protolophus:317.139)317.139:38.9962	Hesperonemastoma:356.135)356.135:58.3603)414.495:31.6562)446.151:37.0794	((RicinoidesKarchii:153.854	RicinoidesAtewa:153.854)153.854:103.272	(Pseudocellus:211.907	(CryptocellusBecki:151.408	Cryptocellus:151.408)151.408:60.4995)211.907:45.2192)257.126:226.105)483.231:6.0222	((Limulus:276.64	(Tachypleu:149.218	Carcinoscorpius:149.218)149.218:127.422)276.64:209.493	(((Neobisium:262.292	(Synsphyronus:222.952	(Hesperochernes:105.347	Haplochernes:105.347)105.347:117.605)222.952:39.3405)262.292:203.455	((Iurus:244.106	(((Scorpiops:152.364	(Pandinus:108.908	Liocheles:108.908)108.908:43.4567)152.364:15.1138	(Superstitionia:139.055	Hadrurus:139.055)139.055:28.4228)167.478:25.2533	Bothriurus:192.732)192.732:51.3743)244.106:121.753	(Vietbocap:301.261	(Chaerilus:241.215	(Centruroides:154.466
((Peripatopsis:225.489	(Euperipatoides:118.586	Epiperipatus:118.586)118.586:106.903)225.489:331.046	((((Gammarus:468.485	((Daphnia:405.174	Calanus:405.174)405.174:36.505	(Orchesella:400.844	((Tribolium:311.581	Drosophila:311.581)311.581:33.8924	Blattella:345.474)345.474:55.3701)400.844:40.8353)441.679:26.8052)468.485:14.5293	Argulus:483.014)483.014:54.8429	((Hanseniella:501.365	Glomeris:501.365)501.365:17.4126	(Scutigera:409.47	Alipes:409.47)409.47:109.308)518.778:19.0785)537.857:10.6493	((Pycnogonum:402.099	(Endeis:200.613	Anoplodactylus:200.613)200.613:201.486)402.099:129.087	(((Galeodes:381.785	(Gluvia:345.763	Eremobates:345.763)345.763:36.0218)381.785:113.004	((((Siro:278.609	Metasiro:278.609)278.609:156.635	((Pachylicus:279.636	Larifuga:279.636)279.636:128.415	((Trogulus:332.589	Protolophus:332.589)332.589:34.5071	Hesperonemastoma:367.097)367.096:40.9543)408.051:27.1925)435.243:45.3264	((RicinoidesKarchii:175.981	RicinoidesAtewa:175.981)175.981:100.622	(Pseudocellus:249.807	(CryptocellusBecki:152.001	Cryptocellus:152.001)152.001:97.8056)249.807:26.7955)276.603:203.968)480.57:10.1238	((Limulus:234.761	(Tachypleu:138.793	Carcinoscorpius:138.793)138.793:95.9679)234.761:251.585	(((Neobisium:279.383	(Synsphyronus:249.421	(Hesperochernes:108.513	Haplochernes:108.513)108.513:140.908)249.421:29.9621)279.383:184.245	((Iurus:201.339	(((Scorpiops:142.025	(Pandinus:103.757	Liocheles:103.757)103.757:38.2679)142.025:10.3182	(Superstitionia:123.518	Hadrurus:123.518)123.518:28.8251)152.343:13.7614	Bothriurus:166.105)166.105:35.2341)201.339:140.053	(Vietbocap:279.502	(Chaerilus:240.986	(Centruroides:144.236
((Peripatopsis:219.155	(Euperipatoides:115.022	Epiperipatus:115.022)115.022:104.134)219.155:333.849	((((Gammarus:459.63	((Daphnia:410.53	Calanus:410.53)410.53:28.6551	(Orchesella:407.685	((Tribolium:311.953	Drosophila:311.953)311.953:40.5072	Blattella:352.46)352.46:55.2243)407.685:31.5009)439.185:20.4445)459.63:23.3827	Argulus:483.012)483.012:54.9466	((Hanseniella:488.456	Glomeris:488.456)488.456:29.3872	(Scutigera:443.661	Alipes:443.661)443.661:74.1821)517.843:20.1159)537.959:6.9361	((Pycnogonum:407.045	(Endeis:232.864	Anoplodactylus:232.864)232.864:174.181)407.045:122.453	(((Galeodes:392.491	(Gluvia:358.228	Eremobates:358.228)358.228:34.2628)392.491:99.309	((((Siro:290.955	Metasiro:290.955)290.955:161.233	((Pachylicus:293.813	Larifuga:293.813)293.813:129.769	((Trogulus:288.394	Protolophus:288.394)288.394:72.2024	Hesperonemastoma:360.597)360.597:62.9854)423.582:28.6055)452.188:30.0702	((RicinoidesKarchii:220.343	RicinoidesAtewa:220.343)220.343:109.966	(Pseudocellus:277.589	(CryptocellusBecki:179.381	Cryptocellus:179.381)179.381:98.2079)277.589:52.7205)330.309:151.949)482.258:5.8808	((Limulus:285.971	(Tachypleu:141.101	Carcinoscorpius:141.101)141.101:144.869)285.971:199.509	(((Neobisium:261.5	(Synsphyronus:219.617	(Hesperochernes:114.973	Haplochernes:114.973)114.973:104.644)219.617:41.8828)261.5:207.656	((Iurus:254.13	(((Scorpiops:174.138	(Pandinus:114.613	Liocheles:114.613)114.613:59.5247)174.138:18.2084	(Superstitionia:133.897	Hadrurus:133.897)133.897:58.4497)192.346:27.8644	Bothriurus:220.211)220.21:33.9189)254.13:86.3139	(Vietbocap:277.339	(Chaerilus:218.774	(Centruroides:114.775
((Peripatopsis:222.96	(Euperipatoides:114.027	Epiperipatus:114.027)114.027:108.933)222.96:331.782	((((Gammarus:463.31	((Daphnia:412.997	Calanus:412.997)412.997:32.9222	(Orchesella:411.032	((Tribolium:336.087	Drosophila:336.087)336.087:22.7266	Blattella:358.814)358.814:52.2183)411.032:34.8873)445.919:17.3904)463.31:17.909	Argulus:481.219)481.219:56.9953	((Hanseniella:497.761	Glomeris:497.761)497.761:19.4351	(Scutigera:443.974	Alipes:443.974)443.974:73.222)517.196:21.0176)538.214:8.6928	((Pycnogonum:418.556	(Endeis:228.609	Anoplodactylus:228.609)228.609:189.947)418.556:111.038	(((Galeodes:367.707	(Gluvia:332.022	Eremobates:332.022)332.022:35.6857)367.707:129.242	((((Siro:311.663	Metasiro:311.663)311.663:134.482	((Pachylicus:276.568	Larifuga:276.568)276.568:138.986	((Trogulus:278.042	Protolophus:278.042)278.042:49.0652	Hesperonemastoma:327.107)327.107:88.4469)415.554:30.5912)446.145:37.061	((RicinoidesKarchii:229.106	RicinoidesAtewa:229.106)229.106:100.427	(Pseudocellus:268.908	(CryptocellusBecki:139.65	Cryptocellus:139.65)139.65:129.258)268.908:60.6244)329.533:153.673)483.206:8.7808	((Limulus:246.872	(Tachypleu:114.391	Carcinoscorpius:114.391)114.391:132.481)246.872:241.53	(((Neobisium:261.915	(Synsphyronus:221.809	(Hesperochernes:139.786	Haplochernes:139.786)139.786:82.0235)221.809:40.1057)261.915:198.983	((Iurus:278.103	(((Scorpiops:201.338	(Pandinus:155.213	Liocheles:155.213)155.213:46.1243)201.338:15.6808	(Superstitionia:166.761	Hadrurus:166.761)166.761:50.258)217.019:19.8899	Bothriurus:236.909)236.909:41.194)278.103:81.1659	(Vietbocap:325.678	(Chaerilus:259.612	(Centruroides:114.135
((Peripatopsis:194.833	(Euperipatoides:105.35	Epiperipatus:105.35)105.35:89.4825)194.833:364.398	((((Gammarus:461.809	((Daphnia:435.487	Calanus:435.487)435.487:16.7417	(Orchesella:422.25	((Tribolium:336.769	Drosophila:336.769)336.769:26.3519	Blattella:363.12)363.121:59.1291)422.25:29.9795)452.229:9.5799)461.809:11.5092	Argulus:473.318)473.318:63.4676	((Hanseniella:481.834	Glomeris:481.834)481.834:31.119	(Scutigera:434.171	Alipes:434.171)434.171:78.7833)512.954:23.8324)536.786:10.7724	((Pycnogonum:421.142	(Endeis:221.464	Anoplodactylus:221.464)221.464:199.677)421.142:111.126	(((Galeodes:366.531	(Gluvia:333.624	Eremobates:333.624)333.624:32.9072)366.531:133.124	((((Siro:261.724	Metasiro:261.724)261.724:175.743	((Pachylicus:234.306	Larifuga:234.306)234.306:154.411	((Trogulus:279.56	Protolophus:279.56)279.56:25.8238	Hesperonemastoma:305.384)305.383:83.3338)388.717:48.7498)437.467:50.5828	((RicinoidesKarchii:144.766	RicinoidesAtewa:144.766)144.766:117.212	(Pseudocellus:231.645	(CryptocellusBecki:164.213	Cryptocellus:164.213)164.213:67.4315)231.645:30.3343)261.978:226.071)488.05:7.6416	((Limulus:252.385	(Tachypleu:134.462	Carcinoscorpius:134.462)134.462:117.923)252.385:240.087	(((Neobisium:292.868	(Synsphyronus:238.727	(Hesperochernes:124.314	Haplochernes:124.314)124.314:114.412)238.727:54.1415)292.868:180.054	((Iurus:294.974	(((Scorpiops:197.908	(Pandinus:134.227	Liocheles:134.227)134.227:63.6813)197.908:22.0714	(Superstitionia:181.568	Hadrurus:181.568)181.568:38.4119)219.979:33.207	Bothriurus:253.187)253.186:41.7868)294.974:92.9207	(Vietbocap:290.769	(Chaerilus:201.348	(Centruroides:111.31
((Peripatopsis:212.83	(Euperipatoides:107.139	Epiperipatus:107.139)107.139:105.691)212.83:344.783	((((Gammarus:463.082	((Daphnia:426.5	Calanus:426.5)426.5:22.9183	(Orchesella:411.056	((Tribolium:319.896	Drosophila:319.896)319.896:28.1421	Blattella:348.038)348.038:63.0175)411.056:38.3626)449.419:13.664)463.082:14.2733	Argulus:477.356)477.356:59.3199	((Hanseniella:505.33	Glomeris:505.33)505.33:17.5531	(Scutigera:458.965	Alipes:458.965)458.965:63.918)522.883:13.7927)536.676:8.0848	((Pycnogonum:418.141	(Endeis:246.282	Anoplodactylus:246.282)246.282:171.858)418.141:114.162	(((Galeodes:368.791	(Gluvia:319.695	Eremobates:319.695)319.695:49.0965)368.791:132.884	((((Siro:247.68	Metasiro:247.68)247.68:190.102	((Pachylicus:206.612	Larifuga:206.612)206.612:166.8	((Trogulus:289.3	Protolophus:289.3)289.3:21.0507	Hesperonemastoma:310.351)310.351:63.0615)373.413:64.3691)437.782:53.034	((RicinoidesKarchii:161.39	RicinoidesAtewa:161.39)161.39:152.031	(Pseudocellus:243.435	(CryptocellusBecki:111.594	Cryptocellus:111.594)111.594:131.841)243.435:69.9871)313.422:177.393)490.816:6.5466	((Limulus:242.673	(Tachypleu:143.389	Carcinoscorpius:143.389)143.389:99.2835)242.673:251.278	(((Neobisium:278.381	(Synsphyronus:235.222	(Hesperochernes:131.578	Haplochernes:131.578)131.578:103.645)235.222:43.1586)278.381:192.893	((Iurus:282.469	(((Scorpiops:208.619	(Pandinus:149.613	Liocheles:149.613)149.613:59.0066)208.619:12.8143	(Superstitionia:182.245	Hadrurus:182.245)182.245:39.188)221.434:24.1173	Bothriurus:245.551)245.551:36.9184)282.469:90.5825	(Vietbocap:316.732	(Chaerilus:242.16	(Centruroides:118.744
((Peripatopsis:225.613	(Euperipatoides:120.761	Epiperipatus:120.761)120.761:104.852)225.613:333.263	((((Gammarus:471.071	((Daphnia:443.926	Calanus:443.926)443.926:17.1069	(Orchesella:427.258	((Tribolium:331.542	Drosophila:331.542)331.542:32.2531	Blattella:363.795)363.795:63.4637)427.258:33.7747)461.033:10.038)471.071:14.3001	Argulus:485.372)485.371:52.9735	((Hanseniella:502.933	Glomeris:502.933)502.933:18.6811	(Scutigera:444.165	Alipes:444.165)444.165:77.4484)521.614:16.7314)538.345:8.1918	((Pycnogonum:421.828	(Endeis:215.873	Anoplodactylus:215.873)215.873:205.955)421.828:112.353	(((Galeodes:373.085	(Gluvia:338.123	Eremobates:338.123)338.123:34.9628)373.085:127.954	((((Siro:195.676	Metasiro:195.676)195.676:223.595	((Pachylicus:234.695	Larifuga:234.695)234.695:129.056	((Trogulus:279.724	Protolophus:279.724)279.724:27.3192	Hesperonemastoma:307.043)307.043:56.708)363.751:55.5201)419.272:68.6735	((RicinoidesKarchii:169.339	RicinoidesAtewa:169.339)169.339:89.9667	(Pseudocellus:235.731	(CryptocellusBecki:149.026	Cryptocellus:149.026)149.026:86.7051)235.731:23.5751)259.306:228.638)487.945:7.9376	((Limulus:246.711	(Tachypleu:131.028	Carcinoscorpius:131.028)131.028:115.683)246.711:245.524	(((Neobisium:283.732	(Synsphyronus:226.892	(Hesperochernes:107.91	Haplochernes:107.91)107.91:118.981)226.892:56.8404)283.732:191.025	((Iurus:291.697	(((Scorpiops:216.189	(Pandinus:151.264	Liocheles:151.264)151.264:64.9251)216.189:13.4352	(Superstitionia:190.891	Hadrurus:190.891)190.891:38.7333)229.625:23.9036	Bothriurus:253.529)253.528:38.1689)291.697:87.6591	(Vietbocap:324.98	(Chaerilus:281.488	(Centruroides:149.678
((Peripatopsis:224.396	(Euperipatoides:128.339	Epiperipatus:128.339)128.339:96.0567)224.396:334.184	((((Gammarus:477.427	((Daphnia:456.66	Calanus:456.66)456.66:13.062	(Orchesella:443.675	((Tribolium:343.909	Drosophila:343.909)343.909:42.8554	Blattella:386.764)386.764:56.9103)443.675:26.0478)469.722:7.7039)477.427:11.2438	Argulus:488.67)488.671:49.0229	((Hanseniella:499.404	Glomeris:499.404)499.404:20.5425	(Scutigera:443.252	Alipes:443.252)443.252:76.6947)519.947:17.7461)537.693:8.3879	((Pycnogonum:429.793	(Endeis:227.465	Anoplodactylus:227.465)227.465:202.328)429.793:104.998	(((Galeodes:357.942	(Gluvia:268.478	Eremobates:268.478)268.478:89.4655)357.942:143.007	((((Siro:221.552	Metasiro:221.552)221.552:229.243	((Pachylicus:152.084	Larifuga:152.084)152.084:229.918	((Trogulus:264.081	Protolophus:264.081)264.081:22.5275	Hesperonemastoma:286.608)286.608:95.3931)382.002:68.7924)450.795:40.6538	((RicinoidesKarchii:125.754	RicinoidesAtewa:125.754)125.754:148.351	(Pseudocellus:207.572	(CryptocellusBecki:137.388	Cryptocellus:137.388)137.388:70.185)207.572:66.5335)274.106:217.343)491.449:7.3042	((Limulus:262.72	(Tachypleu:145.301	Carcinoscorpius:145.301)145.301:117.418)262.72:231.84	(((Neobisium:266.551	(Synsphyronus:225.93	(Hesperochernes:124.011	Haplochernes:124.011)124.011:101.918)225.93:40.6206)266.551:208.235	((Iurus:274.611	(((Scorpiops:177.999	(Pandinus:136.103	Liocheles:136.103)136.103:41.8959)177.999:15.5728	(Superstitionia:150.024	Hadrurus:150.024)150.024:43.5467)193.572:32.7499	Bothriurus:226.321)226.322:48.29)274.611:104.71	(Vietbocap:329.831	(Chaerilus:261.977	(Centruroides:129.917
((Peripatopsis:219.182	(Euperipatoides:115.85	Epiperipatus:115.85)115.85:103.332)219.182:329.248	((((Gammarus:468.417	((Daphnia:446.922	Calanus:446.922)446.922:14.874	(Orchesella:429.645	((Tribolium:339.534	Drosophila:339.534)339.534:31.2469	Blattella:370.78)370.781:58.8646)429.645:32.1515)461.796:6.6201)468.417:11.1544	Argulus:479.571)479.571:47.137	((Hanseniella:498.15	Glomeris:498.15)498.15:14.0982	(Scutigera:451.413	Alipes:451.413)451.413:60.8351)512.249:14.4593)526.708:9.29	((Pycnogonum:418.541	(Endeis:221.623	Anoplodactylus:221.623)221.623:196.918)418.541:105.559	(((Galeodes:348.856	(Gluvia:295.174	Eremobates:295.174)295.174:53.6816)348.856:144.305	((((Siro:221.921	Metasiro:221.921)221.921:209.844	((Pachylicus:209.182	Larifuga:209.182)209.182:167.143	((Trogulus:279.814	Protolophus:279.814)279.814:24.1533	Hesperonemastoma:303.968)303.968:72.3571)376.325:55.4391)431.765:50.6147	((RicinoidesKarchii:162.024	RicinoidesAtewa:162.024)162.024:107.278	(Pseudocellus:219.222	(CryptocellusBecki:145.716	Cryptocellus:145.716)145.716:73.5071)219.222:50.0798)269.302:213.077)482.379:8.0217	((Limulus:262.71	(Tachypleu:129.615	Carcinoscorpius:129.615)129.615:133.095)262.71:223.642	(((Neobisium:274.146	(Synsphyronus:237.218	(Hesperochernes:113.833	Haplochernes:113.833)113.833:123.386)237.218:36.9277)274.146:192.113	((Iurus:274.645	(((Scorpiops:168.407	(Pandinus:115.71	Liocheles:115.71)115.71:52.6972)168.407:13.2092	(Superstitionia:127.196	Hadrurus:127.196)127.196:54.4197)181.616:34.6726	Bothriurus:216.289)216.289:58.3556)274.645:111.768	(Vietbocap:349.617	(Chaerilus:273.462	(Centruroides:121.358
((Peripatopsis:192.663	(Euperipatoides:109.156	Epiperipatus:109.156)109.156:83.5071)192.663:365.626	((((Gammarus:473.639	((Daphnia:448.686	Calanus:448.686)448.686:17.1478	(Orchesella:425.031	((Tribolium:356.782	Drosophila:356.782)356.782:23.9802	Blattella:380.762)380.763:44.2691)425.031:40.802)465.834:7.806)473.639:11.9947	Argulus:485.634)485.634:51.0746	((Hanseniella:501.646	Glomeris:501.646)501.646:15.9805	(Scutigera:441.605	Alipes:441.605)441.605:76.0205)517.627:19.0827)536.709:11.3888	((Pycnogonum:412.139	(Endeis:232.744	Anoplodactylus:232.744)232.744:179.395)412.139:122.918	(((Galeodes:377.329	(Gluvia:333.343	Eremobates:333.343)333.343:43.9866)377.329:123.775	((((Siro:207.218	Metasiro:207.218)207.218:230.615	((Pachylicus:259.096	Larifuga:259.096)259.096:132.988	((Trogulus:261.575	Protolophus:261.575)261.575:32.0058	Hesperonemastoma:293.58)293.58:98.5033)392.084:45.7499)437.834:49.3119	((RicinoidesKarchii:153.546	RicinoidesAtewa:153.546)153.546:135.527	(Pseudocellus:249.406	(CryptocellusBecki:177.347	Cryptocellus:177.347)177.347:72.0589)249.406:39.6661)289.072:198.074)487.146:9.3161	((Limulus:262.56	(Tachypleu:148.728	Carcinoscorpius:148.728)148.728:113.832)262.56:230.471	(((Neobisium:280.872	(Synsphyronus:232.392	(Hesperochernes:117.512	Haplochernes:117.512)117.512:114.88)232.392:48.4794)280.872:192.454	((Iurus:279.236	(((Scorpiops:169.446	(Pandinus:110.815	Liocheles:110.815)110.815:58.6309)169.446:25.7395	(Superstitionia:149.826	Hadrurus:149.826)149.826:45.3596)195.185:33.0722	Bothriurus:228.257)228.257:50.9785)279.236:98.6535	(Vietbocap:324.996	(Chaerilus:235.253	(Centruroides:118.591
((Peripatopsis:202.161	(Euperipatoides:115.311	Epiperipatus:115.311)115.311:86.8498)202.161:355.112	((((Gammarus:471.117	((Daphnia:444.278	Calanus:444.278)444.278:17.8069	(Orchesella:433.655	((Tribolium:339.596	Drosophila:339.596)339.596:40.9893	Blattella:380.586)380.586:53.069)433.655:28.4301)462.085:9.0318)471.117:15.1427	Argulus:486.26)486.26:51.8135	((Hanseniella:508.481	Glomeris:508.481)508.481:15.3523	(Scutigera:465.418	Alipes:465.418)465.418:58.415)523.833:14.24)538.073:9.9512	((Pycnogonum:430.755	(Endeis:218.986	Anoplodactylus:218.986)218.986:211.769)430.755:103.303	(((Galeodes:389.52	(Gluvia:356.027	Eremobates:356.027)356.027:33.4937)389.52:108.793	((((Siro:291.189	Metasiro:291.189)291.189:153.15	((Pachylicus:223.791	Larifuga:223.791)223.791:170.068	((Trogulus:267.977	Protolophus:267.977)267.977:25.6536	Hesperonemastoma:293.63)293.631:100.228)393.859:50.4804)444.339:41.6558	((RicinoidesKarchii:156.211	RicinoidesAtewa:156.211)156.211:111.942	(Pseudocellus:218.254	(CryptocellusBecki:118.419	Cryptocellus:118.419)118.419:99.8354)218.254:49.8986)268.153:217.842)485.995:7.1683	((Limulus:232.281	(Tachypleu:118.076	Carcinoscorpius:118.076)118.076:114.205)232.281:256.68	(((Neobisium:268.61	(Synsphyronus:228.839	(Hesperochernes:116.466	Haplochernes:116.466)116.466:112.373)228.839:39.7709)268.61:199.148	((Iurus:267.927	(((Scorpiops:191.332	(Pandinus:158.015	Liocheles:158.015)158.015:33.318)191.332:10.139	(Superstitionia:171.072	Hadrurus:171.072)171.072:30.3997)201.471:17.9508	Bothriurus:219.422)219.422:48.5052)267.927:115.962	(Vietbocap:330.283	(Chaerilus:271.98	(Centruroides:130.192
((Peripatopsis:202.291	(Euperipatoides:112.387	Epiperipatus:112.387)112.387:89.9035)202.291:358.359	((((Gammarus:469.988	((Daphnia:445.12	Calanus:445.12)445.12:16.2758	(Orchesella:438.728	((Tribolium:348.695	Drosophila:348.695)348.695:33.1947	Blattella:381.889)381.889:56.8386)438.728:22.6674)461.396:8.5932)469.988:13.7779	Argulus:483.766)483.766:53.7762	((Hanseniella:504.75	Glomeris:504.75)504.75:16.5434	(Scutigera:448.555	Alipes:448.555)448.555:72.7387)521.294:16.2493)537.543:11.6734	((Pycnogonum:417.913	(Endeis:220.685	Anoplodactylus:220.685)220.685:197.228)417.913:115.508	(((Galeodes:399.918	(Gluvia:371.339	Eremobates:371.339)371.339:28.5793)399.918:100.453	((((Siro:306.712	Metasiro:306.712)306.712:147.694	((Pachylicus:279.516	Larifuga:279.516)279.516:136.958	((Trogulus:290.06	Protolophus:290.06)290.06:41.0089	Hesperonemastoma:331.069)331.068:85.4054)416.474:37.9317)454.406:35.3646	((RicinoidesKarchii:201.301	RicinoidesAtewa:201.301)201.301:137.068	(Pseudocellus:300.24	(CryptocellusBecki:157.226	Cryptocellus:157.226)157.226:143.013)300.24:38.129)338.368:151.402)489.771:5.3873	((Limulus:260.796	(Tachypleu:133.141	Carcinoscorpius:133.141)133.141:127.655)260.796:230.965	(((Neobisium:251.464	(Synsphyronus:211.154	(Hesperochernes:125.508	Haplochernes:125.508)125.508:85.6465)211.154:40.3101)251.464:219.817	((Iurus:300.291	(((Scorpiops:191.535	(Pandinus:124.449	Liocheles:124.449)124.449:67.0851)191.535:16.7676	(Superstitionia:132.493	Hadrurus:132.493)132.493:75.8094)208.303:46.4547	Bothriurus:254.757)254.757:45.5335)300.291:80.8446	(Vietbocap:330.805	(Chaerilus:300.091	(Centruroides:210.206
((Peripatopsis:199.002	(Euperipatoides:120.272	Epiperipatus:120.272)120.272:78.7302)199.002:360.765	((((Gammarus:477.719	((Daphnia:457.536	Calanus:457.536)457.536:13.0072	(Orchesella:446.427	((Tribolium:353.944	Drosophila:353.944)353.944:37.3617	Blattella:391.306)391.306:55.1206)446.427:24.1166)470.544:7.1752)477.719:13.2028	Argulus:490.921)490.922:46.692	((Hanseniella:500.992	Glomeris:500.992)500.992:19.5057	(Scutigera:451.568	Alipes:451.568)451.568:68.9298)520.497:17.1159)537.614:11.5765	((Pycnogonum:412.74	(Endeis:242.7	Anoplodactylus:242.7)242.7:170.04)412.74:118.22	(((Galeodes:358.455	(Gluvia:328.478	Eremobates:328.478)328.478:29.9763)358.455:134.468	((((Siro:263.864	Metasiro:263.864)263.864:179.595	((Pachylicus:231.794	Larifuga:231.794)231.794:169.099	((Trogulus:305.136	Protolophus:305.136)305.136:22.0677	Hesperonemastoma:327.204)327.204:73.6895)400.894:42.5651)443.459:36.7846	((RicinoidesKarchii:240.481	RicinoidesAtewa:240.481)240.481:83.6119	(Pseudocellus:299.284	(CryptocellusBecki:139.429	Cryptocellus:139.429)139.429:159.856)299.284:24.8082)324.093:156.151)480.243:7.3733	((Limulus:245.545	(Tachypleu:148.815	Carcinoscorpius:148.815)148.815:96.7301)245.545:237.167	(((Neobisium:238.015	(Synsphyronus:197.301	(Hesperochernes:93.3715	Haplochernes:93.3715)93.3715:103.929)197.301:40.7136)238.015:219.139	((Iurus:272.899	(((Scorpiops:191.786	(Pandinus:148.307	Liocheles:148.307)148.307:43.4795)191.786:20.4203	(Superstitionia:166.314	Hadrurus:166.314)166.314:45.8927)212.207:26.6198	Bothriurus:238.827)238.827:34.0722)272.899:89.5701	(Vietbocap:328.691	(Chaerilus:298.719	(Centruroides:191.612
((Peripatopsis:198.329	(Euperipatoides:115.035	Epiperipatus:115.035)115.035:83.294)198.329:354.903	((((Gammarus:471.606	((Daphnia:448.835	Calanus:448.835)448.835:15.9838	(Orchesella:443.001	((Tribolium:377.017	Drosophila:377.017)377.017:30.6524	Blattella:407.669)407.669:35.3319)443.001:21.8179)464.819:6.7871)471.606:10.7091	Argulus:482.315)482.315:53.5414	((Hanseniella:487.262	Glomeris:487.262)487.262:30.0614	(Scutigera:436.269	Alipes:436.269)436.269:81.0545)517.323:18.5332)535.856:9.5508	((Pycnogonum:382.284	(Endeis:173.737	Anoplodactylus:173.737)173.737:208.547)382.284:144.618	(((Galeodes:345.502	(Gluvia:311.276	Eremobates:311.276)311.276:34.226)345.502:141.364	((((Siro:281.269	Metasiro:281.269)281.269:153.308	((Pachylicus:237.447	Larifuga:237.447)237.447:151.641	((Trogulus:300.236	Protolophus:300.236)300.236:17.3698	Hesperonemastoma:317.606)317.606:71.482)389.088:45.4887)434.577:41.5378	((RicinoidesKarchii:175.73	RicinoidesAtewa:175.73)175.73:136.885	(Pseudocellus:287.141	(CryptocellusBecki:190.759	Cryptocellus:190.759)190.759:96.3824)287.141:25.473)312.614:163.5)476.115:6.6267	((Limulus:264.733	(Tachypleu:160.507	Carcinoscorpius:160.507)160.507:104.225)264.733:214.138	(((Neobisium:236.419	(Synsphyronus:198.078	(Hesperochernes:113.802	Haplochernes:113.802)113.802:84.276)198.078:38.3408)236.419:221.449	((Iurus:270.926	(((Scorpiops:177.518	(Pandinus:107.877	Liocheles:107.877)107.877:69.6408)177.518:25.9896	(Superstitionia:127.679	Hadrurus:127.679)127.679:75.8292)203.508:32.545	Bothriurus:236.053)236.053:34.8732)270.926:83.7272	(Vietbocap:314.485	(Chaerilus:288.112	(Centruroides:191.462
((Peripatopsis:191.888	(Euperipatoides:111.599	Epiperipatus:111.599)111.599:80.289)191.888:367.883	((((Gammarus:473.723	((Daphnia:452.016	Calanus:452.016)452.016:13.0362	(Orchesella:440.916	((Tribolium:358.294	Drosophila:358.294)358.294:33.9932	Blattella:392.288)392.287:48.629)440.916:24.1355)465.052:8.671)473.723:12.2582	Argulus:485.981)485.981:52.3889	((Hanseniella:506.77	Glomeris:506.77)506.77:16.4876	(Scutigera:453.152	Alipes:453.152)453.152:70.1046)523.257:15.1128)538.37:10.592	((Pycnogonum:353.766	(Endeis:171.894	Anoplodactylus:171.894)171.894:181.872)353.766:177.254	(((Galeodes:346.234	(Gluvia:306.453	Eremobates:306.453)306.453:39.7814)346.234:146.578	((((Siro:301.704	Metasiro:301.704)301.704:147.138	((Pachylicus:188.536	Larifuga:188.536)188.536:219.005	((Trogulus:300.626	Protolophus:300.626)300.626:21.4137	Hesperonemastoma:322.04)322.04:85.5016)407.542:41.3)448.842:34.3509	((RicinoidesKarchii:209.166	RicinoidesAtewa:209.166)209.166:93.9558	(Pseudocellus:264.101	(CryptocellusBecki:153.093	Cryptocellus:153.093)153.093:111.008)264.101:39.0203)303.122:180.071)483.193:5.76	((Limulus:261.412	(Tachypleu:146.948	Carcinoscorpius:146.948)146.948:114.464)261.412:223.821	(((Neobisium:214.964	(Synsphyronus:181.629	(Hesperochernes:106.888	Haplochernes:106.888)106.888:74.7423)181.629:33.3348)214.964:250.452	((Iurus:270.444	(((Scorpiops:188.98	(Pandinus:140.691	Liocheles:140.691)140.691:48.2885)188.98:11.4245	(Superstitionia:156.442	Hadrurus:156.442)156.442:43.9615)200.404:29.364	Bothriurus:229.768)229.768:40.6762)270.444:86.5344	(Vietbocap:311.015	(Chaerilus:278.431	(Centruroides:183.404
((Peripatopsis:201.607	(Euperipatoides:106.958	Epiperipatus:106.958)106.958:94.6492)201.607:353.892	((((Gammarus:479.257	((Daphnia:456.628	Calanus:456.628)456.628:13.5004	(Orchesella:448.646	((Tribolium:365.787	Drosophila:365.787)365.787:38.5462	Blattella:404.333)404.333:44.3131)448.646:21.4827)470.128:9.128)479.257:10.8713	Argulus:490.128)490.128:46.9266	((Hanseniella:506.361	Glomeris:506.361)506.361:18.3349	(Scutigera:452.567	Alipes:452.567)452.567:72.1282)524.696:12.3592)537.055:8.7397	((Pycnogonum:365.265	(Endeis:179.671	Anoplodactylus:179.671)179.671:185.595)365.265:160.262	(((Galeodes:362.709	(Gluvia:316.759	Eremobates:316.759)316.759:45.9492)362.709:124.348	((((Siro:291.081	Metasiro:291.081)291.081:152.542	((Pachylicus:201.234	Larifuga:201.234)201.234:179.972	((Trogulus:291.283	Protolophus:291.283)291.283:13.4633	Hesperonemastoma:304.747)304.746:76.4594)381.206:62.4175)443.624:35.8903	((RicinoidesKarchii:200.419	RicinoidesAtewa:200.419)200.419:133.149	(Pseudocellus:292.787	(CryptocellusBecki:189.989	Cryptocellus:189.989)189.989:102.798)292.787:40.7808)333.568:145.946)479.514:5.0431	((Limulus:239.738	(Tachypleu:110.515	Carcinoscorpius:110.515)110.515:129.223)239.738:240.287	(((Neobisium:224.199	(Synsphyronus:193.752	(Hesperochernes:111.852	Haplochernes:111.852)111.852:81.8999)193.752:30.447)224.199:230.276	((Iurus:260.3	(((Scorpiops:163.797	(Pandinus:107.413	Liocheles:107.413)107.413:56.3831)163.797:18.896	(Superstitionia:133.311	Hadrurus:133.311)133.311:49.3812)182.693:39.7945	Bothriurus:222.487)222.487:37.813)260.3:76.9238	(Vietbocap:289.735	(Chaerilus:257.251	(Centruroides:154.712
((Peripatopsis:191.262	(Euperipatoides:110.332	Epiperipatus:110.332)110.332:80.9294)191.262:352.586	((((Gammarus:466.613	((Daphnia:444.632	Calanus:444.632)444.632:13.17	(Orchesella:436.122	((Tribolium:363.403	Drosophila:363.403)363.403:32.4564	Blattella:395.859)395.859:40.2621)436.122:21.6807)457.802:8.8109)466.613:9.7809	Argulus:476.394)476.394:48.0936	((Hanseniella:482.739	Glomeris:482.739)482.739:22.8008	(Scutigera:425.838	Alipes:425.838)425.838:79.702)505.54:18.9483)524.488:10.8295	((Pycnogonum:383.371	(Endeis:189.081	Anoplodactylus:189.081)189.081:194.29)383.371:133.409	(((Galeodes:336.835	(Gluvia:311.993	Eremobates:311.993)311.993:24.8422)336.835:137.685	((((Siro:287.837	Metasiro:287.837)287.837:137.846	((Pachylicus:188.793	Larifuga:188.793)188.793:190.761	((Trogulus:284.342	Protolophus:284.342)284.342:23.5123	Hesperonemastoma:307.854)307.854:71.7003)379.554:46.1285)425.683:38.8039	((RicinoidesKarchii:178.373	RicinoidesAtewa:178.373)178.373:96.8522	(Pseudocellus:231.159	(CryptocellusBecki:164.663	Cryptocellus:164.663)164.663:66.4957)231.159:44.066)275.226:189.261)464.487:6.9851	((Limulus:227.794	(Tachypleu:119.891	Carcinoscorpius:119.891)119.891:107.904)227.794:240.141	(((Neobisium:222.913	(Synsphyronus:186.724	(Hesperochernes:110.075	Haplochernes:110.075)110.075:76.6493)186.724:36.1886)222.913:221.247	((Iurus:259.669	(((Scorpiops:162.565	(Pandinus:94.7916	Liocheles:94.7916)94.7916:67.7737)162.565:27.3785	(Superstitionia:150.298	Hadrurus:150.298)150.298:39.6463)189.944:26.3549	Bothriurus:216.299)216.299:43.3697)259.669:88.9637	(Vietbocap:272.272	(Chaerilus:197.012	(Centruroides:108.95
((Peripatopsis:199.496	(Euperipatoides:115.3	Epiperipatus:115.3)115.3:84.1956)199.496:349.382	((((Gammarus:478.185	((Daphnia:453.834	Calanus:453.834)453.834:14.2999	(Orchesella:443.318	((Tribolium:373.89	Drosophila:373.89)373.89:24.9047	Blattella:398.795)398.795:44.5235)443.318:24.8155)468.134:10.0513)478.185:10.0671	Argulus:488.252)488.252:45.8605	((Hanseniella:493.728	Glomeris:493.728)493.728:26.0483	(Scutigera:453.536	Alipes:453.536)453.536:66.2402)519.776:14.3366)534.113:8.0152	((Pycnogonum:359.089	(Endeis:194.216	Anoplodactylus:194.216)194.216:164.873)359.089:162.052	(((Galeodes:341.868	(Gluvia:314.236	Eremobates:314.236)314.236:27.6311)341.868:135.267	((((Siro:282.348	Metasiro:282.348)282.348:139.206	((Pachylicus:195.278	Larifuga:195.278)195.278:175.03	((Trogulus:280.56	Protolophus:280.56)280.56:17.5385	Hesperonemastoma:298.098)298.098:72.2092)370.308:51.247)421.555:43.155	((RicinoidesKarchii:206.44	RicinoidesAtewa:206.44)206.44:67.5871	(Pseudocellus:224.683	(CryptocellusBecki:118.992	Cryptocellus:118.992)118.992:105.691)224.683:49.3436)274.027:190.683)464.71:8.1625	((Limulus:192.329	(Tachypleu:116.543	Carcinoscorpius:116.543)116.543:75.7863)192.329:276.879	(((Neobisium:226.506	(Synsphyronus:194.418	(Hesperochernes:118.555	Haplochernes:118.555)118.555:75.8626)194.418:32.0881)226.506:219.96	((Iurus:280.328	(((Scorpiops:204.021	(Pandinus:147.592	Liocheles:147.592)147.592:56.4285)204.021:21.6745	(Superstitionia:193.17	Hadrurus:193.17)193.17:32.5249)225.695:24.4947	Bothriurus:250.19)250.19:30.1379)280.328:75.6128	(Vietbocap:299.336	(Chaerilus:224.091	(Centruroides:119.763
((Peripatopsis:206.092	(Euperipatoides:113.16	Epiperipatus:113.16)113.16:92.9311)206.092:344.683	((((Gammarus:473.532	((Daphnia:453.431	Calanus:453.431)453.431:12.1437	(Orchesella:447.899	((Tribolium:383.167	Drosophila:383.167)383.167:22.6804	Blattella:405.848)405.847:42.0515)447.899:17.6756)465.575:7.9573)473.532:9.5065	Argulus:483.039)483.039:52.5015	((Hanseniella:500.576	Glomeris:500.576)500.576:21.1953	(Scutigera:439.857	Alipes:439.857)439.857:81.9145)521.772:13.7689)535.54:9.1693	((Pycnogonum:367.556	(Endeis:185.731	Anoplodactylus:185.731)185.731:181.826)367.556:159.529	(((Galeodes:334.707	(Gluvia:292.914	Eremobates:292.914)292.914:41.7922)334.707:148.501	((((Siro:257.418	Metasiro:257.418)257.418:171.564	((Pachylicus:193.838	Larifuga:193.838)193.838:174.576	((Trogulus:291.199	Protolophus:291.199)291.199:18.5677	Hesperonemastoma:309.766)309.766:58.6465)368.413:60.5692)428.983:41.8051	((RicinoidesKarchii:205.829	RicinoidesAtewa:205.829)205.829:109.055	(Pseudocellus:289.969	(CryptocellusBecki:223.191	Cryptocellus:223.191)223.191:66.7776)289.969:24.9149)314.884:155.904)470.788:7.4402	((Limulus:237.788	(Tachypleu:140.546	Carcinoscorpius:140.546)140.546:97.2415)237.788:238.564	(((Neobisium:230.276	(Synsphyronus:200.906	(Hesperochernes:129.24	Haplochernes:129.24)129.24:71.6662)200.906:29.3702)230.276:220.977	((Iurus:293.734	(((Scorpiops:219.328	(Pandinus:167.077	Liocheles:167.077)167.077:52.2516)219.328:16.503	(Superstitionia:204.412	Hadrurus:204.412)204.412:31.4198)235.832:22.4536	Bothriurus:258.285)258.285:35.4493)293.734:68.6519	(Vietbocap:329.435	(Chaerilus:289.755	(Centruroides:166.259
((Peripatopsis:207.634	(Euperipatoides:115.209	Epiperipatus:115.209)115.209:92.4249)207.634:346.253	((((Gammarus:475.499	((Daphnia:452.558	Calanus:452.558)452.558:13.6579	(Orchesella:445.646	((Tribolium:361.613	Drosophila:361.613)361.613:27.6425	Blattella:389.255)389.255:56.3906)445.646:20.5703)466.216:9.2831)475.499:11.4111	Argulus:486.91)486.91:51.3257	((Hanseniella:495.914	Glomeris:495.914)495.914:24.3842	(Scutigera:444.277	Alipes:444.277)444.277:76.022)520.298:17.9376)538.236:9.7047	((Pycnogonum:366.592	(Endeis:208.21	Anoplodactylus:208.21)208.21:158.383)366.592:163.795	(((Galeodes:358.309	(Gluvia:325.874	Eremobates:325.874)325.874:32.4349)358.309:132.266	((((Siro:193.934	Metasiro:193.934)193.934:234.932	((Pachylicus:191.671	Larifuga:191.671)191.671:178.992	((Trogulus:284.096	Protolophus:284.096)284.096:14.9834	Hesperonemastoma:299.079)299.08:71.5843)370.664:58.2018)428.866:47.881	((RicinoidesKarchii:198.746	RicinoidesAtewa:198.746)198.746:96.1298	(Pseudocellus:255.545	(CryptocellusBecki:171.215	Cryptocellus:171.215)171.215:84.3292)255.545:39.3317)294.876:181.871)476.747:8.91	((Limulus:250.531	(Tachypleu:131.181	Carcinoscorpius:131.181)131.181:119.35)250.531:231.576	(((Neobisium:240.087	(Synsphyronus:198.572	(Hesperochernes:120.497	Haplochernes:120.497)120.497:78.0753)198.572:41.5152)240.087:216.571	((Iurus:265.1	(((Scorpiops:190.045	(Pandinus:117.769	Liocheles:117.769)117.769:72.2767)190.045:17.0529	(Superstitionia:148.156	Hadrurus:148.156)148.156:58.9424)207.098:23.9915	Bothriurus:231.089)231.09:34.0107)265.1:86.1482	(Vietbocap:277.696	(Chaerilus:246.282	(Centruroides:163.866
((Peripatopsis:216.282	(Euperipatoides:115.505	Epiperipatus:115.505)115.505:100.778)216.282:335.591	((((Gammarus:477.822	((Daphnia:451.983	Calanus:451.983)451.983:14.3017	(Orchesella:445.08	((Tribolium:359.988	Drosophila:359.988)359.988:27.2448	Blattella:387.233)387.233:57.8467)445.08:21.2052)466.285:11.5361)477.822:11.1608	Argulus:488.983)488.982:47.7489	((Hanseniella:490.62	Glomeris:490.62)490.62:23.1019	(Scutigera:395.714	Alipes:395.714)395.714:118.008)513.722:23.0091)536.731:9.1974	((Pycnogonum:376.853	(Endeis:192.926	Anoplodactylus:192.926)192.926:183.928)376.853:151.677	(((Galeodes:312.542	(Gluvia:280.616	Eremobates:280.616)280.616:31.9254)312.542:177.287	((((Siro:187.03	Metasiro:187.03)187.03:222.061	((Pachylicus:215.293	Larifuga:215.293)215.293:140.377	((Trogulus:286.733	Protolophus:286.733)286.733:14.8277	Hesperonemastoma:301.56)301.56:54.1096)355.669:53.4219)409.091:65.9267	((RicinoidesKarchii:208.846	RicinoidesAtewa:208.846)208.846:85.6308	(Pseudocellus:273.177	(CryptocellusBecki:200.364	Cryptocellus:200.364)200.364:72.813)273.177:21.3)294.477:180.541)475.018:9.7932	((Limulus:236.128	(Tachypleu:117.091	Carcinoscorpius:117.091)117.091:119.037)236.128:245.335	(((Neobisium:245.068	(Synsphyronus:200.371	(Hesperochernes:119.099	Haplochernes:119.099)119.099:81.2721)200.371:44.6967)245.068:217.154	((Iurus:256.464	(((Scorpiops:169.738	(Pandinus:117.406	Liocheles:117.406)117.406:52.3315)169.738:21.1126	(Superstitionia:161.699	Hadrurus:161.699)161.699:29.1519)190.851:24.8762	Bothriurus:215.727)215.727:40.7363)256.464:134.303	(Vietbocap:341.672	(Chaerilus:294.507	(Centruroides:172.747
((Peripatopsis:206.259	(Euperipatoides:110.659	Epiperipatus:110.659)110.659:95.5999)206.259:347.01	((((Gammarus:476.609	((Daphnia:454.176	Calanus:454.176)454.176:12.3899	(Orchesella:445.124	((Tribolium:337.335	Drosophila:337.335)337.335:36.6669	Blattella:374.002)374.002:71.1227)445.124:21.4421)466.566:10.0426)476.609:12.134	Argulus:488.743)488.743:48.7819	((Hanseniella:504.278	Glomeris:504.278)504.278:15.2465	(Scutigera:455.759	Alipes:455.759)455.759:63.7653)519.525:18.0003)537.525:9.5412	((Pycnogonum:400.362	(Endeis:197.387	Anoplodactylus:197.387)197.387:202.975)400.362:130.799	(((Galeodes:342.818	(Gluvia:312.256	Eremobates:312.256)312.256:30.5623)342.818:147.425	((((Siro:205.132	Metasiro:205.132)205.132:215.369	((Pachylicus:253.426	Larifuga:253.426)253.426:121.64	((Trogulus:285.089	Protolophus:285.089)285.089:25.4661	Hesperonemastoma:310.555)310.555:64.5117)375.066:45.4336)420.5:54.2804	((RicinoidesKarchii:187.906	RicinoidesAtewa:187.906)187.906:79.305	(Pseudocellus:235.888	(CryptocellusBecki:167.509	Cryptocellus:167.509)167.509:68.3796)235.888:31.3224)267.211:207.57)474.781:10.5859	((Limulus:268.028	(Tachypleu:137.371	Carcinoscorpius:137.371)137.371:130.658)268.028:212.68	(((Neobisium:251.942	(Synsphyronus:216.63	(Hesperochernes:134.903	Haplochernes:134.903)134.903:81.7272)216.63:35.3115)251.942:211.1	((Iurus:284.782	(((Scorpiops:186.052	(Pandinus:139.57	Liocheles:139.57)139.57:46.4827)186.052:27.2917	(Superstitionia:140.711	Hadrurus:140.711)140.711:72.6326)213.344:37.7564	Bothriurus:251.101)251.1:33.6816)284.782:86.3226	(Vietbocap:327.421	(Chaerilus:281.156	(Centruroides:152.718
((Peripatopsis:185.16	(Euperipatoides:101.484	Epiperipatus:101.484)101.484:83.676)185.16:370.602	((((Gammarus:490.427	((Daphnia:470.592	Calanus:470.592)470.592:12.8143	(Orchesella:465.496	((Tribolium:351.918	Drosophila:351.918)351.918:40.7817	Blattella:392.7)392.7:72.7959)465.496:17.9102)483.406:7.0202)490.427:10.3908	Argulus:500.817)500.817:35.7662	((Hanseniella:500.817	Glomeris:500.817)500.817:16.21	(Scutigera:422.978	Alipes:422.978)422.978:94.0488)517.027:19.5567)536.584:9.0434	((Pycnogonum:407.773	(Endeis:163.058	Anoplodactylus:163.058)163.058:244.714)407.773:122.677	(((Galeodes:389.543	(Gluvia:353.83	Eremobates:353.83)353.83:35.7132)389.543:107.87	((((Siro:228.545	Metasiro:228.545)228.545:193.217	((Pachylicus:211.016	Larifuga:211.016)211.016:162.672	((Trogulus:283.082	Protolophus:283.082)283.082:28.3202	Hesperonemastoma:311.403)311.403:62.2853)373.688:48.0745)421.762:63.9365	((RicinoidesKarchii:172.516	RicinoidesAtewa:172.516)172.516:106.191	(Pseudocellus:250.5	(CryptocellusBecki:165.557	Cryptocellus:165.557)165.557:84.9432)250.5:28.2064)278.706:206.992)485.699:7.3166	((Limulus:247.849	(Tachypleu:130.422	Carcinoscorpius:130.422)130.422:117.427)247.849:242.084	(((Neobisium:273.778	(Synsphyronus:231.524	(Hesperochernes:136.206	Haplochernes:136.206)136.206:95.3181)231.524:42.2541)273.778:199.274	((Iurus:288.009	(((Scorpiops:178.388	(Pandinus:117.325	Liocheles:117.325)117.325:61.0632)178.388:37.0087	(Superstitionia:171.963	Hadrurus:171.963)171.963:43.4345)215.397:28.0307	Bothriurus:243.428)243.428:44.5806)288.009:102.206	(Vietbocap:321.926	(Chaerilus:273.758	(Centruroides:142.087
((Peripatopsis:190.997	(Euperipatoides:103.443	Epiperipatus:103.443)103.443:87.5537)190.997:363.808	((((Gammarus:479.891	((Daphnia:462.186	Calanus:462.186)462.186:11.1165	(Orchesella:454.836	((Tribolium:368.831	Drosophila:368.831)368.831:31.2745	Blattella:400.105)400.106:54.7306)454.836:18.4663)473.302:6.5884)479.891:13.7112	Argulus:493.602)493.602:43.8985	((Hanseniella:501.258	Glomeris:501.258)501.258:19.3603	(Scutigera:412.553	Alipes:412.553)412.553:108.065)520.618:16.8826)537.5:7.5537	((Pycnogonum:386.594	(Endeis:181.693	Anoplodactylus:181.693)181.693:204.9)386.594:143.562	(((Galeodes:361.575	(Gluvia:325.565	Eremobates:325.565)325.565:36.01)361.575:133.131	((((Siro:224.212	Metasiro:224.212)224.212:209.377	((Pachylicus:237.228	Larifuga:237.228)237.228:150.502	((Trogulus:290.115	Protolophus:290.115)290.115:30.8022	Hesperonemastoma:320.918)320.918:66.8129)387.73:45.8588)433.589:50.1629	((RicinoidesKarchii:155.683	RicinoidesAtewa:155.683)155.683:144.85	(Pseudocellus:245.836	(CryptocellusBecki:146.242	Cryptocellus:146.242)146.242:99.5941)245.836:54.6967)300.532:183.22)483.752:7.2923	((Limulus:267.774	(Tachypleu:137.184	Carcinoscorpius:137.184)137.184:130.59)267.774:220.366	(((Neobisium:303.464	(Synsphyronus:251.752	(Hesperochernes:115.615	Haplochernes:115.615)115.615:136.137)251.752:51.7122)303.464:169.45	((Iurus:286.967	(((Scorpiops:189.143	(Pandinus:127.637	Liocheles:127.637)127.637:61.5062)189.143:14.2608	(Superstitionia:171.522	Hadrurus:171.522)171.522:31.8822)203.404:24.011	Bothriurus:227.416)227.415:59.5511)286.967:117.711	(Vietbocap:355.27	(Chaerilus:293.032	(Centruroides:147.653
((Peripatopsis:191.095	(Euperipatoides:96.7462	Epiperipatus:96.7462)96.7462:94.3483)191.095:362.934	((((Gammarus:477.476	((Daphnia:460.25	Calanus:460.25)460.25:11.5004	(Orchesella:449.033	((Tribolium:352.298	Drosophila:352.298)352.298:35.7986	Blattella:388.097)388.097:60.9359)449.033:22.7175)471.75:5.7262)477.476:14.6059	Argulus:492.082)492.082:43.8417	((Hanseniella:498.669	Glomeris:498.669)498.669:22.6223	(Scutigera:445.17	Alipes:445.17)445.17:76.1219)521.291:14.6329)535.924:7.3463	((Pycnogonum:391.55	(Endeis:236.264	Anoplodactylus:236.264)236.264:155.285)391.55:135.274	(((Galeodes:379.756	(Gluvia:357.679	Eremobates:357.679)357.679:22.0771)379.756:112.395	((((Siro:198.778	Metasiro:198.778)198.778:224.587	((Pachylicus:234.392	Larifuga:234.392)234.392:126.604	((Trogulus:285.828	Protolophus:285.828)285.828:18.878	Hesperonemastoma:304.706)304.706:56.291)360.997:62.3692)423.366:56.03	((RicinoidesKarchii:196.402	RicinoidesAtewa:196.402)196.402:83.3675	(Pseudocellus:234.191	(CryptocellusBecki:141.046	Cryptocellus:141.046)141.046:93.145)234.191:45.5775)279.769:199.627)479.396:8.3706	((Limulus:242.559	(Tachypleu:109.641	Carcinoscorpius:109.641)109.641:132.918)242.559:242.436	(((Neobisium:293.99	(Synsphyronus:259.183	(Hesperochernes:135.433	Haplochernes:135.433)135.433:123.749)259.183:34.8072)293.99:170.16	((Iurus:275.898	(((Scorpiops:183.328	(Pandinus:138.295	Liocheles:138.295)138.295:45.0327)183.328:17.6685	(Superstitionia:162.309	Hadrurus:162.309)162.309:38.6873)200.997:32.872	Bothriurus:233.869)233.869:42.0291)275.898:93.6658	(Vietbocap:291.857	(Chaerilus:233.864	(Centruroides:140.114
((Peripatopsis:200	(Euperipatoides:98.793	Epiperipatus:98.793)98.793:101.207)200:354.938	((((Gammarus:475.626	((Daphnia:458.525	Calanus:458.525)458.525:11.3011	(Orchesella:449.568	((Tribolium:356.305	Drosophila:356.305)356.305:37.4678	Blattella:393.773)393.773:55.7946)449.568:20.2583)469.826:5.8002)475.626:10.5284	Argulus:486.155)486.154:47.0304	((Hanseniella:495.702	Glomeris:495.702)495.702:20.5811	(Scutigera:437.276	Alipes:437.276)437.276:79.0066)516.284:16.9016)533.185:8.8477	((Pycnogonum:351.09	(Endeis:200.017	Anoplodactylus:200.017)200.017:151.073)351.09:173.266	(((Galeodes:389.786	(Gluvia:366.083	Eremobates:366.083)366.083:23.7033)389.786:99.9556	((((Siro:262.911	Metasiro:262.911)262.911:173.675	((Pachylicus:198.178	Larifuga:198.178)198.178:171.935	((Trogulus:244.897	Protolophus:244.897)244.897:27.0178	Hesperonemastoma:271.915)271.915:98.1981)370.113:66.4733)436.587:42.6937	((RicinoidesKarchii:158.553	RicinoidesAtewa:158.553)158.553:130.097	(Pseudocellus:243.497	(CryptocellusBecki:164.942	Cryptocellus:164.942)164.942:78.5543)243.497:45.1528)288.65:190.63)479.28:5.8917	((Limulus:281.989	(Tachypleu:123.967	Carcinoscorpius:123.967)123.967:158.022)281.989:201.671	(((Neobisium:274.343	(Synsphyronus:240.771	(Hesperochernes:151.814	Haplochernes:151.814)151.814:88.9572)240.771:33.5718)274.343:192.701	((Iurus:255.552	(((Scorpiops:150.445	(Pandinus:103.641	Liocheles:103.641)103.641:46.8045)150.445:15.1894	(Superstitionia:125.452	Hadrurus:125.452)125.452:40.1831)165.635:36.7803	Bothriurus:202.415)202.415:53.1372)255.552:113.143	(Vietbocap:324.063	(Chaerilus:289.505	(Centruroides:158.147
((Peripatopsis:215.888	(Euperipatoides:119.419	Epiperipatus:119.419)119.419:96.4682)215.888:335.665	((((Gammarus:469.557	((Daphnia:448.542	Calanus:448.542)448.542:12.8014	(Orchesella:438.198	((Tribolium:349.019	Drosophila:349.019)349.019:38.9387	Blattella:387.959)387.958:50.2403)438.198:23.1448)461.343:8.2135)469.557:14.2749	Argulus:483.832)483.832:47.6108	((Hanseniella:503.306	Glomeris:503.306)503.306:15.0216	(Scutigera:449.912	Alipes:449.912)449.912:68.4157)518.327:13.1153)531.443:7.6342	((Pycnogonum:367.624	(Endeis:199.998	Anoplodactylus:199.998)199.998:167.626)367.624:154.938	(((Galeodes:383.019	(Gluvia:357.7	Eremobates:357.7)357.7:25.3188)383.019:105.029	((((Siro:297.079	Metasiro:297.079)297.079:140.708	((Pachylicus:232.473	Larifuga:232.473)232.473:163.451	((Trogulus:263.745	Protolophus:263.745)263.745:42.5936	Hesperonemastoma:306.339)306.339:89.5848)395.924:41.8626)437.787:39.4485	((RicinoidesKarchii:207.799	RicinoidesAtewa:207.799)207.799:97.1582	(Pseudocellus:271.71	(CryptocellusBecki:155.57	Cryptocellus:155.57)155.57:116.141)271.71:33.2467)304.957:172.278)477.235:6.7323	((Limulus:269.019	(Tachypleu:138.65	Carcinoscorpius:138.65)138.65:130.369)269.019:212.992	(((Neobisium:269.772	(Synsphyronus:231.29	(Hesperochernes:126.178	Haplochernes:126.178)126.178:105.112)231.29:38.4814)269.772:196.796	((Iurus:221.554	(((Scorpiops:154.505	(Pandinus:116.326	Liocheles:116.326)116.326:38.1787)154.505:9.2659	(Superstitionia:141.441	Hadrurus:141.441)141.441:22.33)163.771:18.4083	Bothriurus:182.18)182.18:39.3745)221.554:144.917	(Vietbocap:299.255	(Chaerilus:274.018	(Centruroides:188.264
((Peripatopsis:223.943	(Euperipatoides:112.242	Epiperipatus:112.242)112.242:111.702)223.943:330.301	((((Gammarus:472.411	((Daphnia:452.241	Calanus:452.241)452.241:12.5217	(Orchesella:439.602	((Tribolium:363.199	Drosophila:363.199)363.199:23.7639	Blattella:386.963)386.963:52.6384)439.602:25.161)464.763:7.6486)472.411:12.0395	Argulus:484.451)484.451:48.5061	((Hanseniella:493.25	Glomeris:493.25)493.25:22.8141	(Scutigera:426.726	Alipes:426.726)426.726:89.3391)516.065:16.8925)532.957:8.3393	((Pycnogonum:402.442	(Endeis:195.38	Anoplodactylus:195.38)195.38:207.061)402.442:123.323	(((Galeodes:378.612	(Gluvia:351.799	Eremobates:351.799)351.799:26.8132)378.612:112.086	((((Siro:235.102	Metasiro:235.102)235.102:202.903	((Pachylicus:223.997	Larifuga:223.997)223.997:172.519	((Trogulus:277.359	Protolophus:277.359)277.359:34.4084	Hesperonemastoma:311.767)311.768:84.7483)396.516:41.4889)438.005:41.8547	((RicinoidesKarchii:159.567	RicinoidesAtewa:159.567)159.567:110.249	(Pseudocellus:238.981	(CryptocellusBecki:159.308	Cryptocellus:159.308)159.308:79.6731)238.981:30.8348)269.816:210.044)479.86:6.8446	((Limulus:238.555	(Tachypleu:125.015	Carcinoscorpius:125.015)125.015:113.541)238.555:244.646	(((Neobisium:283.89	(Synsphyronus:238.769	(Hesperochernes:118.26	Haplochernes:118.26)118.26:120.51)238.769:45.1209)283.89:181.263	((Iurus:266.427	(((Scorpiops:160.625	(Pandinus:119.973	Liocheles:119.973)119.973:40.6513)160.625:12.512	(Superstitionia:138.352	Hadrurus:138.352)138.352:34.7851)173.137:22.9621	Bothriurus:196.099)196.099:70.328)266.427:116.504	(Vietbocap:330.839	(Chaerilus:259.643	(Centruroides:158.728
((Peripatopsis:209.598	(Euperipatoides:110.327	Epiperipatus:110.327)110.327:99.2708)209.598:340.501	((((Gammarus:477.88	((Daphnia:458.712	Calanus:458.712)458.712:12.4761	(Orchesella:448.413	((Tribolium:366.56	Drosophila:366.56)366.56:29.3741	Blattella:395.934)395.934:52.4797)448.413:22.7742)471.188:6.6925)477.88:10.6626	Argulus:488.543)488.543:40.665	((Hanseniella:490.684	Glomeris:490.684)490.684:21.7804	(Scutigera:430.369	Alipes:430.369)430.369:82.0951)512.464:16.7433)529.208:7.363	((Pycnogonum:407.118	(Endeis:226.174	Anoplodactylus:226.174)226.174:180.945)407.118:115.154	(((Galeodes:383.938	(Gluvia:365.164	Eremobates:365.164)365.164:18.7743)383.938:104.151	((((Siro:215.98	Metasiro:215.98)215.98:197.505	((Pachylicus:214.469	Larifuga:214.469)214.469:142.109	((Trogulus:275.723	Protolophus:275.723)275.723:16.828	Hesperonemastoma:292.551)292.551:64.0265)356.578:56.9066)413.485:64.4242	((RicinoidesKarchii:193.342	RicinoidesAtewa:193.342)193.342:85.037	(Pseudocellus:250.015	(CryptocellusBecki:170.294	Cryptocellus:170.294)170.294:79.7208)250.015:28.3635)278.379:199.531)477.909:6.254	((Limulus:254.246	(Tachypleu:130.987	Carcinoscorpius:130.987)130.987:123.259)254.246:226.631	(((Neobisium:266.625	(Synsphyronus:221.496	(Hesperochernes:116.238	Haplochernes:116.238)116.238:105.257)221.496:45.1294)266.625:197.498	((Iurus:259.651	(((Scorpiops:166.485	(Pandinus:116.17	Liocheles:116.17)116.17:50.3143)166.485:10.8861	(Superstitionia:116.1	Hadrurus:116.1)116.1:61.2711)177.371:35.4751	Bothriurus:212.846)212.846:46.8043)259.651:117.453	(Vietbocap:330.017	(Chaerilus:286.343	(Centruroides:149.127
((Peripatopsis:221.078	(Euperipatoides:114.294	Epiperipatus:114.294)114.294:106.784)221.078:335.917	((((Gammarus:475.744	((Daphnia:443.241	Calanus:443.241)443.241:18.1463	(Orchesella:436.497	((Tribolium:355.943	Drosophila:355.943)355.943:29.458	Blattella:385.401)385.401:51.0964)436.497:24.8906)461.388:14.3564)475.744:13.5271	Argulus:489.272)489.272:47.6299	((Hanseniella:501.592	Glomeris:501.592)501.592:21.1943	(Scutigera:459.51	Alipes:459.51)459.51:63.2763)522.787:14.1148)536.902:7.9184	((Pycnogonum:408.485	(Endeis:218.415	Anoplodactylus:218.415)218.415:190.071)408.485:122.533	(((Galeodes:370.423	(Gluvia:347.212	Eremobates:347.212)347.212:23.2112)370.423:125.418	((((Siro:194.901	Metasiro:194.901)194.901:235.962	((Pachylicus:217.627	Larifuga:217.627)217.627:136.828	((Trogulus:277.416	Protolophus:277.416)277.416:17.0331	Hesperonemastoma:294.449)294.449:60.0061)354.455:76.4085)430.863:55.1321	((RicinoidesKarchii:163.812	RicinoidesAtewa:163.812)163.812:122.983	(Pseudocellus:251.8	(CryptocellusBecki:181.862	Cryptocellus:181.862)181.862:69.9379)251.8:34.9946)286.795:199.201)485.996:6.5626	((Limulus:274.905	(Tachypleu:142.991	Carcinoscorpius:142.991)142.991:131.914)274.905:213.962	(((Neobisium:224.238	(Synsphyronus:184.628	(Hesperochernes:114.678	Haplochernes:114.678)114.678:69.9496)184.628:39.6101)224.238:244.9	((Iurus:291.233	(((Scorpiops:209.443	(Pandinus:164.189	Liocheles:164.189)164.189:45.2541)209.443:16.3292	(Superstitionia:190.751	Hadrurus:190.751)190.751:35.0218)225.773:21.5459	Bothriurus:247.319)247.319:43.9142)291.233:86.1704	(Vietbocap:338.748	(Chaerilus:288.371	(Centruroides:154.914
((Peripatopsis:206.526	(Euperipatoides:108.294	Epiperipatus:108.294)108.294:98.2325)206.526:345.615	((((Gammarus:474.874	((Daphnia:451.171	Calanus:451.171)451.171:13.0366	(Orchesella:436.048	((Tribolium:347.875	Drosophila:347.875)347.875:30.3574	Blattella:378.233)378.233:57.8146)436.048:28.16)464.207:10.6669)474.874:10.6071	Argulus:485.481)485.481:47.7677	((Hanseniella:499.872	Glomeris:499.872)499.872:18.2553	(Scutigera:455.274	Alipes:455.274)455.274:62.8529)518.127:15.122)533.249:6.3913	((Pycnogonum:396.812	(Endeis:196.235	Anoplodactylus:196.235)196.235:200.577)396.812:126.801	(((Galeodes:372.225	(Gluvia:353.735	Eremobates:353.735)353.735:18.4902)372.225:119.686	((((Siro:150.301	Metasiro:150.301)150.301:280.64	((Pachylicus:233.674	Larifuga:233.674)233.674:147.322	((Trogulus:299.843	Protolophus:299.843)299.843:24.4069	Hesperonemastoma:324.25)324.25:56.7451)380.996:49.9455)430.941:50.2731	((RicinoidesKarchii:193.027	RicinoidesAtewa:193.027)193.027:106.725	(Pseudocellus:255.096	(CryptocellusBecki:160.343	Cryptocellus:160.343)160.343:94.7529)255.096:44.6562)299.752:181.462)481.214:5.8869	((Limulus:275.29	(Tachypleu:155.127	Carcinoscorpius:155.127)155.127:120.162)275.29:208.428	(((Neobisium:229.539	(Synsphyronus:196.61	(Hesperochernes:108.877	Haplochernes:108.877)108.877:87.7335)196.61:32.9289)229.539:233.212	((Iurus:299.558	(((Scorpiops:204.955	(Pandinus:151.47	Liocheles:151.47)151.47:53.4849)204.955:20.1995	(Superstitionia:163.738	Hadrurus:163.738)163.738:61.4168)225.155:23.8623	Bothriurus:249.017)249.017:50.5412)299.558:71.8258	(Vietbocap:340.511	(Chaerilus:299.855	(Centruroides:195.913
((Peripatopsis:209.861	(Euperipatoides:109.369	Epiperipatus:109.369)109.369:100.491)209.861:345.994	((((Gammarus:475.905	((Daphnia:451.604	Calanus:451.604)451.604:15.0728	(Orchesella:443.737	((Tribolium:371.969	Drosophila:371.969)371.969:25.0601	Blattella:397.029)397.029:46.7079)443.737:22.9393)466.677:9.2285)475.905:11.2157	Argulus:487.121)487.121:49.91	((Hanseniella:498.362	Glomeris:498.362)498.362:22.3049	(Scutigera:448.499	Alipes:448.499)448.499:72.1683)520.667:16.364)537.031:7.6207	((Pycnogonum:389.67	(Endeis:202.525	Anoplodactylus:202.525)202.525:187.145)389.67:137.321	(((Galeodes:372.654	(Gluvia:357.734	Eremobates:357.734)357.734:14.9193)372.654:118.492	((((Siro:210.03	Metasiro:210.03)210.03:196.317	((Pachylicus:245.029	Larifuga:245.029)245.029:122.773	((Trogulus:309.523	Protolophus:309.523)309.523:17.6173	Hesperonemastoma:327.14)327.14:40.6619)367.802:38.5453)406.347:71.5035	((RicinoidesKarchii:201.968	RicinoidesAtewa:201.968)201.968:73.668	(Pseudocellus:246.435	(CryptocellusBecki:125.469	Cryptocellus:125.469)125.469:120.966)246.435:29.2012)275.636:202.214)477.851:6.2289	((Limulus:247.339	(Tachypleu:128.683	Carcinoscorpius:128.683)128.683:118.656)247.339:232.972	(((Neobisium:246.815	(Synsphyronus:199.217	(Hesperochernes:110.65	Haplochernes:110.65)110.65:88.5666)199.217:47.5986)246.815:214.229	((Iurus:300.361	(((Scorpiops:199.216	(Pandinus:149.512	Liocheles:149.512)149.512:49.704)199.216:18.6081	(Superstitionia:180.425	Hadrurus:180.425)180.425:37.3985)217.824:28.517	Bothriurus:246.341)246.341:54.0201)300.361:84.6917	(Vietbocap:328.395	(Chaerilus:262.986	(Centruroides:139.674
((Peripatopsis:215.491	(Euperipatoides:113.875	Epiperipatus:113.875)113.875:101.616)215.491:342.907	((((Gammarus:479.021	((Daphnia:458.812	Calanus:458.812)458.812:12.2889	(Orchesella:454.115	((Tribolium:388.615	Drosophila:388.615)388.615:29.1222	Blattella:417.738)417.738:36.3776)454.115:16.9854)471.101:7.9195)479.021:11.2796	Argulus:490.3)490.3:47.8476	((Hanseniella:499	Glomeris:499)499:23.5744	(Scutigera:448.364	Alipes:448.364)448.364:74.211)522.574:15.5729)538.148:8.9892	((Pycnogonum:369.241	(Endeis:149.033	Anoplodactylus:149.033)149.033:220.208)369.241:160.296	(((Galeodes:373.765	(Gluvia:356.983	Eremobates:356.983)356.983:16.7816)373.765:116.936	((((Siro:203.395	Metasiro:203.395)203.395:226.171	((Pachylicus:224.659	Larifuga:224.659)224.659:142.968	((Trogulus:301.394	Protolophus:301.394)301.394:14.4755	Hesperonemastoma:315.87)315.869:51.7576)367.627:61.9386)429.566:49.9465	((RicinoidesKarchii:200.873	RicinoidesAtewa:200.873)200.873:101.742	(Pseudocellus:275.491	(CryptocellusBecki:181.302	Cryptocellus:181.302)181.302:94.1883)275.491:27.1234)302.614:176.898)479.513:7.5281	((Limulus:219.233	(Tachypleu:115.362	Carcinoscorpius:115.362)115.362:103.871)219.233:264.755	(((Neobisium:230.637	(Synsphyronus:203.336	(Hesperochernes:114.007	Haplochernes:114.007)114.007:89.3286)203.336:27.3013)230.637:230.511	((Iurus:273.951	(((Scorpiops:170.076	(Pandinus:116.652	Liocheles:116.652)116.652:53.424)170.076:14.2209	(Superstitionia:146.715	Hadrurus:146.715)146.715:37.5821)184.297:28.0197	Bothriurus:212.317)212.317:61.6337)273.951:83.428	(Vietbocap:321.446	(Chaerilus:271.315	(Centruroides:146.228
((Peripatopsis:213.49	(Euperipatoides:115.797	Epiperipatus:115.797)115.797:97.6927)213.49:344.235	((((Gammarus:475.692	((Daphnia:450.816	Calanus:450.816)450.816:14.8735	(Orchesella:445.131	((Tribolium:364.102	Drosophila:364.102)364.102:34.6589	Blattella:398.761)398.761:46.3696)445.131:20.5593)465.69:10.0023)475.692:13.4251	Argulus:489.118)489.118:49.1713	((Hanseniella:498.498	Glomeris:498.498)498.498:21.6931	(Scutigera:418.447	Alipes:418.447)418.447:101.743)520.191:18.098)538.289:7.0426	((Pycnogonum:319.152	(Endeis:151.92	Anoplodactylus:151.92)151.92:167.232)319.152:207.992	(((Galeodes:386.732	(Gluvia:365.076	Eremobates:365.076)365.076:21.656)386.732:100.197	((((Siro:213.455	Metasiro:213.455)213.455:219.52	((Pachylicus:238.248	Larifuga:238.248)238.248:142.508	((Trogulus:278.223	Protolophus:278.223)278.223:42.8097	Hesperonemastoma:321.033)321.033:59.7234)380.757:52.2196)432.976:44.5617	((RicinoidesKarchii:207.525	RicinoidesAtewa:207.525)207.525:99.4323	(Pseudocellus:276.052	(CryptocellusBecki:190.214	Cryptocellus:190.214)190.214:85.8377)276.052:30.9055)306.958:170.58)477.538:4.7931	((Limulus:275.703	(Tachypleu:121.828	Carcinoscorpius:121.828)121.828:153.875)275.703:203.208	(((Neobisium:232.514	(Synsphyronus:194.399	(Hesperochernes:116.663	Haplochernes:116.663)116.663:77.7357)194.399:38.1148)232.514:230.9	((Iurus:278.829	(((Scorpiops:197.672	(Pandinus:147.199	Liocheles:147.199)147.199:50.4726)197.672:14.6528	(Superstitionia:172.761	Hadrurus:172.761)172.761:39.5631)212.325:22.2888	Bothriurus:234.613)234.613:44.2163)278.829:93.0753	(Vietbocap:324.525	(Chaerilus:278.048	(Centruroides:169.734
((Peripatopsis:226.527	(Euperipatoides:122.669	Epiperipatus:122.669)122.669:103.857)226.527:329.757	((((Gammarus:472.81	((Daphnia:453.576	Calanus:453.576)453.576:12.0663	(Orchesella:447.316	((Tribolium:358.289	Drosophila:358.289)358.289:38.2326	Blattella:396.522)396.522:50.7944)447.316:18.3258)465.642:7.1682)472.81:11.8966	Argulus:484.707)484.707:51.2953	((Hanseniella:486.865	Glomeris:486.865)486.865:31.8311	(Scutigera:437.995	Alipes:437.995)437.995:80.7006)518.696:17.3067)536.002:8.6086	((Pycnogonum:343.487	(Endeis:148.433	Anoplodactylus:148.433)148.433:195.054)343.487:184.607	(((Galeodes:380.458	(Gluvia:354.851	Eremobates:354.851)354.851:25.6074)380.458:111.693	((((Siro:243.263	Metasiro:243.263)243.263:193.156	((Pachylicus:246.244	Larifuga:246.244)246.244:141.508	((Trogulus:262.535	Protolophus:262.535)262.535:39.7865	Hesperonemastoma:302.321)302.321:85.4302)387.752:48.6677)436.42:42.2424	((RicinoidesKarchii:190.058	RicinoidesAtewa:190.058)190.058:93.345	(Pseudocellus:258.179	(CryptocellusBecki:183.529	Cryptocellus:183.529)183.529:74.6505)258.179:25.2237)283.403:195.259)478.662:8.1119	((Limulus:223.513	(Tachypleu:129.328	Carcinoscorpius:129.328)129.328:94.185)223.513:259.822	(((Neobisium:226.382	(Synsphyronus:186.731	(Hesperochernes:116.07	Haplochernes:116.07)116.07:70.6608)186.731:39.6514)226.382:233.176	((Iurus:282.657	(((Scorpiops:207.678	(Pandinus:146.501	Liocheles:146.501)146.501:61.1773)207.678:19.15	(Superstitionia:182.952	Hadrurus:182.952)182.952:43.8751)226.827:19.2341	Bothriurus:246.062)246.062:36.5947)282.657:79.4067	(Vietbocap:323.034	(Chaerilus:284.191	(Centruroides:185.726
((Peripatopsis:237.472	(Euperipatoides:128.196	Epiperipatus:128.196)128.196:109.276)237.472:320.43	((((Gammarus:473.055	((Daphnia:452.658	Calanus:452.658)452.658:12.5381	(Orchesella:444.037	((Tribolium:351.171	Drosophila:351.171)351.171:40.1754	Blattella:391.347)391.347:52.6897)444.037:21.1598)465.196:7.8587)473.055:13.8862	Argulus:486.942)486.941:50.1377	((Hanseniella:499.752	Glomeris:499.752)499.752:23.1301	(Scutigera:429.248	Alipes:429.248)429.248:93.6349)522.883:14.1968)537.079:8.5249	((Pycnogonum:375.945	(Endeis:160.954	Anoplodactylus:160.954)160.954:214.99)375.945:154.328	(((Galeodes:344.946	(Gluvia:309.216	Eremobates:309.216)309.216:35.7301)344.946:143.614	((((Siro:244.021	Metasiro:244.021)244.021:184.808	((Pachylicus:268.311	Larifuga:268.311)268.311:114.579	((Trogulus:290.364	Protolophus:290.364)290.364:36.3003	Hesperonemastoma:326.664)326.664:56.2259)382.89:45.9394)428.83:44.9689	((RicinoidesKarchii:186.195	RicinoidesAtewa:186.195)186.195:82.7407	(Pseudocellus:244.615	(CryptocellusBecki:145.654	Cryptocellus:145.654)145.654:98.9623)244.615:24.3198)268.936:204.863)473.799:8.7608	((Limulus:244.81	(Tachypleu:139.985	Carcinoscorpius:139.985)139.985:104.825)244.81:233.237	(((Neobisium:283.417	(Synsphyronus:244.297	(Hesperochernes:156.733	Haplochernes:156.733)156.733:87.5638)244.297:39.1195)283.417:178.228	((Iurus:269.553	(((Scorpiops:190.541	(Pandinus:135.756	Liocheles:135.756)135.756:54.7839)190.541:24.0259	(Superstitionia:148.858	Hadrurus:148.858)148.858:65.708)214.567:28.2802	Bothriurus:242.847)242.847:26.7059)269.553:93.9038	(Vietbocap:312.088	(Chaerilus:278.249	(Centruroides:154.75
((Peripatopsis:220.786	(Euperipatoides:122.36	Epiperipatus:122.36)122.36:98.4263)220.786:327.483	((((Gammarus:465.932	((Daphnia:447.143	Calanus:447.143)447.143:11.6153	(Orchesella:437.781	((Tribolium:340.807	Drosophila:340.807)340.807:44.7698	Blattella:385.576)385.577:52.2042)437.781:20.9777)458.758:7.1734)465.932:12.4323	Argulus:478.364)478.364:46.2939	((Hanseniella:487.533	Glomeris:487.533)487.533:20.9014	(Scutigera:388.085	Alipes:388.085)388.085:120.35)508.435:16.2231)524.658:9.2952	((Pycnogonum:377.697	(Endeis:187.079	Anoplodactylus:187.079)187.079:190.618)377.697:139.571	(((Galeodes:369.77	(Gluvia:328.456	Eremobates:328.456)328.456:41.3144)369.77:107.492	((((Siro:269.042	Metasiro:269.042)269.042:159.99	((Pachylicus:220.671	Larifuga:220.671)220.671:164.299	((Trogulus:297.191	Protolophus:297.191)297.191:22.8369	Hesperonemastoma:320.028)320.028:64.9419)384.97:44.0618)429.031:39.4576	((RicinoidesKarchii:224.257	RicinoidesAtewa:224.257)224.257:92.6574	(Pseudocellus:286.014	(CryptocellusBecki:185.644	Cryptocellus:185.644)185.644:100.369)286.014:30.9008)316.914:151.575)468.489:5.092	((Limulus:246.509	(Tachypleu:134.245	Carcinoscorpius:134.245)134.245:112.265)246.509:222.985	(((Neobisium:263.072	(Synsphyronus:230.428	(Hesperochernes:126.214	Haplochernes:126.214)126.214:104.214)230.428:32.6431)263.072:188.331	((Iurus:283.058	(((Scorpiops:177.778	(Pandinus:121.85	Liocheles:121.85)121.85:55.9278)177.778:18.7195	(Superstitionia:159.007	Hadrurus:159.007)159.007:37.4912)196.498:26.935	Bothriurus:223.433)223.433:59.6248)283.058:81.0122	(Vietbocap:307.69	(Chaerilus:226.047	(Centruroides:126.613
((Peripatopsis:228.128	(Euperipatoides:118.655	Epiperipatus:118.655)118.655:109.474)228.128:326.654	((((Gammarus:467.007	((Daphnia:445.804	Calanus:445.804)445.804:12.72	(Orchesella:440.009	((Tribolium:329.61	Drosophila:329.61)329.61:53.2885	Blattella:382.899)382.899:57.111)440.009:18.5147)458.524:8.4832)467.007:11.9847	Argulus:478.992)478.992:49.1863	((Hanseniella:493.396	Glomeris:493.396)493.396:17.6206	(Scutigera:430.678	Alipes:430.678)430.678:80.3381)511.016:17.1622)528.178:10.8851	((Pycnogonum:394.613	(Endeis:239.227	Anoplodactylus:239.227)239.227:155.385)394.613:126.538	(((Galeodes:328.457	(Gluvia:295.95	Eremobates:295.95)295.95:32.5073)328.457:154.75	((((Siro:287.501	Metasiro:287.501)287.501:152.569	((Pachylicus:213.924	Larifuga:213.924)213.924:181.125	((Trogulus:307.892	Protolophus:307.892)307.892:20.4635	Hesperonemastoma:328.356)328.355:66.6943)395.049:45.0206)440.07:35.134	((RicinoidesKarchii:234.444	RicinoidesAtewa:234.444)234.444:93.9857	(Pseudocellus:287.78	(CryptocellusBecki:165.509	Cryptocellus:165.509)165.509:122.271)287.78:40.6488)328.429:146.776)475.204:5.3889	((Limulus:267.034	(Tachypleu:131.527	Carcinoscorpius:131.527)131.527:135.507)267.034:210.511	(((Neobisium:261.88	(Synsphyronus:222.524	(Hesperochernes:114.599	Haplochernes:114.599)114.599:107.926)222.524:39.3551)261.88:199.997	((Iurus:288.277	(((Scorpiops:185.676	(Pandinus:126.707	Liocheles:126.707)126.707:58.9689)185.676:12.8633	(Superstitionia:166.674	Hadrurus:166.674)166.674:31.865)198.539:29.3464	Bothriurus:227.885)227.886:60.3914)288.277:87.8354	(Vietbocap:329.221	(Chaerilus:257.771	(Centruroides:137.954
((Peripatopsis:222.897	(Euperipatoides:122.243	Epiperipatus:122.243)122.243:100.654)222.897:336.611	((((Gammarus:473.979	((Daphnia:450.143	Calanus:450.143)450.143:16.6384	(Orchesella:445.661	((Tribolium:330.904	Drosophila:330.904)330.904:51.9231	Blattella:382.827)382.827:62.8349)445.661:21.12)466.782:7.1973)473.979:9.6306	Argulus:483.61)483.61:48.6596	((Hanseniella:501.454	Glomeris:501.454)501.454:14.0721	(Scutigera:425.865	Alipes:425.865)425.865:89.6611)515.526:16.7432)532.269:9.4726	((Pycnogonum:384.236	(Endeis:206.026	Anoplodactylus:206.026)206.026:178.21)384.236:139.346	(((Galeodes:357.026	(Gluvia:325.542	Eremobates:325.542)325.542:31.484)357.026:126.925	((((Siro:279.4	Metasiro:279.4)279.4:147.081	((Pachylicus:235.154	Larifuga:235.154)235.154:152.646	((Trogulus:274.563	Protolophus:274.563)274.563:31.5236	Hesperonemastoma:306.087)306.087:81.7133)387.8:38.6814)426.481:46.8314	((RicinoidesKarchii:231.424	RicinoidesAtewa:231.424)231.424:68.5123	(Pseudocellus:273.805	(CryptocellusBecki:174.193	Cryptocellus:174.193)174.193:99.6125)273.805:26.1312)299.937:173.376)473.312:7.3895	((Limulus:250.501	(Tachypleu:141.022	Carcinoscorpius:141.022)141.022:109.479)250.501:227.724	(((Neobisium:260.068	(Synsphyronus:215.999	(Hesperochernes:121.594	Haplochernes:121.594)121.594:94.4046)215.999:44.0697)260.068:202.079	((Iurus:302.178	(((Scorpiops:209.457	(Pandinus:121.622	Liocheles:121.622)121.622:87.8354)209.457:22.4366	(Superstitionia:195.283	Hadrurus:195.283)195.283:36.6101)231.893:25.9732	Bothriurus:257.867)257.867:44.3116)302.178:83.6056	(Vietbocap:341.094	(Chaerilus:306.833	(Centruroides:207.954
((Peripatopsis:217.506	(Euperipatoides:123.199	Epiperipatus:123.199)123.199:94.3071)217.506:341.305	((((Gammarus:475.193	((Daphnia:453.424	Calanus:453.424)453.424:17.1705	(Orchesella:451.619	((Tribolium:344.877	Drosophila:344.877)344.877:50.254	Blattella:395.131)395.132:56.4879)451.619:18.9751)470.595:4.598)475.193:9.6162	Argulus:484.809)484.809:47.0417	((Hanseniella:497.517	Glomeris:497.517)497.517:15.9918	(Scutigera:397.367	Alipes:397.367)397.367:116.142)513.509:18.3415)531.851:8.6716	((Pycnogonum:385.38	(Endeis:187.777	Anoplodactylus:187.777)187.777:197.603)385.38:138.709	(((Galeodes:365.945	(Gluvia:334.895	Eremobates:334.895)334.895:31.0499)365.945:122.029	((((Siro:286.144	Metasiro:286.144)286.144:151.527	((Pachylicus:220.406	Larifuga:220.406)220.406:175.448	((Trogulus:312.909	Protolophus:312.909)312.909:21.7602	Hesperonemastoma:334.67)334.669:61.1853)395.854:41.8157)437.67:41.3947	((RicinoidesKarchii:232.223	RicinoidesAtewa:232.223)232.223:103.353	(Pseudocellus:311.611	(CryptocellusBecki:223.12	Cryptocellus:223.12)223.12:88.4905)311.611:23.9658)335.577:143.488)479.065:5.7144	((Limulus:269.88	(Tachypleu:151.588	Carcinoscorpius:151.588)151.588:118.292)269.88:212.697	(((Neobisium:263.385	(Synsphyronus:223.448	(Hesperochernes:137.746	Haplochernes:137.746)137.746:85.7014)223.448:39.9377)263.385:202.712	((Iurus:311.363	(((Scorpiops:209.642	(Pandinus:159.295	Liocheles:159.295)159.295:50.3465)209.642:23.1505	(Superstitionia:160.648	Hadrurus:160.648)160.648:72.1441)232.792:29.7934	Bothriurus:262.586)262.586:48.7777)311.363:81.5618	(Vietbocap:358.254	(Chaerilus:312.915	(Centruroides:190.174
((Peripatopsis:222.421	(Euperipatoides:127.568	Epiperipatus:127.568)127.568:94.8526)222.421:330.343	((((Gammarus:463.84	((Daphnia:445.54	Calanus:445.54)445.54:13.9004	(Orchesella:440.38	((Tribolium:347.324	Drosophila:347.324)347.324:50.1497	Blattella:397.474)397.474:42.9062)440.38:19.0606)459.441:4.3991)463.84:12.7136	Argulus:476.554)476.554:50.7492	((Hanseniella:499.628	Glomeris:499.628)499.628:11.3217	(Scutigera:453.774	Alipes:453.774)453.774:57.1751)510.95:16.3534)527.303:10.2842	((Pycnogonum:389.854	(Endeis:222.121	Anoplodactylus:222.121)222.121:167.733)389.854:131.22	(((Galeodes:378.212	(Gluvia:355.49	Eremobates:355.49)355.49:22.7216)378.212:105.219	((((Siro:244.163	Metasiro:244.163)244.163:186.353	((Pachylicus:223.501	Larifuga:223.501)223.501:165.641	((Trogulus:297.935	Protolophus:297.935)297.935:18.8029	Hesperonemastoma:316.738)316.738:72.4037)389.142:41.3752)430.517:42.6873	((RicinoidesKarchii:245.321	RicinoidesAtewa:245.321)245.321:70.1673	(Pseudocellus:292.893	(CryptocellusBecki:204.208	Cryptocellus:204.208)204.208:88.6849)292.893:22.5953)315.488:157.716)473.204:6.3771	((Limulus:219.269	(Tachypleu:131.753	Carcinoscorpius:131.753)131.753:87.5158)219.269:257.57	(((Neobisium:255.042	(Synsphyronus:220.618	(Hesperochernes:127.146	Haplochernes:127.146)127.146:93.4723)220.618:34.4246)255.042:202.089	((Iurus:292.161	(((Scorpiops:203.142	(Pandinus:157.238	Liocheles:157.238)157.238:45.9035)203.142:18.5346	(Superstitionia:156.114	Hadrurus:156.114)156.114:65.5622)221.677:24.5056	Bothriurus:246.182)246.182:45.9786)292.161:79.3166	(Vietbocap:330.882	(Chaerilus:299.188	(Centruroides:220.716
((Peripatopsis:223.765	(Euperipatoides:123.894	Epiperipatus:123.894)123.894:99.8704)223.765:336.562	((((Gammarus:468.627	((Daphnia:449.588	Calanus:449.588)449.588:12.3753	(Orchesella:442.353	((Tribolium:337.032	Drosophila:337.032)337.032:49.0682	Blattella:386.1)386.1:56.2529)442.353:19.6098)461.963:6.6641)468.627:16.6315	Argulus:485.258)485.259:53.1655	((Hanseniella:499.123	Glomeris:499.123)499.123:22.4918	(Scutigera:458.83	Alipes:458.83)458.83:62.7846)521.615:16.8091)538.424:8.7333	((Pycnogonum:397.238	(Endeis:249.521	Anoplodactylus:249.521)249.521:147.716)397.238:133.273	(((Galeodes:355.711	(Gluvia:332.471	Eremobates:332.471)332.471:23.2398)355.711:138.25	((((Siro:202.411	Metasiro:202.411)202.411:233.19	((Pachylicus:231.458	Larifuga:231.458)231.458:150.811	((Trogulus:264.115	Protolophus:264.115)264.115:26.4799	Hesperonemastoma:290.595)290.595:91.6734)382.269:53.3327)435.601:46.708	((RicinoidesKarchii:247.019	RicinoidesAtewa:247.019)247.019:80.4142	(Pseudocellus:292.805	(CryptocellusBecki:157.101	Cryptocellus:157.101)157.101:135.704)292.805:34.6273)327.433:154.876)482.309:7.7951	((Limulus:254.004	(Tachypleu:143.589	Carcinoscorpius:143.589)143.589:110.415)254.004:231.771	(((Neobisium:286.977	(Synsphyronus:243.977	(Hesperochernes:133.145	Haplochernes:133.145)133.145:110.832)243.977:42.9997)286.977:182.228	((Iurus:300.778	(((Scorpiops:186.548	(Pandinus:137.614	Liocheles:137.614)137.614:48.9339)186.548:17.5527	(Superstitionia:162.252	Hadrurus:162.252)162.252:41.8489)204.101:32.4534	Bothriurus:236.554)236.554:64.2246)300.778:89.065	(Vietbocap:352.126	(Chaerilus:321.656	(Centruroides:222.486
((Peripatopsis:231.579	(Euperipatoides:122.195	Epiperipatus:122.195)122.195:109.383)231.579:325.737	((((Gammarus:462.469	((Daphnia:440.952	Calanus:440.952)440.952:13.7903	(Orchesella:437.008	((Tribolium:353.707	Drosophila:353.707)353.707:42.4455	Blattella:396.152)396.152:40.8556)437.008:17.7344)454.742:7.727)462.469:12.7376	Argulus:475.207)475.207:61.7918	((Hanseniella:490.82	Glomeris:490.82)490.82:24.7881	(Scutigera:423.751	Alipes:423.751)423.751:91.8579)515.609:21.39)536.999:9.7788	((Pycnogonum:373.529	(Endeis:228.967	Anoplodactylus:228.967)228.967:144.562)373.529:150.437	(((Galeodes:367.453	(Gluvia:333.032	Eremobates:333.032)333.032:34.4208)367.453:117.47	((((Siro:208.651	Metasiro:208.651)208.651:216.894	((Pachylicus:231.946	Larifuga:231.946)231.946:137.938	((Trogulus:270.979	Protolophus:270.979)270.979:28.7191	Hesperonemastoma:299.698)299.698:70.1861)369.884:55.6613)425.545:49.4013	((RicinoidesKarchii:227.802	RicinoidesAtewa:227.802)227.802:88.5363	(Pseudocellus:286.573	(CryptocellusBecki:163.787	Cryptocellus:163.787)163.787:122.786)286.573:29.7657)316.339:158.608)474.947:6.032	((Limulus:250.064	(Tachypleu:144.399	Carcinoscorpius:144.399)144.399:105.664)250.064:227.808	(((Neobisium:266.334	(Synsphyronus:229.09	(Hesperochernes:130.31	Haplochernes:130.31)130.31:98.7803)229.09:37.2441)266.334:192.9	((Iurus:259.26	(((Scorpiops:191.279	(Pandinus:125.956	Liocheles:125.956)125.956:65.323)191.279:17.8059	(Superstitionia:164.192	Hadrurus:164.192)164.192:44.8928)209.085:20.3189	Bothriurus:229.404)229.404:29.8564)259.26:96.9194	(Vietbocap:306.373	(Chaerilus:254.484	(Centruroides:128.687
((Peripatopsis:212.369	(Euperipatoides:118.725	Epiperipatus:118.725)118.725:93.6435)212.369:346.41	((((Gammarus:466.156	((Daphnia:435.451	Calanus:435.451)435.451:20.6852	(Orchesella:435.411	((Tribolium:331.438	Drosophila:331.438)331.438:43.1798	Blattella:374.618)374.617:60.7934)435.411:20.7253)456.136:10.0193)466.156:12.6703	Argulus:478.826)478.826:58.5913	((Hanseniella:497.776	Glomeris:497.776)497.776:22.2131	(Scutigera:428.673	Alipes:428.673)428.673:91.3162)519.99:17.4277)537.417:9.8735	((Pycnogonum:388.162	(Endeis:220.457	Anoplodactylus:220.457)220.457:167.704)388.162:140.428	(((Galeodes:358.903	(Gluvia:314.17	Eremobates:314.17)314.17:44.7336)358.903:132.565	((((Siro:210.163	Metasiro:210.163)210.163:227.35	((Pachylicus:245.848	Larifuga:245.848)245.848:144.242	((Trogulus:282.954	Protolophus:282.954)282.954:23.7858	Hesperonemastoma:306.741)306.74:83.3491)390.089:47.4245)437.513:42.6438	((RicinoidesKarchii:223.987	RicinoidesAtewa:223.987)223.987:90.2556	(Pseudocellus:280.959	(CryptocellusBecki:162.132	Cryptocellus:162.132)162.132:118.826)280.959:33.2835)314.243:165.915)480.157:6.742	((Limulus:275.761	(Tachypleu:130.954	Carcinoscorpius:130.954)130.954:144.807)275.761:208.478	(((Neobisium:282.628	(Synsphyronus:245.285	(Hesperochernes:155.584	Haplochernes:155.584)155.584:89.7007)245.285:37.3425)282.628:183.344	((Iurus:270.683	(((Scorpiops:171.455	(Pandinus:118.448	Liocheles:118.448)118.448:53.0065)171.455:13.4543	(Superstitionia:144.506	Hadrurus:144.506)144.506:40.4027)184.909:34.7281	Bothriurus:219.637)219.637:51.0459)270.683:109.809	(Vietbocap:327.239	(Chaerilus:286.108	(Centruroides:160.993
((Peripatopsis:223.433	(Euperipatoides:117.518	Epiperipatus:117.518)117.518:105.915)223.433:333.75	((((Gammarus:458.08	((Daphnia:432.111	Calanus:432.111)432.111:15.5523	(Orchesella:425.81	((Tribolium:320.401	Drosophila:320.401)320.401:45.3289	Blattella:365.729)365.73:60.081)425.81:21.8528)447.663:10.4166)458.08:12.319	Argulus:470.399)470.399:63.3383	((Hanseniella:485.768	Glomeris:485.768)485.768:26.8502	(Scutigera:437.127	Alipes:437.127)437.127:75.4916)512.619:21.1186)533.737:10.9009	((Pycnogonum:400.454	(Endeis:223.766	Anoplodactylus:223.766)223.766:176.688)400.454:126.595	(((Galeodes:348.025	(Gluvia:321.25	Eremobates:321.25)321.25:26.7743)348.025:143.511	((((Siro:178.427	Metasiro:178.427)178.427:243.508	((Pachylicus:269.777	Larifuga:269.777)269.777:112.144	((Trogulus:250.494	Protolophus:250.494)250.494:54.2107	Hesperonemastoma:304.704)304.705:77.2172)381.922:40.0126)421.935:57.4873	((RicinoidesKarchii:220.691	RicinoidesAtewa:220.691)220.691:84.0839	(Pseudocellus:276.484	(CryptocellusBecki:165.708	Cryptocellus:165.708)165.708:110.776)276.484:28.2911)304.775:174.647)479.422:7.0388	((Limulus:224.292	(Tachypleu:117.808	Carcinoscorpius:117.808)117.808:106.483)224.292:257.889	(((Neobisium:260.817	(Synsphyronus:222.841	(Hesperochernes:125.335	Haplochernes:125.335)125.335:97.5053)222.841:37.9762)260.817:198.393	((Iurus:261.962	(((Scorpiops:185.938	(Pandinus:121.551	Liocheles:121.551)121.551:64.3869)185.938:12.8051	(Superstitionia:168.671	Hadrurus:168.671)168.671:30.0717)198.743:22	Bothriurus:220.743)220.743:41.2193)261.962:96.7648	(Vietbocap:314.51	(Chaerilus:253.355	(Centruroides:117.88
((Peripatopsis:203.58	(Euperipatoides:118.172	Epiperipatus:118.172)118.172:85.4071)203.58:353.919	((((Gammarus:466.564	((Daphnia:434.652	Calanus:434.652)434.652:22.449	(Orchesella:430.349	((Tribolium:332.444	Drosophila:332.444)332.444:45.1844	Blattella:377.629)377.629:52.7193)430.349:26.7532)457.101:9.4625)466.564:10.2749	Argulus:476.839)476.839:58.9092	((Hanseniella:497.303	Glomeris:497.303)497.303:20.82	(Scutigera:421.209	Alipes:421.209)421.209:96.9139)518.123:17.6252)535.748:12.2643	((Pycnogonum:379.696	(Endeis:230.489	Anoplodactylus:230.489)230.489:149.207)379.696:147.333	(((Galeodes:355.261	(Gluvia:325.181	Eremobates:325.181)325.181:30.0799)355.261:133.935	((((Siro:237.792	Metasiro:237.792)237.792:186.331	((Pachylicus:234.858	Larifuga:234.858)234.858:139.923	((Trogulus:290.264	Protolophus:290.264)290.264:17.7206	Hesperonemastoma:307.985)307.985:66.7961)374.781:49.3422)424.123:52.4788	((RicinoidesKarchii:199.839	RicinoidesAtewa:199.839)199.839:106.148	(Pseudocellus:283.992	(CryptocellusBecki:198.998	Cryptocellus:198.998)198.998:84.994)283.992:21.9961)305.987:170.615)476.602:8.2492	((Limulus:249.27	(Tachypleu:128.655	Carcinoscorpius:128.655)128.655:120.615)249.27:232.03	(((Neobisium:256.103	(Synsphyronus:219.762	(Hesperochernes:112.069	Haplochernes:112.069)112.069:107.692)219.762:36.3421)256.103:205.273	((Iurus:288.384	(((Scorpiops:213.55	(Pandinus:139.907	Liocheles:139.907)139.907:73.6428)213.55:12.5291	(Superstitionia:175.034	Hadrurus:175.034)175.034:51.0458)226.079:25.8558	Bothriurus:251.935)251.935:36.4485)288.384:83.6376	(Vietbocap:307.859	(Chaerilus:219.244	(Centruroides:113.023
((Peripatopsis:203.441	(Euperipatoides:111.46	Epiperipatus:111.46)111.46:91.9808)203.441:344.756	((((Gammarus:468.284	((Daphnia:439.521	Calanus:439.521)439.521:20.0583	(Orchesella:432.98	((Tribolium:351.83	Drosophila:351.83)351.83:27.8673	Blattella:379.698)379.697:53.2826)432.98:26.599)459.579:8.7049)468.284:10.4557	Argulus:478.74)478.74:51.9481	((Hanseniella:482.993	Glomeris:482.993)482.993:28.8067	(Scutigera:406.872	Alipes:406.872)406.872:104.928)511.8:18.8888)530.688:9.753	((Pycnogonum:374.939	(Endeis:171.881	Anoplodactylus:171.881)171.881:203.058)374.939:146.341	(((Galeodes:334.216	(Gluvia:285.295	Eremobates:285.295)285.295:48.9216)334.216:151.726	((((Siro:282.193	Metasiro:282.193)282.193:152.521	((Pachylicus:242.839	Larifuga:242.839)242.839:146.232	((Trogulus:285.436	Protolophus:285.436)285.436:23.5675	Hesperonemastoma:309.004)309.004:80.0669)389.071:45.6431)434.714:40.4124	((RicinoidesKarchii:165.933	RicinoidesAtewa:165.933)165.933:84.1926	(Pseudocellus:212.064	(CryptocellusBecki:139.848	Cryptocellus:139.848)139.848:72.2161)212.064:38.0617)250.126:225)475.126:7.2067	((Limulus:229.423	(Tachypleu:119.41	Carcinoscorpius:119.41)119.41:110.013)229.423:248.695	(((Neobisium:284.758	(Synsphyronus:246.005	(Hesperochernes:146.814	Haplochernes:146.814)146.814:99.1902)246.005:38.7533)284.758:170.49	((Iurus:286.83	(((Scorpiops:211.085	(Pandinus:163.516	Liocheles:163.516)163.516:47.57)211.085:13.0385	(Superstitionia:183.645	Hadrurus:183.645)183.645:40.4793)224.124:21.9343	Bothriurus:246.058)246.058:40.7711)286.83:96.1005	(Vietbocap:348.13	(Chaerilus:263.764	(Centruroides:132.975
((Peripatopsis:238.811	(Euperipatoides:123.427	Epiperipatus:123.427)123.427:115.383)238.811:312.936	((((Gammarus:474.203	((Daphnia:449.121	Calanus:449.121)449.121:16.2969	(Orchesella:441.324	((Tribolium:340.36	Drosophila:340.36)340.36:38.2404	Blattella:378.601)378.601:62.7231)441.324:24.0943)465.418:8.7855)474.203:11.5768	Argulus:485.78)485.78:52.0361	((Hanseniella:497.01	Glomeris:497.01)497.01:21.7284	(Scutigera:404.055	Alipes:404.055)404.055:114.684)518.739:19.0773)537.816:7.4451	((Pycnogonum:384.615	(Endeis:186.197	Anoplodactylus:186.197)186.197:198.417)384.615:143.476	(((Galeodes:324.478	(Gluvia:294.646	Eremobates:294.646)294.646:29.8329)324.478:162.417	((((Siro:260.517	Metasiro:260.517)260.517:163.994	((Pachylicus:226.204	Larifuga:226.204)226.204:149.614	((Trogulus:304.688	Protolophus:304.688)304.688:15.7145	Hesperonemastoma:320.403)320.403:55.4152)375.819:48.6921)424.511:51.1647	((RicinoidesKarchii:182.332	RicinoidesAtewa:182.332)182.332:108.861	(Pseudocellus:259.006	(CryptocellusBecki:135.795	Cryptocellus:135.795)135.795:123.211)259.006:32.1865)291.193:184.483)475.675:6.8871	((Limulus:236.053	(Tachypleu:121.431	Carcinoscorpius:121.431)121.431:114.621)236.053:241.41	(((Neobisium:275.185	(Synsphyronus:237.887	(Hesperochernes:127.904	Haplochernes:127.904)127.904:109.983)237.887:37.2975)275.185:183.722	((Iurus:296.932	(((Scorpiops:217.397	(Pandinus:133.911	Liocheles:133.911)133.911:83.4859)217.397:21.5591	(Superstitionia:185.351	Hadrurus:185.351)185.351:53.6047)238.956:22.0395	Bothriurus:260.995)260.995:35.9368)296.932:83.4329	(Vietbocap:319.5	(Chaerilus:280.387	(Centruroides:184.662
((Peripatopsis:220.641	(Euperipatoides:122.787	Epiperipatus:122.787)122.787:97.8542)220.641:321.59	((((Gammarus:467.277	((Daphnia:436.169	Calanus:436.169)436.169:21.3526	(Orchesella:428.236	((Tribolium:330.141	Drosophila:330.141)330.141:30.782	Blattella:360.923)360.923:67.313)428.236:29.2853)457.522:9.7556)467.277:7.4895	Argulus:474.767)474.767:53.9038	((Hanseniella:455.099	Glomeris:455.099)455.099:55.1058	(Scutigera:384.451	Alipes:384.451)384.451:125.754)510.205:18.4658)528.671:8.1713	((Pycnogonum:377.292	(Endeis:201.764	Anoplodactylus:201.764)201.764:175.528)377.292:142.394	(((Galeodes:296.353	(Gluvia:250.789	Eremobates:250.789)250.789:45.5642)296.353:183.685	((((Siro:259.911	Metasiro:259.911)259.911:171.225	((Pachylicus:251.26	Larifuga:251.26)251.26:139.517	((Trogulus:296.399	Protolophus:296.399)296.399:31.0495	Hesperonemastoma:327.449)327.449:63.3282)390.777:40.3591)431.137:38.8433	((RicinoidesKarchii:147.652	RicinoidesAtewa:147.652)147.652:132.088	(Pseudocellus:252.437	(CryptocellusBecki:185.352	Cryptocellus:185.352)185.352:67.0848)252.437:27.3021)279.74:190.24)469.98:6.1062	((Limulus:250.625	(Tachypleu:139.189	Carcinoscorpius:139.189)139.189:111.437)250.625:221.107	(((Neobisium:255.69	(Synsphyronus:220.649	(Hesperochernes:123.607	Haplochernes:123.607)123.607:97.0425)220.649:35.0403)255.69:196.595	((Iurus:299.636	(((Scorpiops:178.199	(Pandinus:122.989	Liocheles:122.989)122.989:55.2099)178.199:24.4632	(Superstitionia:133.776	Hadrurus:133.776)133.776:68.8861)202.663:48.3111	Bothriurus:250.974)250.974:48.6619)299.636:70.1359	(Vietbocap:328.268	(Chaerilus:254.12	(Centruroides:125.797
[truncated: 446 more rows]
[truncated: 45 more columns]
