# Supplementary material for: A Cambrian–Ordovician Terrestrialization of Arachnids
Source: Front Genet. 2020 Mar 11;11:182. doi: 10.3389/fgene.2020.00182 (PMC7078165; doi:10.3389/fgene.2020.00182)
Supplement: DATA SHEET S5 — Two molecular matrices, the guiding trees and the calibration file used in PhyloBayes analyses with the retrieved chronograms, and the subset of sampled timescaled trees used to generate the posterior distributions shown on the figures. The input files used for the diversification analyses are also included. [file Data_Sheet_5.ZIP › Supporting_Data_Lozano-Fernandez/MatrixB_CAT+GTR+G_Posteriors_Chronogram.tre]

#NEXUS
begin trees;
	tree tree_1 = [&R] ((Peripatopsis:217.258,(Euperipatoides:117.222,Epiperipatus:117.222)[&label="137.551_100.598"]:100.036)[&label="248.218_186.884"]:336.618,((((Gammarus:469.875,((Daphnia:443.472,Calanus:443.472)[&label="465.947_411.851"]:16.2159,(Orchesella:433.763,((Tribolium:346.878,Drosophila:346.878)[&label="383.167_305.145"]:34.4035,Blattella:381.282)[&label="414.535_341.454"]:52.4813)[&label="456.697_402.795"]:25.9248)[&label="477.976_437.09"]:10.1876)[&label="487.172_451.005"]:11.9926,Argulus:481.868)[&label="496.67_466.613"]:52.2944,((Hanseniella:497.08,Glomeris:497.08)[&label="510.541_479.346"]:20.5331,(Scutigera:438.001,Alipes:438.001)[&label="465.875_393.236"]:79.612)[&label="526.609_506.103"]:16.5493)[&label="538.774_524.113"]:8.996,((Pycnogonum:391.621,(Endeis:211.628,Anoplodactylus:211.628)[&label="262.319_156.634"]:179.993)[&label="426.763_349.818"]:134.573,(((Galeodes:361.222,(Gluvia:325.299,Eremobates:325.299)[&label="368.913_265.098"]:35.9229)[&label="394.988_308.065"]:128.706,((((Siro:243.207,Metasiro:243.207)[&label="312.124_166.292"]:186.416,((Pachylicus:233.573,Larifuga:233.573)[&label="292.084_174.521"]:149.679,((Trogulus:287.923,Protolophus:287.923)[&label="342.123_248.383"]:25.7902,Hesperonemastoma:313.713)[&label="365.752_276.473"]:69.539)[&label="421.508_349.216"]:46.3714)[&label="453.124_405.83"]:48.5861,((RicinoidesKarchii:178.108,RicinoidesAtewa:178.108)[&label="239.369_115.834"]:101.586,(Pseudocellus:241.067,(CryptocellusBecki:151.904,Cryptocellus:151.904)[&label="217.703_104.173"]:89.1635)[&label="300.794_176.639"]:38.6264)[&label="334.906_222.114"]:198.516)[&label="491.449_463.372"]:7.2513,((Limulus:246.813,(Tachypleu:131.397,Carcinoscorpius:131.397)[&label="160.507_108.395"]:115.416)[&label="280.245_217.693"]:234.554,(((Neobisium:243.133,(Synsphyronus:205.433,(Hesperochernes:116.191,Haplochernes:116.191)[&label="156.664_65.2571"]:89.2423)[&label="253.031_130.903"]:37.6997)[&label="293.857_158.326"]:216.283,((Iurus:259.19,(((Scorpiops:171.204,(Pandinus:120.734,Liocheles:120.734)[&label="158.625_83.8668"]:50.4697)[&label="211.433_128.735"]:16.8559,(Superstitionia:146.077,Hadrurus:146.077)[&label="190.751_106.576"]:41.9829)[&label="229.463_143.614"]:27.6094,Bothriurus:215.669)[&label="259.455_166.105"]:43.5212)[&label="309.921_201.173"]:99.2104,(Vietbocap:310.021,(Chaerilus:258.982,(Centruroides:145.852,Androctonus:145.852)[&label="204.454_87.2236"]:113.13)[&label="310.241_179.142"]:51.0388)[&label="357.532_237.871"]:48.3797)[&label="398.026_305.854"]:101.015)[&label="476.064_444.16"]:10.8705,((Mastigoproctus:417.953,((Euphrynichus:74.7458,DamonVariegatus:74.7458)[&label="85.4703_63.6744"]:41.9173,Damon:116.663)[&label="130.805_104.065"]:301.29)[&label="438.866_398.434"]:29.8951,(Liphistius:359.164,(((Microhexura:226.456,(Brachythele:181.876,(Pionothele:148.022,(Paratropis:114.488,Aphonopelma:114.488)[&label="128.471_96.3068"]:33.534)[&label="165.882_129.126"]:33.8537)[&label="201.827_160.352"]:44.5801)[&label="251.18_202.536"]:63.9409,((Sphodros:179.785,Megahexura:179.785)[&label="222.562_121.995"]:29.2644,Antrodiaetus:209.049)[&label="245.034_161.832"]:81.3478)[&label="313.686_266.245"]:22.4039,((Hypochilus:262.249,(Pholcus:215.785,Dysdera:215.785)[&label="247.77_175.709"]:46.4641)[&label="289.406_236.088"]:21.7025,((Neoscona:149.247,(Microdipoena:137.781,Ero:137.781)[&label="167.383_114.72"]:11.4663)[&label="178.018_126.465"]:38.9912,(Oecobius:181.132,(Uloborus:145.827,(Pisaurina:115.397,Amaurobius:115.397)[&label="139.314_86.4607"]:30.43)[&label="170.046_116.853"]:35.3047)[&label="206.618_155.609"]:7.1067)[&label="212.783_164.026"]:95.7132)[&label="307.546_259.512"]:28.8492)[&label="336.156_286.664"]:46.3631)[&label="388.291_325.951"]:88.6841)[&label="464.972_432.509"]:22.4382)[&label="484.996_455.802"]:11.0804)[&label="495.517_466.979"]:4.0941)[&label="498.753_471.038"]:4.4668)[&label="502.369_475.926"]:4.8857,(((Phytoseiulus:164.881,((VarroaJac:35.3051,VarroaDes:35.3051)[&label="62.2972_20.8781"]:100.098,Dermanyssus:135.403)[&label="179.227_105.398"]:29.4776)[&label="213.537_134.064"]:269.724,(Ornithodoros:350.954,(Ixodes:232.781,(((Rhipicephalus:104.608,Hyalomma:104.608)[&label="128.55_70.2947"]:16.1692,Dermacentor:120.777)[&label="146.088_84.2114"]:39.1686,Amblyomma:159.946)[&label="193.582_117.208"]:72.8351)[&label="265.608_192.559"]:118.174)[&label="381.805_312.789"]:83.6497)[&label="454.686_410.412"]:52.3156,(((TetranychusUrt:19.1368,TetranychusCin:19.1368)[&label="42.1831_7.5225"]:99.7867,Panonychus:118.924)[&label="176.626_67.7069"]:274.618,(Hypochthonius:332.044,(Steganacarus:275.724,((Rhizoglyphus:68.3856,Dermatophagoides:68.3856)[&label="94.9948_49.4674"]:178.908,((Platynothrus:179.827,(Nothrus:149.909,Hermannia:149.909)[&label="193.779_114.349"]:29.9186)[&label="220.762_140.734"]:33.603,Achipteria:213.43)[&label="249.631_178.288"]:33.8631)[&label="280.461_211.282"]:28.4303)[&label="305.334_239.517"]:56.3205)[&label="362.844_293.323"]:61.498)[&label="418.81_361.584"]:93.3777)[&label="500.589_471.563"]:7.8936)[&label="507.394_481.507",!rotate=true]:31.3804)[&label="534.318_514.986"]:16.9646)[&label="549.283_533.64"]:10.7182)[&label="559.771_541.66"];
end;
