# Supplementary material for: A Cambrian–Ordovician Terrestrialization of Arachnids
Source: Front Genet. 2020 Mar 11;11:182. doi: 10.3389/fgene.2020.00182 (PMC7078165; doi:10.3389/fgene.2020.00182)
Supplement: DATA SHEET S5 — Two molecular matrices, the guiding trees and the calibration file used in PhyloBayes analyses with the retrieved chronograms, and the subset of sampled timescaled trees used to generate the posterior distributions shown on the figures. The input files used for the diversification analyses are also included. [file Data_Sheet_5.ZIP › Supporting_Data_Lozano-Fernandez/MatrixB_CAT+GTR+G_Priors_Chronogram.tre]

#NEXUS
begin trees;
	tree tree_1 = [&R] ((Peripatopsis:384.868,(Euperipatoides:182.851,Epiperipatus:182.851)[&label="408.999_97.8779"]:202.018)[&label="532.96_150.941"]:160.639,((((Gammarus:498.107,((Daphnia:275.024,Calanus:275.024)[&label="486.689_43.9628"]:192.974,(Orchesella:435.549,((Tribolium:346.626,Drosophila:346.626)[&label="440.231_284.635"]:45.5331,Blattella:392.159)[&label="476.527_309.96"]:43.3895)[&label="500.155_380.87"]:32.449)[&label="514.999_407.984"]:30.1085)[&label="529.763_450.228"]:10.5242,Argulus:508.631)[&label="535.06_470.587"]:13.1084,((Hanseniella:445.605,Glomeris:445.605)[&label="507.029_391.989"]:46.3253,(Scutigera:438.631,Alipes:438.631)[&label="515.847_381.949"]:53.2987)[&label="532.251_431.925"]:29.8093)[&label="538.286_491.551"]:14.8726,((Pycnogonum:400.133,(Endeis:232.99,Anoplodactylus:232.99)[&label="490.45_26.3772"]:167.142)[&label="526.746_156.929"]:126.332,(((Galeodes:377.889,(Gluvia:230.516,Eremobates:230.516)[&label="474.401_8.0182"]:147.373)[&label="518.472_127.132"]:136.012,((((Siro:188.607,Metasiro:188.607)[&label="419.865_95.7321"]:259.269,((Pachylicus:190.918,Larifuga:190.918)[&label="394.914_97.4944"]:215.993,((Trogulus:188.373,Protolophus:188.373)[&label="389.822_8.1315"]:161.02,Hesperonemastoma:349.393)[&label="460.642_282.603"]:57.5174)[&label="488.704_314.928"]:40.9654)[&label="506.098_403.379"]:34.6426,((RicinoidesKarchii:249.525,RicinoidesAtewa:249.525)[&label="468.507_23.4782"]:164.411,(Pseudocellus:298.382,(CryptocellusBecki:182.593,Cryptocellus:182.593)[&label="439.444_12.344"]:115.789)[&label="482.439_85.2946"]:115.553)[&label="507.668_210.948"]:68.5832)[&label="526.749_421.445"]:26.8877,((Limulus:352.121,(Tachypleu:207.357,Carcinoscorpius:207.357)[&label="432.529_24.9636"]:144.763)[&label="489.479_232.161"]:149.243,(((Neobisium:361.036,(Synsphyronus:260.561,(Hesperochernes:163.969,Haplochernes:163.969)[&label="393.372_6.2634"]:96.592)[&label="455.865_63.4126"]:100.475)[&label="483.009_152.447"]:91.5758,((Iurus:329.303,(((Scorpiops:186.859,(Pandinus:117.687,Liocheles:117.687)[&label="301.841_2.2332"]:69.1722)[&label="353.337_47.3239"]:56.9131,(Superstitionia:157.464,Hadrurus:157.464)[&label="359.49_15.1716"]:86.3086)[&label="414.986_107.069"]:37.8914,Bothriurus:281.664)[&label="430.962_142.596"]:47.6385)[&label="458.477_173.557"]:81.2322,(Vietbocap:291.575,(Chaerilus:146.032,(Centruroides:90.6224,Androctonus:90.6224)[&label="300.856_3.4379"]:55.4099)[&label="380.106_48.4398"]:145.543)[&label="453.459_116.075"]:118.959)[&label="490.982_281.493"]:42.0765)[&label="502.384_372.212"]:29.4201,((Mastigoproctus:399.844,((Euphrynichus:167.875,DamonVariegatus:167.875)[&label="401.1_5.3316"]:119.557,Damon:287.432)[&label="441.124_121.557"]:112.412)[&label="486.297_308.284"]:66.441,(Liphistius:445.334,(((Microhexura:331.211,(Brachythele:270.209,(Pionothele:217.366,(Paratropis:166.274,Aphonopelma:166.274)[&label="284.17_117.747"]:51.0917)[&label="373.851_128.193"]:52.8432)[&label="413.282_154.432"]:61.0013)[&label="440.995_235.603"]:60.5463,((Sphodros:163.638,Megahexura:163.638)[&label="381.201_5.0919"]:112.36,Antrodiaetus:275.998)[&label="435.736_103.095"]:115.758)[&label="466.984_281.319"]:32.1087,((Hypochilus:305.878,(Pholcus:219.146,Dysdera:219.146)[&label="347.644_151.869"]:86.7316)[&label="442.401_168.213"]:85.4291,((Neoscona:222.735,(Microdipoena:134.773,Ero:134.773)[&label="301.596_4.5704"]:87.9621)[&label="400.359_129.316"]:103.499,(Oecobius:260.402,(Uloborus:194.438,(Pisaurina:124.855,Amaurobius:124.855)[&label="294.022_8.7995"]:69.5833)[&label="371.927_45.4616"]:65.9633)[&label="423.023_134.339"]:65.833)[&label="438.735_214.328"]:65.0725)[&label="460.572_281.233"]:32.5586)[&label="482.398_332.711"]:21.468)[&label="496.018_365.583"]:20.9513)[&label="503.837_409.612"]:15.7463)[&label="509.368_438.224"]:19.3324)[&label="527.753_471.613"]:8.0422)[&label="531.711_481.631"]:4.4942)[&label="532.995_486.551"]:6.1502,(((Phytoseiulus:377.522,((VarroaJac:168.786,VarroaDes:168.786)[&label="401.192_6.7382"]:112.927,Dermanyssus:281.714)[&label="453.903_95.8499"]:95.808)[&label="500.759_165.033"]:75.8371,(Ornithodoros:394.326,(Ixodes:316.523,(((Rhipicephalus:107.882,Hyalomma:107.882)[&label="293.451_3.4369"]:65.0511,Dermacentor:172.933)[&label="339.831_35.9868"]:52.5826,Amblyomma:225.516)[&label="401.822_112.409"]:91.0071)[&label="471.137_152.219"]:77.8033)[&label="499.893_209.755"]:59.0324)[&label="507.536_340.852"]:38.5398,(((TetranychusUrt:219.342,TetranychusCin:219.342)[&label="443.04_19.1197"]:134.759,Panonychus:354.101)[&label="494.703_111.802"]:114.254,(Hypochthonius:437.949,(Steganacarus:391.408,((Rhizoglyphus:196.039,Dermatophagoides:196.039)[&label="425.449_10.4835"]:149.995,((Platynothrus:208.667,(Nothrus:129.022,Hermannia:129.022)[&label="323.965_5.1328"]:79.6454)[&label="397.545_67.5451"]:66.6547,Achipteria:275.322)[&label="443.013_115.719"]:70.7127)[&label="469.188_158.597"]:45.3738)[&label="483.042_218.725"]:46.5406)[&label="496.278_375.96"]:30.4062)[&label="508.874_404.502"]:23.5432)[&label="513.725_440.367"]:28.1521)[&label="537.05_495.967",!rotate=true]:6.4137)[&label="539.462_509.585"]:10.1474)[&label="553.776_519.415"]:8.8957)[&label="559.448_529.459"];
end;
