# Supplementary material for: A Cambrian–Ordovician Terrestrialization of Arachnids
Source: Front Genet. 2020 Mar 11;11:182. doi: 10.3389/fgene.2020.00182 (PMC7078165; doi:10.3389/fgene.2020.00182)
Supplement: DATA SHEET S5 — Two molecular matrices, the guiding trees and the calibration file used in PhyloBayes analyses with the retrieved chronograms, and the subset of sampled timescaled trees used to generate the posterior distributions shown on the figures. The input files used for the diversification analyses are also included. [file Data_Sheet_5.ZIP › Supporting_Data_Lozano-Fernandez/RevBayes_speciation_rates/README.txt]

Input files for RevBayes analysis to estimate speciation and extinction rates through time on the "time.tree.chelicerates.tre". 
