# Supplementary material for: A Cambrian–Ordovician Terrestrialization of Arachnids
Source: Front Genet. 2020 Mar 11;11:182. doi: 10.3389/fgene.2020.00182 (PMC7078165; doi:10.3389/fgene.2020.00182)
Supplement: DATA SHEET S5 — Two molecular matrices, the guiding trees and the calibration file used in PhyloBayes analyses with the retrieved chronograms, and the subset of sampled timescaled trees used to generate the posterior distributions shown on the figures. The input files used for the diversification analyses are also included. [file Data_Sheet_5.ZIP › Supporting_Data_Lozano-Fernandez/RevBayes_speciation_rates/Speciation_through_time.Rev]

####################### RevBayes script to estimate speciation rates from Lozano et al. 2020

# Trees.
T <- readTrees("time.tree.chelicerates.tre")[1]
taxa <- T.taxa()

# Move index.
mvi = 0
mni = 0

# Select ten bins.
NUM_INTERVALS = 10


# Difference in rates between the ten time bins.

# Standard Deviation of rates between bins drawn from an exponential distribution.
speciation_sd ~ dnExponential(1.0)
moves[++mvi] = mvScale(speciation_sd,weight=5.0)

extinction_sd ~ dnExponential(1.0)
moves[++mvi] = mvScale(extinction_sd,weight=5.0)


# Random variables for speciation and extinction at the present.
log_speciation[1] ~ dnUniform(-10.0,10.0)
log_extinction[1] ~ dnUniform(-10.0,10.0)


# Moves on the rates.
moves[++mvi] = mvSlide(log_speciation[1], weight=2)
moves[++mvi] = mvSlide(log_extinction[1], weight=2)


speciation[1] := exp( log_speciation[1] )
extinction[1] := exp( log_extinction[1] )


# Iterate over all the bins.
for (i in 1:NUM_INTERVALS) {
    index = i+1
    
    # Normal, Brownian motion prior on the rates of speciation and extinction.
    log_speciation[index] ~ dnNormal( mean=log_speciation[i], sd=speciation_sd )
    log_extinction[index] ~ dnNormal( mean=log_extinction[i], sd=extinction_sd )

    # Moves on rates.
    moves[++mvi] = mvSlide(log_speciation[index], weight=2)
    moves[++mvi] = mvSlide(log_extinction[index], weight=2)

    # Exponential of the log speciation and extinction rates.
    speciation[index] := exp( log_speciation[index] )
    extinction[index] := exp( log_extinction[index] )

}

moves[++mvi] = mvVectorSlide(log_speciation, weight=10)
moves[++mvi] = mvVectorSlide(log_extinction, weight=10)

moves[++mvi] = mvShrinkExpand( log_speciation, sd=speciation_sd, weight=10 )
moves[++mvi] = mvShrinkExpand( log_extinction, sd=extinction_sd, weight=10 )


interval_times <- T.rootAge() * (1:NUM_INTERVALS) / (NUM_INTERVALS) * 0.8

# Specify each of the clades and the total number of taxa missing from each.

Pycnogonida  = clade("Pycnogonum", "Endeis", "Anoplodactylus", missing=1343)
Xiphosura  = clade("Limulus", "Tachypleu", "Carcinoscorpius", missing=1)
Ricinulei  = clade("RicinoidesAtewa", "RicinoidesKarchii", "Pseudocellus", "CryptocellusBecki", "Cryptocellus" , missing=72)
Opliones  = clade("Siro","Metasiro","Pachylicus","Larifuga","Protolophus","Trogulus","Hesperonemastoma" , missing=6564)
Solifugae  = clade("Gluvia","Galeodes","Eremobates", missing=1113)
Acarii  = clade("TetranychusCin","TetranychusUrt","Panonychus","Hypochthonius","Steganacarus","Rhizoglyphus","Dermatophagoides","Platynothrus","Nothrus","Hermannia","Achipteria", "Phytoseiulus","VarroaJac","VarroaDes","Dermanyssus","Ornithodoros","Ixodes","Rhipicephalus","Hyalomma","Dermacentor","Amblyomma",missing=300000)
Pseudoscorpiones  = clade("Neobisium","Synsphyronus","Hesperochernes","Haplochernes", missing=3569)
Scorpiones  = clade("Chaerilus","Centruroides","Androctonus", "Iurus", "Scorpiops", "Hadrurus", missing=2102)
Uropygi  = clade("Mastigoproctus","Euphrynichus","DamonVariegatus","Damon", missing=287)
Araneae=clade("Microdipoena","Ero","Neoscona","Uloborus","Pisaurina","Amaurobius","Oecobius","Pholcus","Dysdera","Hypochilus","Pionothele","Brachythele","Paratropis","Aphonopelma","Microhexura","Megahexura", "Antrodiaetus" , "Sphodros", "Liphistius", missing=44844)

# Bring together all the clades and their missing data information.
missing_species_per_clade = v(Pycnogonida, Xiphosura, Ricinulei, Opliones, Solifugae, Acarii, Pseudoscorpiones, Scorpiones, Uropygi, Araneae) 

##

# Specify the parameters.
timetree ~ dnEpisodicBirthDeath(rootAge=T.rootAge(), lambdaRates=speciation, lambdaTimes=interval_times, muRates=extinction, muTimes=interval_times, rho=1.0, taxa=taxa, incompleteClades=missing_species_per_clade, condition="time")

# Model clamped with the "observed" tree.
timetree.clamp(T)


## The Model

# Workspace model wrapper.
mymodel = model(timetree)

# Set up the monitors that will output parameter values to file and screen.
monitors[++mni] = mnModel(filename="output/horseshoe_uniform.log",printgen=10, separator = TAB)
monitors[++mni] = mnFile(filename="output/horseshoe_uniform_speciation_rates.log",printgen=10, separator = TAB, speciation)
monitors[++mni] = mnFile(filename="output/horseshoe_uniform_speciation_times.log",printgen=10, separator = TAB, interval_times)#
monitors[++mni] = mnFile(filename="output/horseshoe_uniform_extinction_rates.log",printgen=10, separator = TAB, extinction)
monitors[++mni] = mnFile(filename="output/horseshoe_uniform_extinction_times.log",printgen=10, separator = TAB, interval_times)
monitors[++mni] = mnScreen(printgen=1000, extinction_sd, speciation_sd)

## The Analysis #

# Workspace mcmc.
mymcmc = mcmc(mymodel, monitors, moves)

# Pre-burnin to tune the proposals.
mymcmc.burnin(generations=10000,tuningInterval=200)

# Run the MCMC.
mymcmc.run(generations=50000)
